# Supplementary material for: Photochemical spin-state control of binding configuration for tailoring organic color center emission in carbon nanotubes
Source: Nat Commun. 2022 Aug 1;13:4439. doi: 10.1038/s41467-022-31921-0 (PMC9343348; doi:10.1038/s41467-022-31921-0)
Supplement: Supplementary file 4 — Supplementary Dataset 1 [file 41467_2022_31921_MOESM4_ESM.txt]

./6_5/O++/Aryl_OH/GS_OPT_B3LYP/geometry.xyz
1129
geometry.out	Energy: -26030161.6485864
C         21.88771       -0.16005       -3.82769
C         21.95885       -1.56927       -3.51870
C         20.74681       -2.26031       -3.13078
C         20.81926       -3.26269       -2.09321
C         24.38590       -0.03669       -3.82901
C         24.45697       -1.45564       -3.56817
C         23.24490       -2.15951       -3.20415
C         23.31716       -3.19672       -2.20141
C         22.10605       -3.58078       -1.50661
C         22.18034       -3.88984       -0.09756
C         20.97053       -3.82499        0.69570
C         21.04702       -3.30308        2.04043
C         26.88402        0.08662       -3.82602
C         26.95505       -1.34036       -3.61356
C         25.74296       -2.05625       -3.27381
C         25.81510       -3.12704       -2.30701
C         24.60390       -3.53462       -1.62587
C         24.67804       -3.89141       -0.22811
C         23.46814       -3.85344        0.56673
C         23.54457       -3.37725        1.92832
C         22.33582       -2.90548        2.57140
C         22.41397       -1.75534        3.44175
C         21.20579       -1.00619        3.71814
C         21.28458        0.43350        3.80555
C         29.38210        0.20976       -3.81882
C         29.45311       -1.22364       -3.65495
C         28.24101       -1.95065       -3.33977
C         28.31306       -3.05371       -2.40994
C         27.10181       -3.48429       -1.74319
C         27.17583       -3.88840       -0.35837
C         25.96581       -3.87748        0.43717
C         26.04213       -3.44761        1.81408
C         24.83331       -2.99784        2.47258
C         24.91143       -1.87776        3.38132
C         23.70331       -1.13837        3.68279
C         23.78208        0.29752        3.81909
C         22.57392        1.08037        3.66244
C         22.65207        2.35136        2.98056
C         21.44322        2.91674        2.41836
C         21.51965        3.59784        1.14683
C         31.88021        0.33255       -3.80734
C         31.95119       -1.10559       -3.69225
C         30.73906       -1.84288       -3.40198
C         30.81102       -2.97685       -2.51013
C         29.59973       -3.42988       -1.85849
C         29.67364       -3.88079       -0.48818
C         28.46354       -3.89697        0.30713
C         28.53972       -3.51403        1.69785
C         27.33083       -3.08684        2.37104
C         27.40886       -1.99811        3.31714
C         26.20073       -1.26931        3.64326
C         26.27949        0.16109        3.82826
C         25.07137        0.94888        3.69822
C         25.14956        2.24239        3.06008
C         23.94078        2.82664        2.51740
C         24.01726        3.55065        1.26979
C         22.80741        3.73715        0.49618
C         22.88169        3.65000       -0.94374
C         21.67062        3.37779       -1.68966
C         21.74283        2.50842       -2.84095
C         34.37832        0.45485       -3.79150
C         34.44929       -0.98634       -3.72531
C         33.23712       -1.73306       -3.46038
C         33.30899       -2.89666       -2.60750
C         32.09766       -3.37152       -1.97168
C         32.17146       -3.86864       -0.61745
C         30.96129       -3.91185        0.17676
C         31.03734       -3.57636        1.57967
C         29.82836       -3.17231        2.26686
C         29.90629       -2.11628        3.24932
C         28.69812       -1.39893        3.59977
C         28.77687        0.02438        3.83320
C         27.56879        0.81616        3.72982
C         27.64706        2.13067        3.13613
C         26.43834        2.73313        2.61353
C         26.51493        3.49917        1.39130
C         25.30511        3.71194        0.62439
C         25.37955        3.67363       -0.81767
C         24.16854        3.42686       -1.57245
C         24.24091        2.59689       -2.75248
C         23.02896        1.97407       -3.24282
C         23.10011        0.62958       -3.76603
C         36.87648        0.57657       -3.77132
C         36.94743       -0.86609       -3.75406
C         35.73523       -1.62133       -3.51476
C         35.80699       -2.81322       -2.70186
C         34.59557       -3.30934       -2.08261
C         34.66926       -3.85207       -0.74601
C         33.45903       -3.92223        0.04617
C         33.53495       -3.63456        1.45967
C         32.32592       -3.25414        2.16008
C         32.40375       -2.23210        3.17789
C         31.19553       -1.52705        3.55231
C         31.27425       -0.11249        3.83391
C         30.06619        0.68238        3.75729
C         30.14453        2.01629        3.20861
C         28.93588        2.63625        2.70668
C         29.01261        3.44341        1.51122
C         27.80287        3.68222        0.75188
C         27.87745        3.69281       -0.69064
C         26.66648        3.47183       -1.45344
C         26.73896        2.68226       -2.66085
C         25.52704        2.07641       -3.17207
C         25.59824        0.75039       -3.74050
C         39.37471        0.69747       -3.74662
C         39.44562       -0.74491       -3.77832
C         38.23331       -1.50785       -3.56496
C         38.30495       -2.72660       -2.79302
C         37.09348       -3.24349       -2.19115
C         37.16703       -3.83127       -0.87370
C         35.95678       -3.92821       -0.08448
C         36.03258       -3.68868        1.33799
C         34.82348       -3.33222        2.05081
C         34.90123       -2.34541        3.10277
C         33.69295       -1.65351        3.50086
C         33.77164       -0.24932        3.83034
C         32.56360        0.54769        3.78059
C         32.64199        1.89945        3.27747
C         31.43342        2.53610        2.79672
C         31.51029        3.38340        1.62939
C         30.30062        3.64797        0.87849
C         30.37533        3.70749       -0.56283
C         29.16443        3.51260       -1.33278
C         29.23700        2.76438       -2.56625
C         28.02511        2.17624       -3.09776
C         28.09635        0.87026       -3.71082
C         41.87284        0.81735       -3.71741
C         41.94370       -0.62303       -3.79806
C         40.73143       -1.39277       -3.61110
C         40.80293       -2.63715       -2.88094
C         39.59145       -3.17406       -2.29709
C         39.66486       -3.80628       -1.00036
C         38.45447       -3.92983       -0.21498
C         38.53017       -3.73870        1.21474
C         37.32102       -3.40665        1.93918
C         37.39871       -2.45609        3.02406
C         36.19044       -1.77816        3.44535
C         36.26910       -0.38594        3.82239
C         35.06102        0.41229        3.79958
C         35.13945        1.78030        3.34258
C         33.93091        2.43290        2.88357
C         34.00791        3.31931        1.74567
C         32.79835        3.60929        1.00408
C         32.87319        3.71771       -0.43440
C         31.66236        3.54910       -1.21062
C         31.73504        2.84315       -2.46874
C         30.52317        2.27342       -3.01999
C         30.59443        0.98901       -3.67702
C         44.37114        0.93627       -3.68392
C         44.44189       -0.50085       -3.81355
C         43.22964       -1.27630       -3.65281
C         43.30102       -2.54478       -2.96550
C         42.08928       -3.10118       -2.40025
C         42.16254       -3.77704       -1.12590
C         40.95214       -3.92731       -0.34529
C         41.02775       -3.78476        1.09021
C         39.81865       -3.47735        1.82530
C         39.89627       -2.56408        2.94181
C         38.68791       -1.90076        3.38574
C         38.76655       -0.52224        3.80983
C         37.55844        0.27632        3.81417
C         37.63688        1.65908        3.40387
C         36.42842        2.32685        2.96717
C         36.50552        3.25135        1.85994
C         35.29604        3.56625        1.12848
C         35.37101        3.72346       -0.30544
C         34.16025        3.58134       -1.08709
C         34.23306        2.91854       -2.36843
C         33.02124        2.36789       -2.93883
C         33.09253        1.10651       -3.63910
C         46.86964        1.05342       -3.64544
C         46.94030       -0.37811       -3.82404
C         45.72753       -1.15873       -3.69008
C         45.79875       -2.44965       -3.04660
C         44.58715       -3.02520       -2.50108
C         44.66024       -3.74413       -1.25013
C         43.44998       -3.92044       -0.47521
C         43.52553       -3.82666        0.96433
C         42.31619       -3.54407        1.70932
C         42.39377       -2.66923        2.85593
C         41.18536       -2.02142        3.32221
C         41.26397       -0.65799        3.79283
C         40.05596        0.13991        3.82426
C         40.13440        1.53589        3.46121
C         38.92591        2.21805        3.04728
C         39.00309        3.17953        1.97212
C         37.79364        3.51908        1.25162
C         37.86877        3.72486       -0.17612
C         36.65813        3.60939       -0.96226
C         36.73109        2.99049       -2.26543
C         35.51933        2.45952       -2.85429
C         35.59067        1.22266       -3.59698
C         49.36748        1.16874       -3.60238
C         49.43795       -0.25537       -3.82959
C         48.22574       -1.03994       -3.72384
C         48.29668       -2.35297       -3.12467
C         47.08530       -2.94596       -2.59882
C         47.15826       -3.70705       -1.37318
C         45.94749       -3.90915       -0.60444
C         46.02302       -3.86403        0.83700
C         44.81374       -3.60728        1.59127
C         44.89125       -2.77147        2.76702
C         43.68305       -2.13989        3.25470
C         43.76162       -0.79307        3.77136
C         42.55342        0.00333        3.82959
C         42.63184        1.41065        3.51434
C         41.42330        2.10666        3.12394
C         41.50055        3.10416        2.08206
C         40.29129        3.46793        1.37345
C         40.36656        3.72205       -0.04659
C         39.15600        3.63315       -0.83631
C         39.22913        3.05888       -2.15967
C         38.01738        2.54821       -2.76642
C         38.08880        1.33729       -3.55063
C         51.86653        1.28355       -3.55558
C         51.93654       -0.13398       -3.83213
C         50.72446       -0.92078       -3.75177
C         50.79528       -2.25325       -3.19898
C         49.58257       -2.86394       -2.69325
C         49.65537       -3.66566       -1.49492
C         48.44507       -3.89465       -0.73384
C         48.52053       -3.89789        0.70919
C         47.31179       -3.66623        1.47113
C         47.38929       -2.87052        2.67458
C         46.18052       -2.25543        3.18305
C         46.25905       -0.92742        3.74487
C         45.05074       -0.13346        3.83073
C         45.12911        1.28398        3.56355
C         43.92089        1.99274        3.19709
C         43.99818        3.02537        2.18971
C         42.78888        3.41268        1.49357
C         42.86433        3.71479        0.08318
C         41.65375        3.65276       -0.70933
C         41.72707        3.12363       -2.05133
C         40.51550        2.63395       -2.67525
C         40.58701        1.45023       -3.50015
C         54.36602        1.39242       -3.50032
C         54.43580       -0.01176       -3.82577
C         53.22107       -0.80209       -3.77508
C         53.29168       -2.15154       -3.26945
C         52.08057       -2.78040       -2.78767
C         52.15293       -3.62400       -1.61527
C         50.94361       -3.87561       -0.86225
C         51.01910       -3.92734        0.57981
C         49.80902       -3.72006        1.34934
C         49.88655       -2.96574        2.57764
C         48.67791       -2.36920        3.10793
C         48.75630       -1.06029        3.71475
C         47.54863       -0.27022        3.82732
C         47.62690        1.15596        3.60884
C         46.41826        1.87651        3.26600
C         46.49563        2.94253        2.29489
C         45.28621        3.35373        1.61222
C         45.36184        3.70343        0.21286
C         44.15169        3.66837       -0.58136
C         44.22519        3.18476       -1.94071
C         43.01366        2.71625       -2.58077
C         43.08530        1.56132       -3.44523
C         56.86143        1.49612       -3.43463
C         56.92942        0.10558       -3.80329
C         55.71997       -0.68161       -3.79501
C         55.79084       -2.05357       -3.33695
C         54.58036       -2.69380       -2.87554
C         54.65257       -3.57643       -1.73468
C         53.43972       -3.85274       -0.98862
C         53.51502       -3.95136        0.44819
C         52.30636       -3.77317        1.22537
C         52.38368       -3.05860        2.48028
C         51.17668       -2.47996        3.02852
C         51.25497       -1.19196        3.68016
C         50.04584       -0.40571        3.81819
C         50.12411        1.02565        3.64905
C         48.91517        1.75834        3.33212
C         48.99258        2.85715        2.39771
C         47.78402        3.29113        1.72957
C         47.85982        3.68823        0.34232
C         46.64959        3.67912       -0.45280
C         46.72336        3.24174       -1.82719
C         45.51158        2.79525       -2.48323
C         45.58334        1.67029       -3.38610
C         59.36762        1.60671       -3.36387
C         59.42716        0.22150       -3.78492
C         58.22102       -0.56729       -3.78534
C         58.29755       -1.94943       -3.38958
C         57.07485       -2.60506       -2.95442
C         57.14554       -3.51692       -1.84725
C         55.93760       -3.82873       -1.11933
C         56.01151       -3.97342        0.32029
C         54.80653       -3.81883        1.09898
C         54.88385       -3.14666        2.37734
C         53.67299       -2.58471        2.94469
C         53.75144       -1.32289        3.63785
C         52.54243       -0.54192        3.80714
C         52.62064        0.89627        3.68721
C         51.41354        1.63810        3.39515
C         51.49092        2.76944        2.49847
C         50.28143        3.22413        1.84396
C         50.35753        3.66754        0.47233
C         49.14687        3.68603       -0.32341
C         49.22092        3.29480       -1.71156
C         48.01001        2.87138       -2.38261
C         48.08185        1.77693       -3.32338
C         61.84266        1.68027       -3.39368
C         61.90483        0.37564       -3.82190
C         60.70363       -0.45932       -3.81874
C         60.75617       -1.84546       -3.51935
C         59.58963       -2.54129       -3.08378
C         59.65009       -3.53377       -1.98568
C         58.44619       -3.79338       -1.24510
C         58.51972       -3.98663        0.19046
C         57.29918       -3.84571        0.97102
C         57.37723       -3.21908        2.25795
C         56.16839       -2.69038        2.85563
C         56.24704       -1.44897        3.59368
C         55.04258       -0.67764        3.78939
C         55.12077        0.76536        3.72010
C         53.91027        1.51674        3.45097
C         53.98782        2.67514        2.59614
C         52.77772        3.15534        1.95835
C         52.85406        3.64498        0.60155
C         51.64547        3.68998       -0.19262
C         51.71971        3.34478       -1.59451
C         50.50857        2.94221       -2.27849
C         50.58066        1.88096       -3.25482
C         60.89384       -3.90906       -1.35288
C         60.96534       -4.11776        0.01638
C         59.79787       -3.94774        0.85224
C         59.87625       -3.34818        2.19123
C         58.67664       -2.78986        2.75541
C         58.75624       -1.57210        3.53969
C         57.53723       -0.80603        3.75027
C         57.61566        0.62464        3.72930
C         56.40522        1.39070        3.50430
C         56.48297        2.58083        2.68878
C         55.27761        3.08230        2.07166
C         55.35408        3.61908        0.73026
C         54.14330        3.68702       -0.06308
C         54.21808        3.38912       -1.47207
C         53.00564        3.01033       -2.17171
C         53.07776        1.98188       -3.18214
C         61.13092       -2.92927        2.78204
C         61.20718       -1.78199        3.55233
C         60.03650       -0.95608        3.77254
C         60.11457        0.50691        3.80674
C         58.91370        1.25689        3.54926
C         58.99206        2.48242        2.77630
C         57.77362        2.99331        2.16923
C         57.85083        3.56811        0.85881
C         56.63838        3.67901        0.06932
C         56.71361        3.42754       -1.34944
C         55.50605        3.07713       -2.06111
C         55.57768        2.07888       -3.10618
C         61.37082        1.22243        3.68047
C         61.44569        2.40494        2.96941
C         60.27211        2.94995        2.31046
C         60.34899        3.58434        0.99606
C         59.14755        3.66270        0.20700
C         59.22415        3.45686       -1.22787
C         58.00471        3.12180       -1.94122
C         58.07642        2.16701       -3.00776
C         61.60807        3.76112        0.29039
C         61.68265        3.58916       -1.07609
C         60.50590        3.20696       -1.84222
C         60.57886        2.26947       -2.95301
C        -19.44709       -0.09593       -3.82839
C        -19.37029       -1.50767       -3.53236
C        -20.57973       -2.20769       -3.15187
C        -20.50409       -3.21935       -2.12366
C        -16.94910        0.03847       -3.82583
C        -16.87253       -1.38246       -3.57825
C        -18.08208       -2.09508       -3.22220
C        -18.00670       -3.14136       -2.22910
C        -19.21654       -3.53722       -1.53893
C        -19.14212       -3.85914       -0.13273
C        -20.35273       -3.80707        0.66005
C        -20.27935       -3.29747        2.00960
C        -14.45069        0.17272       -3.81784
C        -14.37453       -1.25627       -3.61935
C        -15.58427       -1.98040       -3.28839
C        -15.50933       -3.06040       -2.33206
C        -16.71933       -3.47924       -1.65557
C        -16.64486       -3.84876       -0.26130
C        -17.85525       -3.82324        0.53306
C        -17.78149       -3.35934        1.89900
C        -18.99267       -2.89906        2.54545
C        -18.91998       -1.75670        3.42657
C        -20.13184       -1.01562        3.70868
C        -20.05967        0.42349        3.80950
C        -11.95165        0.30605       -3.80254
C        -11.87598       -1.12887       -3.65425
C        -13.08671       -1.86411       -3.34972
C        -13.01234       -2.97695       -2.43240
C        -14.22241       -3.41870       -1.77081
C        -14.14799       -3.83560       -0.38984
C        -15.35787       -3.83599        0.40517
C        -15.28361       -3.41784        1.78587
C        -16.49457       -2.97904        2.44756
C        -16.42142       -1.86708        3.36646
C        -17.63340       -1.13619        3.67417
C        -17.56132        0.29865        3.82391
C        -18.77311        1.07739        3.67370
C        -18.70065        2.35509        3.00365
C        -19.91152        2.92017        2.44551
C        -19.83732        3.61347        1.18048
C         -9.45323        0.43770       -3.77847
C         -9.37787       -1.00082       -3.68179
C        -10.58895       -1.74667       -3.40648
C        -10.51537       -2.89276       -2.53013
C        -11.72540       -3.35620       -1.88446
C        -11.65116       -3.82051       -0.51866
C        -12.86097       -3.84574        0.27648
C        -12.78604       -3.47315        1.66971
C        -13.99662       -3.05601        2.34618
C        -13.92281       -1.97492        3.30116
C        -15.13451       -1.25525        3.63430
C        -15.06247        0.17387        3.83303
C        -16.27466        0.95697        3.71004
C        -16.20276        2.25686        3.08442
C        -17.41397        2.84055        2.54609
C        -17.34020        3.57649        1.30542
C        -18.54985        3.76473        0.53235
C        -18.47361        3.69144       -0.90837
C        -19.68254        3.42074       -1.65788
C        -19.60494        2.56252       -2.81718
C         -6.95425        0.56830       -3.74492
C         -6.87924       -0.87443       -3.70266
C         -8.09038       -1.62875       -3.45657
C         -8.01756       -2.80733       -2.62474
C         -9.22899       -3.29248       -1.99584
C         -9.15491       -3.80422       -0.64800
C        -10.36455       -3.85471        0.14650
C        -10.28904       -3.52670        1.55102
C        -11.49842       -3.13040        2.24089
C        -11.42365       -2.08011        3.23008
C        -12.63529       -1.37185        3.58766
C        -12.56313        0.04922        3.83507
C        -13.77610        0.83590        3.74106
C        -13.70507        2.15686        3.16128
C        -14.91635        2.75847        2.64406
C        -14.84323        3.53687        1.42913
C        -16.05278        3.75020        0.66272
C        -15.97640        3.72556       -0.77950
C        -17.18524        3.47988       -1.53788
C        -17.10725        2.66123       -2.72534
C        -18.31594        2.03773       -3.22275
C        -18.23810        0.69836       -3.75834
C         -4.45407        0.69515       -3.68999
C         -4.37981       -0.74558       -3.71016
C         -5.59329       -1.51072       -3.49853
C         -5.52044       -2.72032       -2.71522
C         -6.73225       -3.22927       -2.10656
C         -6.65849       -3.78957       -0.77715
C         -7.86751       -3.86381        0.01521
C         -7.79162       -3.58015        1.42961
C         -9.00067       -3.20203        2.13152
C         -8.92475       -2.18287        3.15138
C        -10.13620       -1.48629        3.53378
C        -10.06380       -0.07439        3.82854
C        -11.27653        0.71435        3.76560
C        -11.20657        2.05640        3.23395
C        -12.41874        2.67447        2.73836
C        -12.34670        3.49477        1.55184
C        -13.55648        3.73319        0.79275
C        -13.47987        3.75680       -0.64936
C        -14.68797        3.53600       -1.41566
C        -14.60931        2.75702       -2.62993
C        -15.81783        2.15033       -3.14795
C        -15.73974        0.82986       -3.72835
C         -1.96003        0.82120       -3.62154
C         -1.88492       -0.61349       -3.70679
C         -3.09507       -1.38922       -3.53338
C         -3.02184       -2.63277       -2.80135
C         -4.23338       -3.16361       -2.21333
C         -4.15961       -3.77281       -0.90624
C         -5.37085       -3.87206       -0.11614
C         -5.29495       -3.63362        1.30482
C         -6.50370       -3.27515        2.01897
C         -6.42723       -2.28442        3.06690
C         -7.63622       -1.59930        3.47163
C         -7.56302       -0.19631        3.81103
C         -8.77624        0.59360        3.77859
C         -8.70750        1.95408        3.29946
C         -9.92177        2.59035        2.82975
C         -9.85160        3.45324        1.67365
C        -11.06032        3.71572        0.92324
C        -10.98337        3.78744       -0.51835
C        -12.19088        3.58901       -1.29129
C        -12.11111        2.84983       -2.52966
C        -13.31980        2.26018       -3.06819
C        -13.24133        0.95999       -3.69216
C          0.53798        0.95013       -3.59797
C          0.61161       -0.48472       -3.72700
C         -0.59679       -1.26550       -3.56173
C         -0.52227       -2.53145       -2.88162
C         -1.73551       -3.08983       -2.31397
C         -1.66090       -3.74574       -1.03264
C         -2.87255       -3.87936       -0.24882
C         -2.79759       -3.68689        1.18070
C         -4.00521       -3.34918        1.90350
C         -3.92853       -2.38551        2.97691
C         -5.13733       -1.70828        3.39847
C         -5.06262       -0.31744        3.77309
C         -6.27693        0.47322        3.77555
C         -6.20971        1.84958        3.34842
C         -7.42292        2.50614        2.91688
C         -7.35544        3.41810        1.79480
C         -8.56514        3.69942        1.05272
C         -8.48767        3.81816       -0.38415
C         -9.69510        3.64155       -1.16461
C         -9.61373        2.94049       -2.42475
C        -10.82103        2.36833       -2.98300
C        -10.74216        1.08812       -3.64941
C          3.03436        1.07415       -3.60571
C          3.10772       -0.35764       -3.76223
C          1.89818       -1.14011       -3.61423
C          1.97413       -2.42908       -2.96667
C          0.76652       -3.00671       -2.41662
C          0.84125       -3.70884       -1.15659
C         -0.37023       -3.87028       -0.37780
C         -1.50826       -3.41572        1.78742
C         -1.43280       -2.48650        2.88361
C         -2.64120       -1.81848        3.32157
C         -2.56660       -0.43517        3.72262
C         -3.77530        0.35204        3.74763
C         -3.70598        1.74146        3.35871
C         -4.92270        2.41493        2.97423
C         -4.85846        3.38197        1.90839
C         -6.07440        3.69374        1.18432
C         -5.99641        3.85545       -0.24744
C         -7.19806        3.69759       -1.03320
C         -7.11496        3.02931       -2.31502
C         -8.32160        2.47231       -2.89001
C         -8.24213        1.21423       -3.59555
C          5.53541        1.19750       -3.59956
C          5.60696       -0.23291       -3.79345
C          4.39701       -1.01665       -3.66461
C          4.47263       -2.32112       -3.04942
C          3.26369       -2.91401       -2.51427
C          3.33946       -3.65537       -1.27881
C          2.12848       -3.85089       -0.50639
C          2.20272       -3.76183        0.93286
C          1.06589       -2.59226        2.81081
C         -0.14385       -1.93354        3.25649
C         -0.06728       -0.56634        3.70006
C         -1.27783        0.24001        3.71318
C         -1.20307        1.63017        3.37872
C         -2.42438        2.32769        2.99849
C         -2.37847        3.37620        2.03030
C         -3.49394        3.94121       -0.11949
C         -4.70079        3.74640       -0.89289
C         -4.61570        3.10286       -2.17816
C         -5.82555        2.56847       -2.78236
C         -5.74462        1.33591       -3.52515
C          8.03629        1.31474       -3.57129
C          8.10720       -0.10766       -3.81104
C          6.89493       -0.89441       -3.70797
C          6.96984       -2.21500       -3.12923
C          5.76034       -2.82153       -2.61273
C          5.83605       -3.60176       -1.39933
C          4.62722       -3.82109       -0.63405
C          4.70152       -3.78508        0.80814
C          3.49025       -3.53287        1.56121
C          3.56411       -2.69249        2.73179
C          2.35118       -2.05698        3.20882
C          2.42652       -0.70786        3.71497
C          1.21842        0.08983        3.75224
C          1.29863        1.49947        3.44879
C          0.09554        2.21578        3.05598
C          0.19589        3.29742        2.13281
C         -2.12095        3.18542       -2.01587
C         -3.32520        2.65294       -2.63706
C         -3.24571        1.45095       -3.43209
C         10.53567        1.42979       -3.53232
C         10.60647        0.01626       -3.82001
C          9.39408       -0.77248       -3.74470
C          9.46777       -2.11097       -3.20598
C          8.25792       -2.73017       -2.70750
C          8.33316       -3.54770       -1.51920
C          7.12359       -3.78945       -0.76062
C          7.19817       -3.80502        0.68099
C          5.98719       -3.58202        1.44402
C          6.06092       -2.78807        2.64836
C          4.85037       -2.17469        3.15299
C          4.92633       -0.84637        3.71768
C          3.71725       -0.05081        3.79295
C          3.79879        1.36778        3.54977
C          2.58915        2.08665        3.18214
C          2.67541        3.15616        2.22078
C          1.54763        3.94916        0.13397
C          0.39893        3.27209       -1.92805
C         -0.74936        1.57857       -3.34372
C         13.03509        1.54295       -3.48529
C         13.10582        0.13969       -3.82136
C         11.89341       -0.65084       -3.77320
C         11.96614       -2.00562       -3.27769
C         10.75510       -2.63941       -2.79930
C         10.82965       -3.49416       -1.63769
C          9.61981       -3.75953       -0.88777
C          9.69445       -3.82544        0.55328
C          8.48482       -3.62869        1.32388
C          8.55928       -2.88126        2.55789
C          7.34885       -2.28624        3.08650
C          7.42525       -0.98198        3.70080
C          6.21470       -0.19130        3.81345
C          6.29510        1.23726        3.61494
C          5.08877        1.96634        3.28263
C          5.17290        3.05595        2.33283
C          3.97143        3.49009        1.65891
C          4.04900        3.85808        0.26570
C          2.83358        3.83156       -0.52303
C          2.89846        3.32706       -1.86931
C          1.67990        2.84432       -2.47118
C          1.74770        1.69060       -3.33693
C         15.53404        1.65369       -3.43164
C         15.60486        0.26299       -3.81544
C         14.39219       -0.52875       -3.79517
C         14.46424       -1.89917       -3.34468
C         13.25279       -2.54779       -2.88801
C         13.32658       -3.44030       -1.75459
C         12.11664       -3.72870       -1.01384
C         12.19137       -3.84409        0.42406
C         10.98167       -3.67318        1.20149
C         11.05690       -2.97168        2.46152
C          9.84675       -2.39721        3.01350
C          9.92352       -1.11522        3.67476
C          8.71462       -0.33021        3.81743
C          8.79451        1.10477        3.66340
C          7.58770        1.84186        3.35213
C          7.66986        2.95367        2.43389
C          6.46263        3.40328        1.77166
C          6.54000        3.81625        0.39034
C          5.33010        3.82494       -0.40312
C          5.39784        3.38720       -1.78113
C          4.18464        2.93586       -2.42359
C          4.25012        1.80984       -3.32287
C         18.03248        1.76258       -3.37296
C         18.10343        0.38575       -3.80389
C         16.89090       -0.40615       -3.81127
C         16.96247       -1.79116       -3.40716
C         15.75078       -2.45428       -2.97264
C         15.82399       -3.38403       -1.86962
C         14.61351       -3.69620       -1.13890
C         14.68821       -3.86045        0.29410
C         13.47853       -3.71617        1.07703
C         13.55433       -3.05945        2.36138
C         12.34515       -2.50500        2.93397
C         12.42244       -1.24687        3.63990
C         11.21372       -0.46702        3.81009
C         11.29324        0.97110        3.70287
C         10.08504        1.71732        3.41633
C         10.16557        2.85677        2.53234
C          8.95829        3.32409        1.88502
C          9.03533        3.78289        0.51651
C          7.82649        3.81300       -0.27774
C          7.89642        3.43136       -1.66905
C          6.68194        3.01166       -2.33875
C          6.74946        1.92000       -3.28151
C         20.53079        1.86944       -3.30988
C         20.60185        0.50797       -3.78730
C         19.38942       -0.28325       -3.82188
C         19.46071       -1.68113       -3.46508
C         18.24874       -2.35854       -3.05356
C         18.32152       -3.32498       -1.98255
C         17.11076       -3.66125       -1.26299
C         17.18532       -3.87406        0.16380
C         15.97579       -3.75602        0.95107
C         16.05200       -3.14404        2.25733
C         14.84305       -2.60943        2.84908
C         14.92075       -1.37671        3.59780
C         13.71203       -0.60332        3.79583
C         13.79120        0.83780        3.73663
C         12.58317        1.59246        3.47548
C         12.66261        2.76027        2.62852
C         11.45477        3.24601        1.99554
C         11.53154        3.74959        0.64400
C         10.32168        3.80532       -0.14957
C         10.39335        3.47422       -1.55352
C          9.18082        3.08058       -2.24032
C          9.24969        2.02500       -3.22503
C         19.60834       -3.62290       -1.38559
C         19.68277       -3.88397        0.03314
C         18.47308       -3.79236        0.82390
C         18.54952       -3.22527        2.15014
C         17.34068       -2.71123        2.76004
C         17.41863       -1.50471        3.55048
C         16.21029       -0.73862        3.77520
C         16.28925        0.70376        3.76472
C         15.08107        1.46658        3.52900
C         15.15983        2.66160        2.72148
C         13.95126        3.16761        2.10495
C         14.02785        3.71608        0.77089
C         12.81824        3.79775       -0.02037
C         12.89096        3.51593       -1.43549
C         11.67929        3.14546       -2.13632
C         11.74928        2.12694       -3.15803
C         19.83831       -2.80994        2.66733
C         19.91640       -1.63096        3.49829
C         18.70816       -0.87287        3.74903
C         18.78702        0.56891        3.78747
C         17.57872        1.33929        3.57803
C         17.65708        2.56093        2.81123
C         16.44843        3.08701        2.21211
C         16.52490        3.68025        0.89717
C         15.31521        3.78761        0.10886
C         15.38858        3.55458       -1.31473
C         14.17701        3.20842       -2.02867
C         14.24791        2.22623       -3.08535
C         20.07639        1.21053        3.62246
C         20.15457        2.45758        2.89762
C         18.94579        3.00346        2.31652
C         19.02221        3.64089        1.02259
C         17.81233        3.77467        0.23826
C         17.88613        3.59016       -1.19246
C         16.67491        3.26840       -1.91802
C         16.74644        2.32299       -3.00790
C         20.30980        3.75801        0.36745
C         20.38388        3.62212       -1.06876
C         19.17278        3.32484       -1.80491
C         19.24472        2.41707       -2.92616
C        -60.74322       -0.14211       -3.91995
C        -60.68481       -1.51825       -3.57844
C        -61.88268       -2.27425       -3.21292
C        -61.81585       -3.25689       -2.25414
C        -58.28521        0.01846       -3.85079
C        -58.20272       -1.39640       -3.59756
C        -59.40570       -2.10939       -3.24912
C        -59.34115       -3.16760       -2.26137
C        -60.55025       -3.58680       -1.59993
C        -60.47489       -3.93932       -0.18994
C        -61.65102       -3.94996        0.66704
C        -61.57734       -3.50246        1.96961
C        -55.77902        0.14536       -3.85117
C        -55.70218       -1.28783       -3.65839
C        -56.90846       -2.00320       -3.31838
C        -56.83535       -3.08921       -2.37532
C        -58.04816       -3.50870       -1.69588
C        -57.97391       -3.89634       -0.31803
C        -59.19287       -3.88812        0.47082
C        -59.11713       -3.44089        1.84971
C        -60.31979       -3.02799        2.52451
C        -60.24697       -1.87938        3.42531
C        -61.42345       -1.10470        3.77794
C        -61.35411        0.27040        3.89562
C        -53.28037        0.27316       -3.83556
C        -53.20383       -1.16078       -3.69550
C        -54.41535       -1.89763       -3.39210
C        -54.34032       -3.01483       -2.48176
C        -55.54967       -3.46266       -1.82480
C        -55.47528       -3.89873       -0.44708
C        -56.68229       -3.90508        0.34703
C        -56.60772       -3.50593        1.73155
C        -57.82154       -3.06369        2.39237
C        -57.74818       -1.97026        3.31573
C        -58.96935       -1.24924        3.63672
C        -58.89676        0.19175        3.79106
C        -60.10090        0.97358        3.69290
C        -60.02863        2.27236        3.01800
C        -61.20235        2.91214        2.45752
C        -61.12976        3.60351        1.26080
C        -50.78448        0.40560       -3.81894
C        -50.70774       -1.03387       -3.72880
C        -51.91660       -1.78059       -3.45360
C        -51.84124       -2.93126       -2.58121
C        -53.05009       -3.39877       -1.93754
C        -52.97502       -3.87704       -0.57757
C        -54.18676       -3.91421        0.21826
C        -54.11244       -3.56107        1.61445
C        -55.32444       -3.15580        2.29768
C        -55.25172       -2.08287        3.26560
C        -56.45981       -1.36583        3.59965
C        -56.38776        0.06210        3.80779
C        -57.60149        0.84401        3.67338
C        -57.52877        2.13813        3.06234
C        -58.75058        2.72825        2.53686
C        -58.67489        3.47677        1.29655
C        -59.87605        3.72481        0.54506
C        -59.79846        3.67408       -0.92119
C        -60.96561        3.45392       -1.74573
C        -60.89167        2.66402       -2.88331
C        -48.28637        0.53801       -3.79796
C        -48.20951       -0.90442       -3.75805
C        -49.41849       -1.66034       -3.50671
C        -49.34261       -2.83863       -2.67569
C        -50.55334       -3.32996       -2.04910
C        -50.47813       -3.85251       -0.70524
C        -51.68844       -3.91783        0.08701
C        -51.61447       -3.61027        1.49764
C        -52.82418       -3.22531        2.19177
C        -52.75141       -2.18803        3.19439
C        -53.96420       -1.48107        3.55639
C        -53.89230       -0.06431        3.81382
C        -55.10609        0.72385        3.72539
C        -55.03370        2.05032        3.15237
C        -56.24097        2.65181        2.63788
C        -56.16637        3.44189        1.42864
C        -57.37659        3.64856        0.66008
C        -57.29949        3.64502       -0.77135
C        -58.51968        3.42295       -1.53340
C        -58.44370        2.61771       -2.73732
C        -59.64567        2.05358       -3.28711
C        -59.57998        0.67922       -3.83602
C        -45.78890        0.66943       -3.77218
C        -45.71179       -0.77265       -3.78172
C        -46.92130       -1.53749       -3.55754
C        -46.84517       -2.74384       -2.76691
C        -48.05488       -3.25654       -2.15831
C        -47.97977       -3.82450       -0.83173
C        -49.18976       -3.91410       -0.04191
C        -49.11577       -3.65387        1.37664
C        -50.32743       -3.29203        2.08388
C        -50.25472       -2.28987        3.12029
C        -51.46681       -1.59848        3.50865
C        -51.39504       -0.18762        3.81566
C        -52.60543        0.60207        3.75201
C        -52.53306        1.94649        3.22649
C        -53.74494        2.56824        2.73142
C        -53.67066        3.39636        1.55350
C        -54.88306        3.64626        0.79750
C        -54.80688        3.68729       -0.64629
C        -56.01155        3.47844       -1.41270
C        -55.93540        2.71501       -2.64165
C        -57.14124        2.10966       -3.15709
C        -57.06564        0.80372       -3.74965
C        -43.29166        0.80084       -3.74288
C        -43.21440       -0.64038       -3.80157
C        -44.42337       -1.41239       -3.60376
C        -44.34708       -2.64534       -2.85466
C        -45.55673       -3.17818       -2.26329
C        -45.48156       -3.79032       -0.95733
C        -46.69233       -3.90718       -0.17086
C        -46.61844       -3.69440        1.25565
C        -47.82953       -3.35750        1.97445
C        -47.75693       -2.39008        3.04531
C        -48.96799       -1.71132        3.45512
C        -48.89609       -0.31308        3.81046
C        -50.10834        0.47933        3.77324
C        -50.03595        1.83926        3.29482
C        -51.24801        2.47947        2.82546
C        -51.17406        3.34929        1.67323
C        -52.38267        3.62259        0.92704
C        -52.30668        3.71195       -0.51437
C        -53.51512        3.52496       -1.28982
C        -53.43778        2.80414       -2.53651
C        -54.64866        2.22273       -3.08391
C        -54.57162        0.92826       -3.71969
C        -40.79408        0.93129       -3.70918
C        -40.71672       -0.50717       -3.81692
C        -41.92569       -1.28559       -3.64517
C        -41.84922       -2.54303       -2.93863
C        -43.05906       -3.09615       -2.36596
C        -42.98387       -3.75223       -1.08135
C        -44.19430       -3.89593       -0.29958
C        -44.12050       -3.73132        1.13380
C        -45.33140       -3.41800        1.86316
C        -45.25877       -2.48774        2.96569
C        -46.47059       -1.82299        3.39859
C        -46.39860       -0.43806        3.80139
C        -47.61053        0.35487        3.79291
C        -47.53819        1.73188        3.36105
C        -48.74887        2.38667        2.91287
C        -48.67497        3.29492        1.79160
C        -49.88533        3.59211        1.05363
C        -49.80931        3.72885       -0.38138
C        -51.01929        3.57132       -1.16275
C        -50.94192        2.89032       -2.43481
C        -52.14937        2.32805       -2.99935
C        -52.07231        1.05479       -3.68073
C        -38.29663        1.06056       -3.67121
C        -38.21919       -0.37328       -3.82773
C        -39.42817       -1.15721       -3.68263
C        -39.35156       -2.43802       -3.01920
C        -40.56116       -3.01037       -2.46574
C        -40.48593       -3.70979       -1.20403
C        -41.69631       -3.87969       -0.42746
C        -41.62250       -3.76372        1.01039
C        -42.83375       -3.47531        1.75007
C        -42.76112       -2.58282        2.88336
C        -43.97272       -1.93349        3.33879
C        -43.90069       -0.56256        3.78876
C        -45.11215        0.23021        3.80676
C        -45.03974        1.62082        3.42253
C        -46.25112        2.29089        2.99671
C        -46.17725        3.23605        1.90739
C        -47.38785        3.55940        1.18085
C        -47.31209        3.74423       -0.25007
C        -48.52083        3.61188       -1.03535
C        -48.44367        2.97404       -2.32966
C        -49.65216        2.42851       -2.91140
C        -49.57478        1.18146       -3.63455
C        -35.79919        1.18870       -3.62927
C        -35.72171       -0.23905       -3.83436
C        -36.93057       -1.02749       -3.71583
C        -36.85383       -2.33013       -3.09629
C        -38.06336       -2.92100       -2.56243
C        -37.98805       -3.66278       -1.32530
C        -39.19850       -3.85916       -0.55490
C        -39.12467       -3.79200        0.88610
C        -40.33582       -3.52901        1.63511
C        -40.26320       -2.67531        2.79816
C        -41.47469       -2.04154        3.27504
C        -41.40259       -0.68690        3.77125
C        -42.61432        0.10499        3.81632
C        -42.54186        1.50769        3.47976
C        -43.75318        2.19217        3.07779
C        -43.67941        3.17418        2.02080
C        -44.88957        3.52146        1.30569
C        -44.81402        3.75449       -0.11802
C        -46.02341        3.64792       -0.90744
C        -45.94635        3.05426       -2.22164
C        -47.15539        2.52944       -2.82210
C        -47.07796        1.30687       -3.58766
C        -33.30170        1.31543       -3.58331
C        -33.22419       -0.10454       -3.83671
C        -34.43302       -0.89661       -3.74480
C        -34.35617       -2.21946       -3.16981
C        -35.56566       -2.82823       -2.65626
C        -35.49024       -3.61159       -1.44499
C        -36.70059       -3.83414       -0.68169
C        -36.62672       -3.81593        0.76082
C        -37.83783       -3.57849        1.51835
C        -37.76522       -2.76480        2.70962
C        -38.97685       -2.14757        3.20779
C        -38.90470       -0.81055        3.74959
C        -40.11635       -0.02071        3.82175
C        -40.04388        1.39284        3.53306
C        -41.25503        2.09051        3.15456
C        -41.18132        3.10786        2.13173
C        -42.39180        3.47922        1.42876
C        -42.31640        3.76016        0.01403
C        -43.52598        3.68081       -0.77842
C        -43.44909        3.13164       -2.11232
C        -44.65770        2.62720       -2.72968
C        -44.58026        1.43133       -3.53652
C        -30.80419        1.44058       -3.53334
C        -30.72667        0.03005       -3.83480
C        -31.93549       -0.76471       -3.76966
C        -31.85856       -2.10627       -3.23977
C        -33.06795       -2.73215       -2.74704
C        -32.99241       -3.55613       -1.56303
C        -34.20270       -3.80456       -0.80762
C        -34.12876       -3.83533        0.63462
C        -35.33990       -3.62391        1.39986
C        -35.26728       -2.85116        2.61809
C        -36.47889       -2.25130        3.13699
C        -36.40674       -0.93336        3.72388
C        -37.61834       -0.14643        3.82267
C        -37.54586        1.27603        3.58215
C        -38.75711        1.98623        3.22761
C        -38.68345        3.03771        2.24003
C        -39.89397        3.43298        1.55035
C        -39.81873        3.76180        0.14576
C        -41.02821        3.70912       -0.64873
C        -40.95147        3.20542       -2.00043
C        -42.16032        2.72179       -2.63432
C        -42.08284        1.55425       -3.48106
C        -28.30665        1.56401       -3.47934
C        -28.22912        0.16454       -3.82858
C        -29.43793       -0.63198       -3.79031
C        -29.36095       -1.99070       -3.30606
C        -30.57028       -2.63289       -2.83465
C        -30.49463       -3.49648       -1.67924
C        -31.70486       -3.77051       -0.93264
C        -31.63085       -3.85026        0.50774
C        -32.84193       -3.66510        1.27979
C        -32.76928       -2.93422        2.52361
C        -33.98089       -2.35239        3.06262
C        -33.90876       -1.05520        3.69394
C        -35.12042       -0.27209        3.81940
C        -35.04795        1.15769        3.62723
C        -36.25918        1.87952        3.29707
C        -36.18557        2.96397        2.34569
C        -37.39605        3.38242        1.66991
C        -37.32092        3.75879        0.27734
C        -38.53058        3.73306       -0.51843
C        -38.45397        3.27546       -1.88631
C        -39.66292        2.81368       -2.53618
C        -39.58547        1.67540       -3.42212
C        -25.80907        1.68556       -3.42129
C        -25.73151        0.29876       -3.81794
C        -26.94034       -0.49860       -3.80663
C        -26.86334       -1.87291       -3.36861
C        -28.07264       -2.53067       -2.91907
C        -27.99691       -3.43283       -1.79353
C        -29.20705       -3.73207       -1.05656
C        -29.13296       -3.86072        0.38028
C        -30.34399       -3.70199        1.15826
C        -30.27127       -3.01390        2.42623
C        -31.48290       -2.45082        2.98480
C        -31.41079       -1.17585        3.65988
C        -32.62246       -0.39751        3.81190
C        -32.55001        1.03800        3.66831
C        -33.76124        1.77054        3.36274
C        -33.68769        2.88657        2.44864
C        -34.89822        3.32774        1.78748
C        -34.82318        3.75118        0.40853
C        -36.03290        3.75265       -0.38755
C        -35.95642        3.34174       -1.77026
C        -37.16537        2.90223       -2.43526
C        -37.08796        1.79465       -3.35929
C        -23.31143        1.80509       -3.35917
C        -23.23382        0.43259       -3.80274
C        -24.44271       -0.36471       -3.81850
C        -24.36572       -1.75305       -3.42728
C        -25.57501       -2.42566       -3.00020
C        -25.49924       -3.36534       -1.90576
C        -26.70930       -3.68934       -1.17925
C        -26.63511       -3.86672        0.25238
C        -27.84609       -3.73459        1.03540
C        -27.77328       -3.09014        2.32608
C        -28.98489       -2.54648        2.90360
C        -28.91277       -1.29520        3.62168
C        -30.12446       -0.52251        3.80008
C        -30.05205        0.91703        3.70524
C        -31.26333        1.65947        3.42467
C        -31.18985        2.80576        2.54883
C        -32.40040        3.26907        1.90305
C        -32.32544        3.73906        0.53922
C        -33.53517        3.76760       -0.25628
C        -33.45879        3.40400       -1.65216
C        -34.66784        2.98734       -2.33164
C        -34.59049        1.91179       -3.29272
C        -20.81377        1.92249       -3.29301
C        -20.73607        0.56588       -3.78289
C        -21.94498       -0.23042       -3.82584
C        -21.86806       -1.63128       -3.48195
C        -23.07735       -2.31796       -3.07787
C        -23.00161       -3.29413       -2.01585
C        -24.21162       -3.64250       -1.30060
C        -24.13735       -3.86834        0.12415
C        -25.34824       -3.76295        0.91133
C        -25.27529       -3.16286        2.22323
C        -26.48685       -2.63925        2.81904
C        -26.41470       -1.41314        3.57930
C        -27.62643       -0.64699        3.78391
C        -27.55406        0.79493        3.73793
C        -28.76540        1.54641        3.48274
C        -28.69201        2.72168        2.64615
C        -29.90258        3.20654        2.01646
C        -29.82769        3.72243        0.66932
C        -31.03747        3.77798       -0.12470
C        -30.96118        3.46212       -1.53215
C        -32.17028        3.06892       -2.22538
C        -32.09299        2.02670       -3.22253
C        -21.71404       -3.59174       -1.42054
C        -21.63969       -3.86575       -0.00425
C        -22.85042       -3.78710        0.78616
C        -22.77730       -3.23200        2.11773
C        -23.98881       -2.72899        2.73114
C        -23.91657       -1.52950        3.53269
C        -25.12834       -0.77080        3.76337
C        -25.05603        0.67185        3.76628
C        -26.26741        1.43151        3.53680
C        -26.19415        2.63441        2.74043
C        -27.40478        3.14024        2.12755
C        -27.32999        3.70143        0.79865
C        -28.53980        3.78389        0.00703
C        -28.46358        3.51611       -1.41036
C        -29.67270        3.14678       -2.11653
C        -29.59544        2.13918       -3.14867
C        -21.49078       -2.81562        2.63994
C        -21.41837       -1.64409        3.48180
C        -22.63015       -0.89377        3.73837
C        -22.55791        0.54799        3.79021
C        -23.76938        1.31491        3.58670
C        -23.69630        2.54405        2.83149
C        -24.90701        3.07030        2.23616
C        -24.83236        3.67618        0.92704
C        -26.04217        3.78542        0.13874
C        -25.96599        3.56600       -1.28695
C        -27.17512        3.22089       -2.00522
C        -27.09787        2.24910       -3.07113
C        -21.27133        1.19681        3.63237
C        -21.19850        2.45083        2.91924
C        -22.40924        2.99688        2.34221
C        -22.33478        3.64684        1.05433
C        -23.54459        3.78262        0.27026
C        -23.46844        3.61180       -1.16206
C        -24.67758        3.29125       -1.89161
C        -24.60029        2.35634       -2.98999
C        -21.04716        3.77562        0.40145
C        -20.97099        3.65354       -1.03582
C        -22.18005        3.35791       -1.77581
C        -22.10267        2.46085       -2.90537
H         62.76951        2.25563       -3.27077
H         62.87495       -0.09396       -4.03631
H         61.74464       -2.30351       -3.38414
H         61.82307       -3.89216       -1.93726
H         61.94835       -4.26158        0.48339
H         62.05638       -3.45200        2.50734
H         62.19160       -1.41737        3.87326
H         62.29537        0.75413        4.04252
H         62.42835        2.85530        2.77814
H         62.53101        3.90752        0.86655
H         62.66387        3.60166       -1.56801
H        -61.73368        0.32458       -3.99966
H        -62.85440       -1.95097       -3.61152
H        -62.74057       -3.72318       -1.88989
H        -62.63161       -4.18167        0.23151
H        -62.50037       -3.38396        2.55201
H        -62.40409       -1.59729        3.80538
H        -62.28093        0.84647        4.01530
H        -62.18568        2.72197        2.90686
H        -62.05698        3.94811        0.78466
H        -61.94974        3.78458       -1.38899
H        -61.82012        2.38770       -3.39991
C         -0.29520       -3.72900        1.05480
C         -0.97528        4.39657       -0.01478
C          0.99159       -3.48240        1.67493
C         -0.94667        5.98896       -0.17592
C          0.17981        6.73702        0.25847
C         -2.00405        6.70072       -0.78930
C          0.24235        8.12748        0.10527
H          1.02738        6.22032        0.72536
C         -1.95332        8.09545       -0.95408
H         -2.88998        6.16645       -1.15045
C         -0.82835        8.83335       -0.50830
H          1.12356        8.67983        0.45602
H         -2.78877        8.61945       -1.43575
N         -0.81166       10.27748       -0.58313
H          0.17125       10.63579       -0.67700
H         -1.36291       10.61547       -1.41090
C         -0.82253        2.75823       -2.53391
C          0.35133        3.90705       -0.64846
C          1.46902        3.61790        1.56774
C         -2.21789        3.86379       -0.76703
C         -3.57353        3.72772        1.33455
C         -1.05151        4.04357        1.60439
O         -1.05997        5.39417        2.25839
H         -1.12522        5.12990        3.25327


./6_5/O++/Aryl_H/GS_OPT_B3LYP/geometry.xyz
1128
geometry.out	Energy: -25983633.4660996
C         21.88596       -0.09674       -3.82701
C         21.95722       -1.51043       -3.53920
C         20.74525       -2.20730       -3.16166
C         20.81781       -3.22518       -2.13929
C         24.38415        0.02678       -3.82663
C         24.45532       -1.39592       -3.58708
C         23.24332       -2.10525       -3.23360
C         23.31570       -3.15740       -2.24656
C         22.10464       -3.55195       -1.55758
C         22.17900       -3.88216       -0.15333
C         20.96922       -3.82931        0.64084
C         21.04570       -3.32760        1.99324
C         26.88226        0.15019       -3.82194
C         26.95339       -1.27982       -3.63089
C         25.74136       -2.00079       -3.30182
C         25.81361       -3.08595       -2.35119
C         24.60248       -3.50381       -1.67621
C         24.67670       -3.88156       -0.28397
C         23.46682       -3.85563        0.51139
C         23.54326       -3.39990        1.87997
C         22.33450       -2.93790        2.53007
C         22.41259       -1.80092        3.41755
C         21.20437       -1.05607        3.70516
C         21.28308        0.38214        3.81415
C         29.38034        0.27334       -3.81301
C         29.45144       -1.16235       -3.67067
C         28.23940       -1.89407       -3.36634
C         28.31156       -3.01092       -2.45313
C         27.10037       -3.45153       -1.79285
C         27.17448       -3.87637       -0.41425
C         25.96449       -3.87751        0.38140
C         26.04082       -3.46836        1.76462
C         24.83200       -3.02861        2.42982
C         24.91006       -1.92226        3.35524
C         23.70190       -1.18755        3.66777
C         23.78059        0.24614        3.82558
C         22.57237        1.03118        3.68072
C         22.65044        2.31226        3.01799
C         21.44154        2.88595        2.46439
C         21.51788        3.58608        1.20324
C         31.87844        0.39610       -3.79978
C         31.94953       -1.04360       -3.70629
C         30.73744       -1.78523       -3.42705
C         30.80951       -2.93242       -2.55228
C         29.59828       -3.39522       -1.90743
C         29.67228       -3.86661       -0.54404
C         28.46222       -3.89482        0.25100
C         28.53842       -3.53282        1.64730
C         27.32952       -3.11589        2.32688
C         27.40751       -2.04148        3.28921
C         26.19934       -1.31773        3.62624
C         26.27801        0.10975        3.83266
C         25.06983        0.89932        3.71447
C         25.14793        2.20227        3.09581
C         23.93910        2.79453        2.56199
C         24.01550        3.53719        1.32539
C         22.80561        3.73522        0.55471
C         22.87984        3.66971       -0.88637
C         21.66876        3.40866       -1.63624
C         21.74096        2.55666       -2.80044
C         34.37656        0.51831       -3.78219
C         34.44762       -0.92371       -3.73762
C         33.23551       -1.67439       -3.48389
C         33.30747       -2.85064       -2.64854
C         32.09620       -3.33503       -2.01986
C         32.17009       -3.85236       -0.67322
C         30.95996       -3.90755        0.12031
C         31.03604       -3.59316        1.52809
C         29.82706       -3.19959        2.22133
C         29.90496       -2.15844        3.21956
C         28.69674       -1.44653        3.58077
C         28.77540       -0.02687        3.83551
C         27.56727        0.76630        3.74403
C         27.64543        2.08956        3.17011
C         26.43666        2.69972        2.65663
C         26.51317        3.48401        1.44603
C         25.30331        3.70821        0.68244
C         25.37770        3.69155       -0.76003
C         24.16669        3.45610       -1.51839
C         24.23904        2.64393       -2.71075
C         23.02710        2.02846       -3.21032
C         23.09831        0.69196       -3.75360
C         36.87472        0.63989       -3.76024
C         36.94575       -0.80287       -3.76461
C         35.73361       -1.56169       -3.53665
C         35.80547       -2.76563       -2.74171
C         34.59410       -3.27105       -2.12993
C         34.66787       -3.83373       -0.80162
C         33.45768       -3.91582       -0.01053
C         33.53364       -3.64939        1.40713
C         32.32462       -3.27961        2.11323
C         32.40243       -2.27299        3.14629
C         31.19417       -1.57374        3.53132
C         31.27280       -0.16356        3.83412
C         30.06468        0.63228        3.76944
C         30.14291        1.97426        3.24080
C         28.93422        2.60159        2.74824
C         29.01086        3.42659        1.56501
C         27.80108        3.67670        0.80938
C         27.87560        3.70894       -0.63282
C         26.66463        3.49938       -1.39881
C         26.73710        2.72804       -2.61794
C         25.52518        2.12986       -3.13815
C         25.59645        0.81253       -3.72640
C         39.37293        0.76056       -3.73377
C         39.44393       -0.68118       -3.78711
C         38.23168       -1.44732       -3.58519
C         38.30343       -2.67750       -2.83162
C         37.09201       -3.20344       -2.23754
C         37.16564       -3.81092       -0.92906
C         35.95542       -3.91973       -0.14135
C         36.03127       -3.70155        1.28456
C         34.82218       -3.35588        2.00269
C         34.89991       -2.38498        3.06935
C         33.69161       -1.69924        3.47786
C         33.77022       -0.30015        3.82840
C         32.56211        0.49743        3.79066
C         32.64039        1.85658        3.30782
C         31.43176        2.50026        2.83668
C         31.50854        3.36496        1.68218
C         30.29883        3.64069        0.93537
C         30.37348        3.72184       -0.50489
C         29.16256        3.53846       -1.27765
C         29.23513        2.80885       -2.52221
C         28.02325        2.22869       -3.06245
C         28.09455        0.93207       -3.69506
C         41.87104        0.88014       -3.70283
C         41.94199       -0.55886       -3.80509
C         40.72978       -1.33140       -3.62966
C         40.80140       -2.58659       -2.91826
C         39.58997       -3.13228       -2.34250
C         39.66346       -3.78390       -1.05542
C         38.45310       -3.91928       -0.27193
C         38.52885       -3.74962        1.16049
C         37.31972       -3.42850        1.88986
C         37.39739       -2.49431        2.98886
C         36.18910       -1.82285        3.42035
C         36.26769       -0.43645        3.81824
C         35.05955        0.36195        3.80749
C         35.13787        1.73666        3.37104
C         33.92926        2.39597        2.92190
C         34.00616        3.29932        1.79739
C         32.79655        3.60028        1.06027
C         32.87133        3.73028       -0.37642
C         31.66049        3.57326       -1.15505
C         31.73317        2.88630       -2.42363
C         30.52131        2.32484       -2.98333
C         30.59263        1.05045       -3.65959
C         44.36933        0.99872       -3.66766
C         44.44016       -0.43629       -3.81884
C         43.22797       -1.21416       -3.66970
C         43.29947       -2.49281       -3.00152
C         42.08780       -3.05771       -2.44464
C         42.16114       -3.75262       -1.18059
C         40.95078       -3.91467       -0.40228
C         41.02644       -3.79367        1.03520
C         39.81734       -3.49737        1.77485
C         39.89495       -2.60092        2.90491
C         38.68657       -1.94439        3.35877
C         38.76515       -0.57238        3.80348
C         37.55699        0.22595        3.81989
C         37.63532        1.61471        3.43038
C         36.42678        2.28887        3.00382
C         36.50377        3.22986        1.91056
C         35.29424        3.55558        1.18393
C         35.36915        3.73428       -0.24748
C         34.15837        3.60381       -1.03112
C         34.23119        2.96034       -2.32229
C         33.01938        2.41825       -2.90085
C         33.09073        1.16753       -3.62000
C         46.86781        1.11545       -3.62757
C         46.93856       -0.31323       -3.82762
C         45.72585       -1.09586       -3.70532
C         45.79719       -2.39629       -3.08129
C         44.58566       -2.98007       -2.54443
C         44.65884       -3.71768       -1.30441
C         43.44862       -3.90569       -0.53218
C         43.52423       -3.83351        0.90861
C         42.31489       -3.56220        1.65779
C         42.39245       -2.70463        2.81738
C         41.18402       -2.06394        3.29334
C         41.26257       -0.70771        3.78432
C         40.05452        0.08955        3.82778
C         40.13285        1.49084        3.48573
C         38.92429        2.17906        3.08216
C         39.00136        3.15658        2.02155
C         37.79185        3.50679        1.30627
C         37.86690        3.73395       -0.11823
C         36.65625        3.63018       -0.90598
C         36.72921        3.03093       -2.21829
C         35.51747        2.50877       -2.81503
C         35.58887        1.28320       -3.57620
C         49.36565        1.23029       -3.58294
C         49.43619       -0.19025       -3.83148
C         48.22404       -0.97640       -3.73744
C         48.29511       -2.29827       -3.15803
C         47.08379       -2.89917       -2.64107
C         47.15686       -3.67855       -1.42699
C         45.94613       -3.89226       -0.66132
C         46.02172       -3.86876        0.78063
C         44.81245       -3.62346        1.53872
C         44.88994       -2.80537        2.72686
C         43.68172       -2.18123        3.22399
C         43.76022       -0.84230        3.76074
C         42.55197       -0.04694        3.83094
C         42.63029        1.36496        3.53684
C         41.42170        2.06669        3.15701
C         41.49884        3.07974        2.13025
C         40.28952        3.45403        1.42722
C         40.36471        3.72942        0.01115
C         39.15413        3.65226       -0.77976
C         39.22725        3.09790       -2.11158
C         38.01551        2.59630       -2.72588
C         38.08699        1.39729       -3.52818
C         51.86470        1.34455       -3.53457
C         51.93478       -0.06866       -3.83235
C         50.72276       -0.85666       -3.76372
C         50.79369       -2.19726       -3.23095
C         49.58105       -2.81554       -2.73437
C         49.65396       -3.63513       -1.54819
C         48.44371       -3.87561       -0.79059
C         48.51923       -3.90049        0.65223
C         47.31050       -3.68038        1.41761
C         47.38799       -2.90282        2.63286
C         46.17919       -2.29551        3.15053
C         46.25765       -0.97607        3.73219
C         45.04930       -0.18356        3.82996
C         45.12756        1.23773        3.58406
C         43.91929        1.95183        3.22833
C         43.99648        2.99949        2.23658
C         42.78713        3.39716        1.54639
C         42.86250        3.72041        0.14070
C         41.65189        3.67018       -0.65261
C         41.72518        3.16120       -2.00238
C         40.51362        2.68083       -2.63351
C         40.58519        1.50962       -3.47607
C         54.36420        1.45272       -3.47777
C         54.43405        0.05360       -3.82427
C         53.21936       -0.73748       -3.78539
C         53.29008       -2.09434       -3.30001
C         52.07903       -2.73041       -2.82763
C         52.15150       -3.59147       -1.66801
C         50.94223       -3.85445       -0.91879
C         51.01779       -3.92778        0.52233
C         49.80772       -3.73217        1.29493
C         49.88526       -2.99637        2.53441
C         48.67660       -2.40796        3.07364
C         48.75491       -1.10830        3.70003
C         47.54719       -0.32009        3.82447
C         47.62536        1.10922        3.62738
C         46.41666        1.83474        3.29541
C         46.49393        2.91521        2.34040
C         45.28447        3.33656        1.66403
C         45.36002        3.70724        0.27007
C         44.14984        3.68404       -0.52453
C         44.22330        3.22084       -1.89098
C         43.01178        2.76188       -2.53791
C         43.08346        1.62003       -3.41958
C         56.85960        1.55557       -3.41058
C         56.92768        0.17073       -3.80008
C         55.71827       -0.61657       -3.80358
C         55.78923       -1.99524       -3.36614
C         54.57880       -2.64236       -2.91431
C         54.65112       -3.54196       -1.78680
C         53.43833       -3.82949       -1.04491
C         53.51369       -3.94964        0.39026
C         52.30506       -3.78323        1.17008
C         52.38239       -3.08757        2.43558
C         51.17538       -2.51732        2.99249
C         51.25359       -1.23925        3.66340
C         50.04442       -0.45525        3.81324
C         50.12259        0.97850        3.66559
C         48.91358        1.71576        3.35969
C         48.99088        2.82844        2.44184
C         47.78229        3.27233        1.78032
C         47.85801        3.69021        0.39918
C         46.64774        3.69298       -0.39593
C         46.72148        3.27627       -1.77673
C         45.50969        2.83959       -2.43933
C         45.58149        1.72827       -3.35895
C         59.36578        1.66526       -3.33821
C         59.42541        0.28652       -3.77998
C         58.21931       -0.50226       -3.79223
C         58.29594       -1.89018       -3.41728
C         57.07329       -2.55234       -2.99197
C         57.14406       -3.48067       -1.89857
C         55.93619       -3.80339       -1.17535
C         56.01017       -3.96965        0.26194
C         54.80522       -3.82682        1.04291
C         54.88256       -3.17391        2.33122
C         53.67169       -2.62063        2.90700
C         53.75009       -1.36935        3.61902
C         52.54103       -0.59110        3.80007
C         52.61913        0.84874        3.70173
C         51.41196        1.59478        3.42086
C         51.48923        2.73941        2.54121
C         50.27970        3.20377        1.89360
C         50.35572        3.66768        0.52878
C         49.14503        3.69805       -0.26656
C         49.21905        3.32772       -1.66043
C         48.00812        2.91436       -2.33771
C         48.07999        1.83414       -3.29479
C         61.84082        1.73942       -3.36695
C         61.90307        0.44135       -3.81466
C         60.70192       -0.39364       -3.82402
C         60.75456       -1.78411       -3.54549
C         59.58806       -2.48649       -3.12043
C         59.64861       -3.49535       -2.03736
C         58.44476       -3.76607       -1.30069
C         58.51836       -3.98080        0.13180
C         57.29785       -3.85164        0.91445
C         57.37594       -3.24439        2.21063
C         56.16710       -2.72479        2.81624
C         56.24571       -1.49459        3.57284
C         55.04120       -0.72637        3.78017
C         55.11929        0.71751        3.73252
C         53.90872        1.47276        3.47476
C         53.98615        2.64384        2.63737
C         52.77598        3.13344        2.00688
C         52.85225        3.64333        0.65756
C         51.64363        3.70016       -0.13581
C         51.71783        3.37606       -1.54273
C         50.50669        2.98375       -2.23264
C         50.57880        1.93729       -3.22480
C         60.89240       -3.88007       -1.41032
C         60.96396       -4.10926       -0.04435
C         59.79654       -3.95178        0.79403
C         59.87496       -3.37232        2.14183
C         58.67535       -2.82260        2.71439
C         58.75492       -1.61673        3.51683
C         57.53587       -0.85399        3.73898
C         57.61420        0.57684        3.73945
C         56.40369        1.34611        3.52606
C         56.48131        2.54833        2.72847
C         55.27588        3.05890        2.11898
C         55.35226        3.61571        0.78577
C         54.14144        3.69542       -0.00642
C         54.21620        3.41871       -1.41972
C         53.00375        3.05038       -2.12493
C         53.07591        2.03726       -3.15072
C         61.12965       -2.96221        2.73874
C         61.20588       -1.82661        3.52614
C         60.03516       -1.00418        3.75882
C         60.11312        0.45813        3.81494
C         58.91219        1.21181        3.56884
C         58.99042        2.44881        2.81436
C         57.77191        2.96866        2.21508
C         57.84900        3.56305        0.91343
C         56.63651        3.68566        0.12574
C         56.71171        3.45548       -1.29663
C         55.50416        3.11569       -2.01343
C         55.57582        2.13325       -3.07338
C         61.36932        1.17556        3.69934
C         61.44406        2.36863        3.00613
C         60.27040        2.92339        2.35552
C         60.34717        3.57746        1.05080
C         59.14569        3.66754        0.26305
C         59.22224        3.48322       -1.17474
C         58.00280        3.15876       -1.89298
C         58.07455        2.22007       -2.97371
C         61.60619        3.76495        0.34780
C         61.68073        3.61349       -1.02110
C         60.50399        3.24265       -1.79282
C         60.57698        2.32187       -2.91749
C        -19.44831       -0.03230       -3.82660
C        -19.37166       -1.44834       -3.55184
C        -20.58116       -2.15393       -3.18200
C        -20.50566       -3.18099       -2.16918
C        -16.95029        0.10184       -3.82188
C        -16.87389       -1.32267       -3.59570
C        -18.08351       -2.04047       -3.25052
C        -18.00828       -3.10165       -2.27334
C        -19.21817       -3.50778       -1.58926
C        -19.14382       -3.85087       -0.18808
C        -20.35444       -3.81062        0.60537
C        -20.28102       -3.32131        1.96241
C        -14.45183        0.23570       -3.81162
C        -14.37586       -1.19612       -3.63472
C        -15.58572       -1.92506       -3.31485
C        -15.51095       -3.01944       -2.37500
C        -16.72099       -3.44833       -1.70495
C        -16.64658       -3.83884       -0.31642
C        -17.85696       -3.82513        0.47822
C        -17.78316       -3.38177        1.85096
C        -18.99431       -2.93110        2.50419
C        -18.92152       -1.80205        3.40231
C        -20.13333       -1.06521        3.69552
C        -20.06106        0.37222        3.81793
C        -11.95273        0.36847       -3.79384
C        -11.87730       -1.06855       -3.66741
C        -13.08815       -1.80819       -3.37431
C        -13.01399       -2.93491       -2.47405
C        -14.22411       -3.38643       -1.81925
C        -14.14974       -3.82415       -0.44473
C        -15.35960       -3.83626        0.35019
C        -15.28528       -3.43881        1.73699
C        -16.49620       -3.00985        2.40516
C        -16.42293       -1.91170        3.34053
C        -17.63487       -1.18542        3.65916
C        -17.56270        0.24701        3.83043
C        -18.77445        1.02800        3.69199
C        -18.70192        2.31565        3.04127
C        -19.91274        2.88917        2.49171
C        -19.83850        3.60146        1.23728
C         -9.45426        0.49933       -3.76708
C         -9.37919       -0.94056       -3.69257
C        -10.59039       -1.69035       -3.42905
C        -10.51705       -2.84987       -2.57055
C        -11.72716       -3.32278       -1.93198
C        -11.65297       -3.80770       -0.57335
C        -12.86274       -3.84455        0.22136
C        -12.78770       -3.49267        1.61996
C        -13.99822       -3.08549        2.30259
C        -13.92427       -2.01871        3.27354
C        -15.13595       -1.30404        3.61745
C        -15.06383        0.12193        3.83756
C        -16.27600        0.90687        3.72648
C        -16.20405        2.21607        3.12059
C        -17.41522        2.80791        2.59114
C        -17.34140        3.56250        1.36172
C        -18.55100        3.76242        0.59153
C        -18.47471        3.71080       -0.85012
C        -19.68362        3.45145       -1.60365
C        -19.60602        2.61072       -2.77569
C         -6.95529        0.62872       -3.73049
C         -6.88059       -0.81453       -3.71123
C         -8.09190       -1.57229       -3.47715
C         -8.01930       -2.76384       -2.66396
C         -9.23079       -3.25821       -2.04256
C         -9.15674       -3.79024       -0.70257
C        -10.36633       -3.85216        0.09117
C        -10.29070       -3.54485        1.50037
C        -11.50000       -3.15853        2.19605
C        -11.42508       -2.12292        3.20059
C        -12.63668       -1.42006        3.56888
C        -12.56443       -0.00285        3.83753
C        -13.77741        0.78519        3.75554
C        -13.70637        2.11483        3.19591
C        -14.91764        2.72428        2.68792
C        -14.84448        3.52099        1.48493
C        -16.05397        3.74587        0.72176
C        -15.97751        3.74289       -0.72066
C        -17.18632        3.50865       -1.48268
C        -17.10830        2.70784       -2.68225
C        -18.31702        2.09196       -3.18901
C        -18.23925        0.76075       -3.74457
C         -4.45554        0.75354       -3.67389
C         -4.38140       -0.68672       -3.71733
C         -5.59488       -1.45463       -3.51765
C         -5.52215       -2.67641       -2.75340
C         -6.73402       -3.19420       -2.15247
C         -6.66027       -3.77450       -0.83167
C         -7.86930       -3.86004       -0.04041
C         -7.79332       -3.59700        1.37797
C         -9.00224       -3.22893        2.08542
C         -8.92614       -2.22461        3.11992
C        -10.13752       -1.53370        3.51279
C        -10.06506       -0.12636        3.82873
C        -11.27783        0.66322        3.77804
C        -11.20791        2.01322        3.26695
C        -12.42007        2.63885        2.78095
C        -12.34799        3.47718        1.60711
C        -13.55772        3.72697        0.85165
C        -13.48102        3.77219       -0.58995
C        -14.68906        3.56284       -1.35953
C        -14.61032        2.80199       -2.58522
C        -15.81887        2.20320       -3.11234
C        -15.74085        0.89155       -3.71242
C         -1.96137        0.87799       -3.60464
C         -1.88634       -0.55527       -3.71266
C         -3.09660       -1.33334       -3.55112
C         -3.02341       -2.58818       -2.83856
C         -4.23508       -3.12767       -2.25860
C         -4.16136       -3.75641       -0.96074
C         -5.37256       -3.86713       -0.17213
C         -5.29658       -3.64908        1.25216
C         -6.50525       -3.30072        1.97148
C         -6.42863       -2.32510        3.03352
C         -7.63754       -1.64582        3.44838
C         -7.56429       -0.24800        3.80849
C         -8.77753        0.54231        3.78866
C         -8.70887        1.91002        3.33064
C         -9.92316        2.55346        2.87106
C         -9.85294        3.43418        1.72844
C        -11.06163        3.70787        0.98203
C        -10.98456        3.80105       -0.45828
C        -12.19199        3.61397       -1.23420
C        -12.11209        2.89310       -2.48331
C        -13.32078        2.31162       -3.03067
C        -13.24237        1.02084       -3.67392
C          0.53639        1.00671       -3.57902
C          0.61006       -0.42601       -3.73064
C         -0.59826       -1.20946       -3.57812
C         -0.52377       -2.48583       -2.91740
C         -1.73697       -3.05284       -2.35845
C         -1.66240       -3.72770       -1.08687
C         -2.87414       -3.87267       -0.30508
C         -2.79915       -3.70077        1.12708
C         -4.00677       -3.37330        1.85468
C         -3.93003       -2.42483        2.94156
C         -5.13873       -1.75392        3.37313
C         -5.06399       -0.36864        3.76770
C         -6.27820        0.42202        3.78254
C         -6.21120        1.80498        3.37702
C         -7.42446        2.46821        2.95664
C         -7.35670        3.39754        1.84914
C         -8.56648        3.69013        1.11146
C         -8.48888        3.83030       -0.32343
C         -9.69619        3.66484       -1.10648
C         -9.61465        2.98199       -2.37658
C        -10.82192        2.41818       -2.94342
C        -10.74312        1.14795       -3.62861
C          3.03273        1.13148       -3.58416
C          3.10620       -0.29775       -3.76313
C          1.89678       -1.08272       -3.62777
C          1.97281       -2.38167       -3.00040
C          0.76509       -2.96787       -2.45947
C          0.83981       -3.68884       -1.21008
C         -0.37175       -3.86195       -0.43393
C         -1.50979       -3.43846        1.73755
C         -1.43434       -2.52427        2.84643
C         -2.64267       -1.86258        3.29385
C         -2.56798       -0.48504        3.71460
C         -3.77685        0.30122        3.75165
C         -3.70816        1.69633        3.38463
C         -4.92445        2.37639        3.01145
C         -4.85940        3.36051        1.96193
C         -6.07564        3.68352        1.24331
C         -5.99749        3.86721       -0.18585
C         -7.19907        3.71949       -0.97395
C         -7.11581        3.06876       -2.26457
C         -8.32242        2.52027       -2.84798
C         -8.24309        1.27264       -3.57181
C          5.53339        1.25548       -3.57600
C          5.60521       -0.17175       -3.79205
C          4.39549       -0.95782       -3.67563
C          4.47126       -2.27180       -3.08102
C          3.26239       -2.87322       -2.55537
C          3.33816       -3.63319       -1.33118
C          2.12712       -3.84029       -0.56194
C          2.20130       -3.77208        0.87850
C          1.06424       -2.62930        2.77269
C         -0.14550       -1.97677        3.22726
C         -0.06910       -0.61582        3.69003
C         -1.27945        0.19024        3.71541
C         -1.20472        1.58618        3.40354
C         -2.42709        2.29026        3.03655
C         -2.38110        3.36050        2.09228
C         -3.49415        3.95718       -0.05587
C         -4.70126        3.76879       -0.83213
C         -4.61656        3.13964       -2.12515
C         -5.82621        2.61401       -2.73730
C         -5.74560        1.39240       -3.49836
C          8.03426        1.37285       -3.54697
C          8.10535       -0.04577       -3.80821
C          6.89327       -0.83422       -3.71707
C          6.96840       -2.16368       -3.15896
C          5.75906       -2.77847       -2.65197
C          5.83484       -3.57709       -1.45062
C          4.62594       -3.80814       -0.68883
C          4.70016       -3.79324        0.75375
C          3.48880       -3.55217        1.51022
C          3.56252       -2.72857        2.69274
C          2.34960       -2.10009        3.17863
C          2.42496       -0.75846        3.70416
C          1.21700        0.03865        3.75259
C          1.29795        1.45239        3.47101
C          0.09538        2.17545        3.09140
C          0.19519        3.27506        2.19050
C         -2.12289        3.21550       -1.96250
C         -3.32671        2.69402       -2.59114
C         -3.24713        1.50465       -3.40469
C         10.53370        1.48765       -3.50695
C         10.60463        0.07860       -3.81582
C          9.39233       -0.71134       -3.75226
C          9.46625       -2.05790       -3.23410
C          8.25655       -2.68495       -2.74517
C          8.33190       -3.52050       -1.56947
C          7.12237       -3.77399       -0.81470
C          7.19688       -3.81082        0.62655
C          5.98582       -3.59919        1.39261
C          6.05941       -2.82269        2.60830
C          4.84873       -2.21672        3.12151
C          4.92464       -0.89681        3.70559
C          3.71561       -0.10241        3.79227
C          3.79734        1.31982        3.57084
C          2.58809        2.04462        3.21415
C          2.67372        3.12970        2.27096
C          1.54525        3.95845        0.19773
C          0.39783        3.30268       -1.87477
C         -0.75092        1.63045       -3.31478
C         13.03317        1.60031       -3.45862
C         13.10400        0.20226       -3.81568
C         11.89165       -0.58900       -3.77928
C         11.96457       -1.95113       -3.30434
C         10.75365       -2.59227       -2.83558
C         10.82835       -3.46455       -1.68707
C          9.61857       -3.74146       -0.94124
C          9.69319       -3.82884        0.49866
C          8.48349       -3.64367        1.27203
C          8.55782       -2.91441        2.51686
C          7.34728       -2.32728        3.05395
C          7.42360       -1.03222        3.68750
C          6.21309       -0.24331        3.81164
C          6.29355        1.18805        3.63497
C          5.08735        1.92233        3.31375
C          5.17130        3.02662        2.38136
C          3.96978        3.47225        1.71475
C          4.04717        3.86180        0.32725
C          2.83120        3.84817       -0.46137
C          2.89637        3.35995       -1.81441
C          1.67845        2.88439       -2.42395
C          1.74613        1.74337       -3.30647
C         15.53216        1.71043       -3.40354
C         15.60306        0.32563       -3.80814
C         14.39044       -0.46640       -3.79966
C         14.46264       -1.84345       -3.36986
C         13.25129       -2.49898       -2.92296
C         13.32522       -3.40850       -1.80314
C         12.11535       -3.70820       -1.06681
C         12.19009       -3.84515        0.36920
C         10.98037       -3.68600        1.14908
C         11.05550       -3.00324        2.41938
C          9.84528       -2.43708        2.97969
C          9.92195       -1.16504        3.65989
C          8.71299       -0.38228        3.81412
C          8.79290        1.05483        3.68187
C          7.58613        1.79664        3.38184
C          7.66828        2.92256        2.48091
C          6.46110        3.38256        1.82574
C          6.53839        3.81650        0.45091
C          5.32826        3.83731       -0.34218
C          5.39585        3.41882       -1.72606
C          4.18236        2.97631       -2.37421
C          4.24806        1.86325       -3.28978
C         18.03062        1.81860       -3.34337
C         18.10165        0.44837       -3.79488
C         16.88916       -0.34341       -3.81407
C         16.96086       -1.73432       -3.43083
C         15.74925       -2.40400       -3.00629
C         15.82258       -3.35024       -1.91739
C         14.61217       -3.67348       -1.19141
C         14.68690       -3.85923        0.23897
C         13.47724       -3.72681        1.02400
C         13.55298       -3.08932        2.31800
C         12.34373       -2.54354        2.89874
C         12.42093       -1.29607        3.62333
C         11.21214       -0.51892        3.80508
C         11.29164        0.92068        3.71957
C         10.08345        1.67113        3.44432
C         10.16398        2.82394        2.57785
C          8.95671        3.30121        1.93776
C          9.03369        3.78062        0.57638
C          7.82477        3.82281       -0.21724
C          7.89453        3.46148       -1.61399
C          6.67990        3.05137       -2.28931
C          6.74742        1.97344       -3.24777
C         20.52893        1.92468       -3.27883
C         20.60006        0.57051       -3.77657
C         19.38768       -0.22019       -3.82294
C         19.45909       -1.62326       -3.48717
C         18.24719       -2.30687       -3.08585
C         18.32008       -3.28930       -2.02949
C         17.10938       -3.63644       -1.31503
C         17.18400       -3.87064        0.10840
C         15.97448       -3.76452        0.89739
C         16.05067       -3.17217        2.21266
C         14.84167       -2.64655        2.81235
C         14.91929       -1.42514        3.57941
C         13.71051       -0.65487        3.78896
C         13.78963        0.78697        3.75142
C         12.58158        1.54544        3.50167
C         12.66098        2.72593        2.67249
C         11.45315        3.22124        2.04698
C         11.52986        3.74514        0.70318
C         10.31997        3.81283       -0.08940
C         10.39151        3.50259       -1.49812
C          9.17887        3.11906       -2.19048
C          9.24769        2.07807       -3.19057
C         19.60694       -3.59607       -1.43713
C         19.68143       -3.87842       -0.02248
C         18.47177       -3.79876        0.76960
C         18.54820       -3.25160        2.10420
C         17.33933       -2.74683        2.72175
C         17.41722       -1.55228        3.53016
C         16.20882       -0.78972        3.76635
C         16.28771        0.65267        3.77749
C         15.07949        1.41887        3.55328
C         15.15819        2.62593        2.76387
C         13.94961        3.14115        2.15508
C         14.02614        3.70964        0.82942
C         12.81650        3.80318        0.03952
C         12.88911        3.54253       -1.37964
C         11.67739        3.18251       -2.08582
C         11.74733        2.17926       -3.12256
C         19.83697       -2.84397        2.62749
C         19.91501       -1.67757        3.47602
C         18.70673       -0.92340        3.73812
C         18.78550        0.51764        3.79817
C         17.57715        1.29100        3.60035
C         17.65545        2.52404        2.85199
C         16.44676        3.05902        2.26090
C         16.52315        3.67198        0.95504
C         15.31343        3.79113        0.16848
C         15.38673        3.57946       -1.25846
C         14.17513        3.24393       -1.97742
C         14.24601        2.27763       -3.04865
C         20.07483        1.16175        3.64277
C         20.15293        2.41955        2.93673
C         18.94411        2.97403        2.36395
C         19.02044        3.63087        1.07975
C         17.81053        3.77635        0.29756
C         17.88427        3.61334       -1.13578
C         16.67304        3.30239       -1.86602
C         16.74455        2.37339       -2.96991
C         20.30800        3.75788        0.42638
C         20.38202        3.64358       -1.01170
C         19.17091        3.35730       -1.75218
C         19.24285        2.46642       -2.88689
C        -60.74450       -0.07394       -3.92003
C        -60.68621       -1.45506       -3.59926
C        -61.88414       -2.21639       -3.24519
C        -61.81739       -3.21339       -2.30134
C        -58.28648        0.08538       -3.84845
C        -58.20410       -1.33314       -3.61653
C        -59.40715       -2.05120       -3.27887
C        -59.34269       -3.12417       -2.30717
C        -60.55183       -3.55321       -1.65215
C        -60.47653       -3.92695       -0.24763
C        -61.65268       -3.95044        0.60906
C        -61.57902       -3.52256        1.91821
C        -55.78028        0.21206       -3.84692
C        -55.70356       -1.22388       -3.67571
C        -56.90990       -1.94418       -3.34649
C        -56.83689       -3.04424       -2.41986
C        -58.04973       -3.47383       -1.74685
C        -57.97554       -3.88218       -0.37498
C        -59.19452       -3.88578        0.41386
C        -59.11881       -3.45933        1.79932
C        -60.32147       -3.05653        2.48020
C        -60.24861       -1.92156        3.39812
C        -61.42505       -1.15217        3.76226
C        -61.35560        0.22100        3.90061
C        -53.28161        0.33940       -3.82935
C        -53.20519       -1.09649       -3.71088
C        -54.41677       -1.83771       -3.41860
C        -54.34185       -2.96846       -2.52513
C        -55.55125       -3.42602       -1.87499
C        -55.47692       -3.88276       -0.50399
C        -56.68395       -3.90099        0.28991
C        -56.60939       -3.52274        1.68029
C        -57.82321       -3.09041        2.34765
C        -57.74982       -2.01098        3.28733
C        -58.97095       -1.29476        3.61903
C        -58.89825        0.14373        3.79502
C        -60.10233        0.92705        3.70858
C        -60.02992        2.23585        3.05335
C        -61.20355        2.88413        2.50252
C        -61.13086        3.59344        1.31636
C        -50.78570        0.47138       -3.81066
C        -50.70907       -0.96928       -3.74219
C        -51.91800       -1.71996       -3.47828
C        -51.84276       -2.88361       -2.62328
C        -53.05167       -3.36063       -1.98671
C        -52.97667       -3.85926       -0.63408
C        -54.18842       -3.90831        0.16107
C        -54.11412       -3.57624        1.56243
C        -55.32611       -3.18125        2.25166
C        -55.25335       -2.12302        3.23563
C        -56.46140       -1.41099        3.58036
C        -56.38926        0.01364        3.80996
C        -57.60292        0.79759        3.68725
C        -57.53007        2.10075        3.09577
C        -58.75180        2.69882        2.57918
C        -58.67600        3.46592        1.35029
C        -59.87711        3.72537        0.60257
C        -59.79948        3.69668       -0.86427
C        -60.96663        3.48907       -1.69206
C        -60.89273        2.71635       -2.84138
C        -48.28757        0.60327       -3.78760
C        -48.21082       -0.83960       -3.76937
C        -49.41987       -1.59912       -3.52949
C        -49.34412       -2.78978       -2.71627
C        -50.55491       -3.29036       -2.09717
C        -50.47978       -3.83303       -0.76130
C        -51.69011       -3.91014        0.02984
C        -51.61615       -3.62386        1.44495
C        -52.82585       -3.24932        2.14478
C        -52.75304       -2.22728        3.16293
C        -53.96580       -1.52576        3.53549
C        -53.89380       -0.11304        3.81421
C        -55.10753        0.67645        3.73759
C        -55.03501        2.01138        3.18456
C        -56.24221        2.62064        2.67912
C        -56.16749        3.42880        1.48191
C        -57.37767        3.64714        0.71651
C        -57.30053        3.66512       -0.71481
C        -58.52071        3.45466       -1.48015
C        -58.44477        2.66760       -2.69604
C        -59.64679        2.11192       -3.25427
C        -59.58120        0.74595       -3.82376
C        -45.79010        0.73410       -3.75972
C        -45.71309       -0.70768       -3.79094
C        -46.92267       -1.47572       -3.57835
C        -46.84667       -2.69383       -2.80595
C        -48.05644       -3.21552       -2.20517
C        -47.98142       -3.80336       -0.88728
C        -49.19143       -3.90471       -0.09893
C        -49.11747       -3.66584        1.32337
C        -50.32910       -3.31458        2.03595
C        -50.25635       -2.32816        3.08735
C        -51.46840       -1.64262        3.48607
C        -51.39653       -0.23655        3.81429
C        -52.60686        0.55409        3.76248
C        -52.53438        1.90625        3.25720
C        -53.74620        2.53545        2.77148
C        -53.67180        3.38117        1.60613
C        -54.88415        3.64253        0.85395
C        -54.80792        3.70526       -0.58906
C        -56.01259        3.50808       -1.35857
C        -55.93647        2.76322       -2.59885
C        -57.14235        2.16581       -3.12337
C        -57.06685        0.86893       -3.73552
C        -43.29285        0.86486       -3.72833
C        -43.21570       -0.57533       -3.80869
C        -44.42473       -1.35013       -3.62257
C        -44.34856       -2.59422       -2.89210
C        -45.55828       -3.13580       -2.30887
C        -45.48320       -3.76753       -1.01227
C        -46.69401       -3.89610       -0.22769
C        -46.62014       -3.70479        1.20186
C        -47.83122       -3.37862        1.92561
C        -47.75856       -2.42742        3.01090
C        -48.96958       -1.75482        3.43088
C        -48.89758       -0.36210        3.80725
C        -50.10977        0.43087        3.78193
C        -50.03727        1.79783        3.32400
C        -51.24927        2.44509        2.86426
C        -51.17522        3.33211        1.72522
C        -52.38378        3.61668        0.98318
C        -52.30775        3.72771       -0.45672
C        -53.51617        3.55251       -1.23493
C        -53.43884        2.85053       -2.49233
C        -54.64976        2.27754       -3.04845
C        -54.57282        0.99279       -3.70365
C        -40.79528        0.99459       -3.69259
C        -40.71803       -0.44209       -3.82195
C        -41.92705       -1.22292       -3.66197
C        -41.85069       -2.49086       -2.97444
C        -43.06059       -3.05245       -2.41020
C        -42.98549       -3.72780       -1.13562
C        -44.19596       -3.88315       -0.35614
C        -44.12219       -3.74012        1.07956
C        -45.33310       -3.43767        1.81350
C        -45.26042       -2.52408        2.92988
C        -46.47219       -1.86581        3.37270
C        -46.40010       -0.48711        3.79630
C        -47.61197        0.30595        3.79975
C        -47.53952        1.68929        3.38866
C        -48.75014        2.35084        2.95034
C        -48.67615        3.27580        1.84284
C        -49.88645        3.58411        1.10937
C        -49.81039        3.74242       -0.32341
C        -51.02036        3.59675       -1.10711
C        -50.94299        2.93498       -2.38928
C        -52.15046        2.38137       -2.96226
C        -52.07349        1.11851       -3.66274
C        -38.29783        1.12309       -3.65265
C        -38.22049       -0.30823       -3.83071
C        -39.42953       -1.09418       -3.69744
C        -39.35302       -2.38483       -3.05336
C        -40.56268       -2.96537       -2.50862
C        -40.48754       -3.68371       -1.25757
C        -41.69796       -3.86519       -0.48369
C        -41.62419       -3.77086        0.95575
C        -42.83544       -3.49350        1.69965
C        -42.76277       -2.61814        2.84621
C        -43.97433       -1.97562        3.31130
C        -43.90220       -0.61161        3.78182
C        -45.11359        0.18091        3.81173
C        -45.04107        1.57714        3.44848
C        -46.25240        2.25363        3.03279
C        -46.17843        3.21506        1.95780
C        -47.38899        3.54935        1.23617
C        -47.31318        3.75567       -0.19180
C        -48.52190        3.63522       -0.97903
C        -48.44474        3.01694       -2.28280
C        -49.65324        2.48032       -2.87273
C        -49.57594        1.24429       -3.61457
C        -35.80038        1.25041       -3.60878
C        -35.72301       -0.17410       -3.83530
C        -36.93192       -0.96414       -3.72865
C        -36.85529       -2.27596       -3.12877
C        -38.06487       -2.87472       -2.60389
C        -37.98964       -3.63504       -1.37806
C        -39.20014       -3.84291       -0.61073
C        -39.12634       -3.79743        0.83111
C        -40.33749       -3.54566        1.58396
C        -40.26486       -2.70954        2.75971
C        -41.47632       -2.08291        3.24602
C        -41.40412       -0.73588        3.76250
C        -42.61578        0.05535        3.81944
C        -42.54320        1.46295        3.50403
C        -43.75447        2.15351        3.11241
C        -43.68059        3.15133        2.07034
C        -44.89071        3.50941        1.36050
C        -44.81511        3.76381       -0.05954
C        -46.02448        3.66919       -0.85051
C        -45.94742        3.09535       -2.17348
C        -47.15648        2.57971       -2.78182
C        -47.07911        1.36879       -3.56569
C        -33.30287        1.37625       -3.56090
C        -33.22547       -0.03975       -3.83562
C        -34.43436       -0.83302       -3.75563
C        -34.35762       -2.16437       -3.20058
C        -35.56716       -2.78071       -2.69626
C        -35.49183       -3.58219       -1.49690
C        -36.70221       -3.81614       -0.73706
C        -36.62838       -3.81962        0.70556
C        -37.83950       -3.59354        1.46654
C        -37.76687       -2.79786        2.66991
C        -38.97847       -2.18810        3.17726
C        -38.90625       -0.85938        3.73909
C        -40.11783       -0.07062        3.82306
C        -40.04524        1.34710        3.55566
C        -41.25632        2.05050        3.18768
C        -41.18250        3.08315        2.18031
C        -42.39294        3.46516        1.48299
C        -42.31749        3.76735        0.07264
C        -43.52706        3.69999       -0.72094
C        -43.45017        3.17091       -2.06293
C        -44.65879        2.67588       -2.68784
C        -44.58141        1.49227       -3.51256
C        -30.80534        1.50044       -3.50901
C        -30.72793        0.09460       -3.83165
C        -31.93682       -0.70095       -3.77849
C        -31.86001       -2.05032       -3.26877
C        -33.06945       -2.68343       -2.78552
C        -32.99400       -3.52511       -1.61402
C        -34.20431       -3.78480       -0.86247
C        -34.13042       -3.83726        0.57915
C        -35.34157       -3.63731        1.34746
C        -35.26893       -2.88298        2.57717
C        -36.48051       -2.29093        3.10500
C        -36.40830       -0.98197        3.71165
C        -37.61984       -0.19653        3.82221
C        -37.54724        1.22938        3.60309
C        -38.75842        1.94493        3.25922
C        -38.68465        3.01115        2.28758
C        -39.89511        3.41688        1.60392
C        -39.81981        3.76681        0.20444
C        -41.02928        3.72618       -0.59078
C        -40.95255        3.24282       -1.94988
C        -42.16141        2.76884       -2.59098
C        -42.08399        1.61416       -3.45517
C        -28.30780        1.62284       -3.45307
C        -28.23036        0.22878       -3.82333
C        -29.43924       -0.56813       -3.79709
C        -29.36238       -1.93396       -3.33327
C        -30.57177       -2.58305       -2.87157
C        -30.49622       -3.46389       -1.72925
C        -31.70648       -3.74903       -0.98688
C        -31.63252       -3.85044        0.45213
C        -32.84361       -3.67684        1.22685
C        -32.77093       -2.96478        2.48153
C        -33.98252       -2.39105        3.02920
C        -33.91031       -1.10351        3.67999
C        -35.12192       -0.32230        3.81717
C        -35.04934        1.11021        3.64651
C        -36.26051        1.83699        3.32718
C        -36.18678        2.93561        2.39219
C        -37.39720        3.36429        1.72275
C        -37.32200        3.76158        0.33600
C        -38.53164        3.74794       -0.46008
C        -38.45504        3.31094       -1.83468
C        -39.66401        2.85907       -2.49144
C        -39.58662        1.73422       -3.39437
C        -25.81021        1.74331       -3.39309
C        -25.73273        0.36263       -3.81055
C        -26.94162       -0.43472       -3.81130
C        -26.86475       -1.81546       -3.39397
C        -28.07412       -2.47980       -2.95439
C        -27.99850       -3.39874       -1.84250
C        -29.20868       -3.70891       -1.11014
C        -29.13464       -3.85916        0.32460
C        -30.34567       -3.71207        1.10485
C        -30.27293       -3.04317        2.38304
C        -31.48453       -2.48848        2.95000
C        -31.41234       -1.22382        3.64420
C        -32.62396       -0.44777        3.80788
C        -32.55141        0.98973        3.68589
C        -33.76258        1.72687        3.39132
C        -33.68891        2.85647        2.49406
C        -34.89938        3.30762        1.83956
C        -34.82426        3.75174        0.46713
C        -36.03396        3.76531       -0.32887
C        -35.95748        3.37526       -1.71760
C        -37.16646        2.94591       -2.38916
C        -37.08911        1.85232       -3.32973
C        -23.31256        1.86173       -3.32909
C        -23.23503        0.49604       -3.79321
C        -24.44397       -0.30085       -3.82102
C        -24.36711       -1.69492       -3.45072
C        -25.57647       -2.37379       -3.03386
C        -25.50082       -3.32980       -1.95365
C        -26.71093       -3.66457       -1.23212
C        -26.63680       -3.86345        0.19668
C        -27.84778       -3.74303        0.98158
C        -27.77494       -3.11809        2.28182
C        -28.98652       -2.58310        2.86744
C        -28.91433       -1.34278        3.60427
C        -30.12596       -0.57277        3.79425
C        -30.05344        0.86803        3.72106
C        -31.26467        1.61469        3.45166
C        -31.19108        2.77399        2.59312
C        -32.40157        3.24703        1.95433
C        -32.32653        3.73742        0.59770
C        -33.53623        3.77804       -0.19731
C        -33.45985        3.43550       -1.59851
C        -34.66892        3.02924       -2.28423
C        -34.59163        1.96827       -3.26138
C        -20.81488        1.97797       -3.26109
C        -20.73726        0.62884       -3.77123
C        -21.94623       -0.16663       -3.82620
C        -21.86943       -1.57251       -3.50341
C        -23.07880       -2.26511       -3.10979
C        -23.00318       -3.25718       -2.06259
C        -24.21325       -3.61615       -1.35270
C        -24.13904       -3.86340        0.06850
C        -25.34993       -3.76975        0.85715
C        -25.27696       -3.18948        2.17793
C        -26.48849       -2.67479        2.78154
C        -26.41625       -1.46026        3.56016
C        -27.62793       -0.69719        3.77626
C        -27.55544        0.74526        3.75194
C        -28.76673        1.50058        3.50807
C        -28.69324        2.68827        2.68923
C        -29.90376        3.18262        2.06685
C        -29.82881        3.71865        0.72761
C        -31.03855        3.78622       -0.06552
C        -30.96224        3.49159       -1.47756
C        -32.17136        3.10898       -2.17667
C        -32.09411        2.08191       -3.18944
C        -21.71566       -3.56384       -1.47179
C        -21.64137       -3.85915       -0.05978
C        -22.85212       -3.79227        0.73169
C        -22.77897       -3.25724        2.07145
C        -23.99045       -2.76341        2.69232
C        -23.91812       -1.57610        3.51181
C        -25.12984       -0.82086        3.75388
C        -25.05741        0.62158        3.77845
C        -26.26874        1.38468        3.56042
C        -26.19539        2.59941        2.78220
C        -27.40597        3.11448        2.17698
C        -27.33112        3.69556        0.85666
C        -28.54090        3.78999        0.06635
C        -28.46465        3.54356       -1.35490
C        -29.67377        3.18499       -2.06659
C        -29.59655        2.19306       -3.11381
C        -21.49242       -2.84886        2.59987
C        -21.41991       -1.69010        3.45922
C        -22.63165       -0.94363        3.72703
C        -22.55930        0.49718        3.80052
C        -23.77072        1.26716        3.60857
C        -23.69754        2.50751        2.87191
C        -24.90821        3.04274        2.28456
C        -24.83350        3.66825        0.98470
C        -26.04328        3.78941        0.19812
C        -25.96708        3.59145       -1.23071
C        -27.17620        3.25725       -1.95412
C        -27.09898        2.30160       -3.03453
C        -21.27267        1.14821        3.65246
C        -21.19975        2.41281        2.95828
C        -22.41045        2.96758        2.38953
C        -22.33594        3.63686        1.11159
C        -23.54571        3.78450        0.32962
C        -23.46953        3.63524       -1.10511
C        -24.67867        3.32576       -1.83942
C        -24.60140        2.40745       -2.95171
C        -21.04829        3.77539        0.46075
C        -20.97209        3.67495       -0.97819
C        -22.18114        3.39054       -1.72257
C        -22.10377        2.51053       -2.86547
H         62.76764        2.31293       -3.23545
H         62.87322       -0.02490       -4.03611
H         61.74305       -2.24409       -3.41720
H         61.82159       -3.85444       -1.99444
H         61.94700       -4.26009        0.42040
H         62.05512       -3.48071        2.45617
H         62.19029       -1.46678        3.85244
H         62.29393        0.70195        4.05427
H         62.42667        2.82189        2.82160
H         62.52914        3.90285        0.92603
H         62.66192        3.63349       -1.51283
H        -61.73492        0.39398       -3.99272
H        -62.85583       -1.88710       -3.63891
H        -62.74215       -3.68506       -1.94419
H        -62.63327       -4.17558        0.17008
H        -62.50206       -3.41282        2.50230
H        -62.40572       -1.64503        3.78222
H        -62.28239        0.79529        4.02887
H        -62.18692        2.68732        2.94893
H        -62.05802        3.94529        0.84545
H        -61.95073        3.81445       -1.33044
H        -61.82120        2.44794       -3.36212
C         -0.29679       -3.74115        1.00066
C         -0.97739        4.38849        0.05504
C          0.99001       -3.50326        1.62431
C         -0.93717        5.97502       -0.04285
C         -0.03581        6.72202        0.75743
C         -1.74861        6.68493       -0.95914
C          0.03378        8.11926        0.67159
H          0.64112        6.20508        1.45020
C         -1.69109        8.08456       -1.05557
H         -2.44286        6.13833       -1.60933
C         -0.79906        8.82639       -0.23785
H          0.73898        8.67518        1.30289
H         -2.33691        8.61264       -1.76893
N         -0.80806       10.27067       -0.25629
H          0.13496       10.65761       -0.00418
H         -1.07144       10.63455       -1.20537
C         -0.82413        2.79726       -2.48610
C          0.35156        3.92426       -0.58858
C          1.46701        3.60601        1.62703
C         -2.22076        3.88455       -0.70864
C         -3.57408        3.72039        1.39604
C         -1.05221        3.99832        1.65802
H         -1.04580        4.99807        2.14407


./6_5/P-/Aryl_OH/GS_OPT_B3LYP/geometry.xyz
1129
(6,5) P- Aryl/OH	Energy: -26030160.9414459
C        -21.88463       -0.35893        3.81352
C        -21.95594       -1.74997        3.43095
C        -20.74404       -2.41970        3.00699
C        -20.81676       -3.36641        1.91843
C        -24.38287       -0.23590        3.82186
C        -24.45402       -1.63921        3.48690
C        -23.24204       -2.32294        3.08618
C        -23.31451       -3.30614        2.03042
C        -22.10362       -3.65336        1.31623
C        -22.17810       -3.88849       -0.10701
C        -20.96841       -3.78245       -0.89603
C        -21.04498       -3.19108       -2.21164
C        -26.88106       -0.11267        3.82566
C        -26.95213       -1.52657        3.53870
C        -25.74008       -2.22359        3.16167
C        -25.81238       -3.24221        2.14006
C        -24.60133       -3.61347        1.43824
C        -24.67570       -3.89673        0.02377
C        -23.46595       -3.81740       -0.76826
C        -23.54256       -3.27090       -2.10319
C        -22.33388       -2.76628       -2.72097
C        -22.41211       -1.57213       -3.52992
C        -21.20389       -0.80951       -3.76664
C        -21.28281        0.63272       -3.77835
C        -29.37918        0.01065        3.82513
C        -29.45020       -1.41219        3.58643
C        -28.23813       -2.12168        3.23347
C        -28.31032       -3.17456        2.24718
C        -27.09917       -3.56953        1.55856
C        -27.17342       -3.90065        0.15451
C        -25.96357       -3.84814       -0.63961
C        -26.04013       -3.34704       -1.99222
C        -24.83142       -2.86356       -2.62662
C        -24.90965       -1.69751       -3.47555
C        -23.70150       -0.94339       -3.73809
C        -23.78033        0.49768       -3.79882
C        -22.57215        1.27120       -3.60143
C        -22.65025        2.50471       -2.85380
C        -21.44139        3.03987       -2.26284
C        -21.51764        3.65357       -0.95749
C        -31.87728        0.13387        3.82036
C        -31.94827       -1.29627        3.63013
C        -30.73618       -2.01735        3.30155
C        -30.80828       -3.10317        2.35166
C        -29.59708       -3.52142        1.67702
C        -29.67119       -3.90006        0.28502
C        -28.46125       -3.87453       -0.51028
C        -28.53768       -3.41944       -1.87906
C        -27.32892       -2.95765       -2.52928
C        -27.40712       -1.82099       -3.41720
C        -26.19901       -1.07617       -3.70503
C        -26.27781        0.36199       -3.81475
C        -25.06962        1.14181       -3.64373
C        -25.14770        2.40005       -2.93858
C        -23.93883        2.95503       -2.36618
C        -24.01515        3.61279       -1.08239
C        -22.80524        3.75869       -0.30027
C        -22.87920        3.59654        1.13320
C        -21.66799        3.28584        1.86371
C        -21.73993        2.35755        2.96800
C        -34.37537        0.25682        3.81132
C        -34.44634       -1.17894        3.66977
C        -33.23423       -1.91076        3.36593
C        -33.30625       -3.02820        2.45342
C        -32.09500       -3.46917        1.79350
C        -32.16901       -3.89488        0.41515
C        -30.95896       -3.89642       -0.38042
C        -31.03526       -3.48796       -1.76384
C        -29.82643       -3.04845       -2.42915
C        -29.90454       -1.94248       -3.35503
C        -28.69643       -1.20780       -3.66776
C        -28.77520        0.22579       -3.82631
C        -27.56707        1.01102       -3.68184
C        -27.64520        2.29258       -3.01999
C        -26.43638        2.86675       -2.46672
C        -26.51278        3.56780       -1.20607
C        -25.30287        3.74014       -0.42925
C        -25.37704        3.62662        1.00885
C        -24.16591        3.34083        1.74957
C        -24.23807        2.45036        2.88466
C        -23.02601        1.80286        3.34159
C        -23.09706        0.43278        3.79372
C        -36.87350        0.37940        3.79799
C        -36.94444       -1.06039        3.70526
C        -35.73230       -1.80206        3.42650
C        -35.80422       -2.94979        2.55240
C        -34.59291       -3.41290        1.90789
C        -34.66681       -3.88510        0.54479
C        -33.45670       -3.91375       -0.25016
C        -33.53286       -3.55249       -1.64666
C        -32.32395       -3.13583       -2.32636
C        -32.40196       -2.06185       -3.28919
C        -31.19382       -1.33817       -3.62644
C        -31.27257        0.08920       -3.83359
C        -30.06448        0.87894       -3.71573
C        -30.14270        2.18229       -3.09794
C        -28.93394        2.77504       -2.56444
C        -29.01045        3.51855       -1.32836
C        -27.80058        3.71724       -0.55776
C        -27.87493        3.65250        0.88337
C        -26.66387        3.39192        1.63341
C        -26.73617        2.54035        2.79794
C        -25.52417        1.90863        3.27663
C        -25.59528        0.55469        3.77491
C        -39.37171        0.50139        3.78016
C        -39.44262       -0.94068        3.73639
C        -38.23035       -1.69140        3.48311
C        -38.30216       -2.86808        2.64846
C        -37.09081       -3.35281        2.02016
C        -37.16459       -3.87093        0.67379
C        -35.95446       -3.92652       -0.11961
C        -36.03049       -3.61291       -1.52760
C        -34.82149       -3.21960       -2.22094
C        -34.89940       -2.17897       -3.21969
C        -33.69120       -1.46714       -3.58115
C        -33.76994       -0.04763       -3.83663
C        -32.56189        0.74569       -3.74549
C        -32.64019        2.06931       -3.17238
C        -31.43150        2.67992       -2.65921
C        -31.50815        3.46501       -1.44913
C        -30.29835        3.68984       -0.68562
C        -30.37284        3.67397        0.75686
C        -29.16182        3.43902        1.51540
C        -29.23422        2.62734        2.70807
C        -28.02226        2.01219        3.20794
C        -28.09342        0.67589        3.75180
C        -41.86985        0.62261        3.75782
C        -41.94071       -0.82001        3.76302
C        -40.72847       -1.57890        3.53576
C        -40.80011       -2.78336        2.74148
C        -39.58875       -3.28897        2.13007
C        -39.66240       -3.85245        0.80204
C        -38.45215       -3.93482        0.01105
C        -38.52808       -3.66919       -1.40670
C        -37.31903       -3.29975       -2.11297
C        -37.39686       -2.29367       -3.14656
C        -36.18865       -1.59457       -3.53188
C        -36.26736       -0.18451       -3.83543
C        -35.05929        0.61145       -3.77106
C        -35.13766        1.95372       -3.24319
C        -33.92904        2.58147       -2.75093
C        -34.00583        3.40719       -1.56823
C        -32.79612        3.65793       -0.81269
C        -32.87074        3.69098        0.62950
C        -31.65978        3.48197        1.39566
C        -31.73227        2.71116        2.61514
C        -30.52033        2.11333        3.13564
C        -30.59153        0.79625        3.72449
C        -44.36819        0.74313        3.73111
C        -44.43893       -0.69882        3.78536
C        -43.22670       -1.46477        3.58402
C        -43.29818       -2.69553        2.83125
C        -42.08655       -3.22156        2.23740
C        -42.16006       -3.82972        0.92940
C        -40.94981       -3.93897        0.14178
C        -41.02565       -3.72152       -1.28429
C        -39.81666       -3.37619       -2.00252
C        -39.89443       -2.40580       -3.06975
C        -38.68611       -1.72016       -3.47849
C        -38.76479       -0.32132       -3.82977
C        -37.55669        0.47639       -3.79242
C        -37.63508        1.83579       -3.31033
C        -36.42657        2.47986       -2.83953
C        -36.50349        3.34526       -1.68550
C        -35.29386        3.62153       -0.93879
C        -35.36862        3.70350        0.50142
C        -34.15772        3.52068        1.27434
C        -34.23031        2.79169        2.51925
C        -33.01840        2.21192        3.05983
C        -33.08962        0.91558        3.69307
C        -46.86673        0.86209        3.69921
C        -46.93737       -0.57682        3.80267
C        -45.72461       -1.34933        3.62784
C        -45.79590       -2.60477        2.91762
C        -44.58440       -3.15094        2.34250
C        -44.65772       -3.80334        1.05562
C        -43.44760       -3.93884        0.27232
C        -43.52338       -3.76984       -1.16033
C        -42.31417       -3.44874       -1.88974
C        -42.39193       -2.51520       -2.98908
C        -41.18357       -1.84395       -3.42105
C        -41.26222       -0.45776       -3.81968
C        -40.05420        0.34067       -3.80941
C        -40.13259        1.71573       -3.37372
C        -38.92405        2.37530       -2.92481
C        -39.00109        3.27928       -1.80086
C        -37.79152        3.58079       -1.06381
C        -37.86642        3.71160        0.37277
C        -36.65565        3.55519        1.15157
C        -36.72837        2.86888        2.42055
C        -35.51649        2.30781        2.98057
C        -35.58774        1.03375        3.65748
C        -49.36459        0.97946        3.66251
C        -49.43503       -0.45460        3.81493
C        -48.22283       -1.23251        3.66813
C        -48.29384       -2.51237        3.00101
C        -47.08252       -3.07694        2.44463
C        -47.15569       -3.77281        1.18084
C        -45.94505       -3.93435        0.40238
C        -46.02081       -3.81385       -1.03471
C        -44.81168       -3.51798       -1.77473
C        -44.88940       -2.62187       -2.90518
C        -43.68127       -1.96571       -3.35943
C        -43.75988       -0.59374       -3.80501
C        -42.55166        0.20459       -3.82165
C        -42.63003        1.59347       -3.43308
C        -41.42144        2.26804       -3.00687
C        -41.49855        3.20962       -1.91418
C        -40.28919        3.53590       -1.18770
C        -40.36424        3.71541        0.24371
C        -39.15355        3.58538        1.02747
C        -39.22644        2.94262        2.31896
C        -38.01456        2.40092        2.89790
C        -38.08585        1.15061        3.61767
C        -51.86364        1.09652        3.62201
C        -51.93362       -0.33355        3.82405
C        -50.72155       -1.11504        3.70251
C        -50.79245       -2.41676        3.08076
C        -49.57979       -3.00009        2.54359
C        -49.65276       -3.73799        1.30495
C        -48.44259       -3.92675        0.53275
C        -48.51827       -3.85449       -0.90848
C        -47.30967       -3.58318       -1.65744
C        -47.38740       -2.72562       -2.81760
C        -46.17873       -2.08480       -3.29347
C        -46.25733       -0.72926       -3.78515
C        -45.04902        0.06810       -3.82959
C        -45.12732        1.46961       -3.48855
C        -43.91904        2.15815       -3.08560
C        -43.99617        3.13652       -2.02543
C        -42.78678        3.48685       -1.31013
C        -42.86201        3.71476        0.11414
C        -41.65131        3.61144        0.90214
C        -41.72440        3.01286        2.21464
C        -40.51270        2.49126        2.81186
C        -40.58406        1.26600        3.57371
C        -54.36311        1.20810        3.57282
C        -54.43285       -0.21117        3.82435
C        -53.21813       -0.99778        3.73226
C        -53.28883       -2.31896        3.15681
C        -52.07779       -2.92174        2.64265
C        -52.15031       -3.70286        1.42771
C        -50.94110       -3.91461        0.66236
C        -51.01683       -3.89083       -0.78041
C        -49.80686       -3.64346       -1.53824
C        -49.88462       -2.82590       -2.72535
C        -48.67610       -2.20240       -3.22394
C        -48.75460       -0.86354       -3.76147
C        -47.54695       -0.06865       -3.83284
C        -47.62516        1.34415       -3.54003
C        -46.41643        2.04574       -3.16015
C        -46.49363        3.05936       -2.13446
C        -45.28410        3.43417       -1.43134
C        -45.35951        3.71010       -0.01557
C        -44.14925        3.63358        0.77555
C        -44.22255        3.07963        2.10780
C        -43.01091        2.57836        2.72232
C        -43.08238        1.37979        3.52522
C        -56.85849        1.31513        3.51310
C        -56.92643       -0.09281        3.80846
C        -55.71702       -0.87849        3.75880
C        -55.78799       -2.22467        3.22970
C        -54.57758       -2.83992        2.73529
C        -54.64996       -3.66168        1.54985
C        -53.43721       -3.89853        0.79017
C        -53.51274       -3.92183       -0.64982
C        -52.30421       -3.70316       -1.41679
C        -52.38172       -2.92386       -2.63258
C        -51.17485       -2.31725       -3.14996
C        -51.25326       -0.99690       -3.73325
C        -50.04417       -0.20447       -3.83021
C        -50.12239        1.21608       -3.58643
C        -48.91338        1.93119       -3.23190
C        -48.99060        2.97960       -2.24123
C        -47.78193        3.37790       -1.55146
C        -47.85749        3.70176       -0.14529
C        -46.64715        3.65101        0.64808
C        -46.72073        3.14242        1.99775
C        -45.50885        2.66230        2.62942
C        -45.58046        1.49168        3.47229
C        -59.36470        1.42929        3.44879
C        -59.42417        0.02394        3.79676
C        -58.21803       -0.76381        3.75559
C        -58.29468       -2.12334        3.28811
C        -57.07206       -2.75537        2.81908
C        -57.14293       -3.60811        1.66576
C        -55.93511       -3.88146        0.92237
C        -56.00926       -3.95060       -0.52287
C        -54.80439       -3.75544       -1.29256
C        -54.88188       -3.01724       -2.53395
C        -53.67110       -2.42631       -3.07127
C        -53.74970       -1.12992       -3.69736
C        -52.54074       -0.34113       -3.82578
C        -52.61892        1.08882       -3.63075
C        -51.41178        1.81438       -3.30058
C        -51.48899        2.89732       -2.34599
C        -50.27936        3.31711       -1.66879
C        -50.35522        3.68808       -0.27583
C        -49.14443        3.66480        0.51960
C        -49.21829        3.20146        1.88539
C        -48.00730        2.74352        2.53322
C        -48.07900        1.60143        3.41555
C        -61.83971        1.50118        3.48300
C        -61.90180        0.17592        3.84237
C        -60.70062       -0.65772        3.79525
C        -60.75325       -2.02629        3.42366
C        -59.58684       -2.69836        2.95202
C        -59.64750       -3.63206        1.80350
C        -58.44372       -3.85262        1.05017
C        -58.51749       -3.97047       -0.39351
C        -57.29702       -3.78897       -1.16580
C        -57.37524       -3.09580       -2.41814
C        -56.16649       -2.53654       -2.98747
C        -56.24527       -1.25816       -3.65950
C        -55.04086       -0.47763       -3.81471
C        -55.11903        0.95976       -3.66996
C        -53.90850        1.69607       -3.36213
C        -53.98592        2.80821       -2.44793
C        -52.77569        3.25445       -1.78618
C        -52.85178        3.67248       -0.40561
C        -51.64305        3.67577        0.38961
C        -51.71709        3.25760        1.77151
C        -50.50586        2.81971        2.43326
C        -50.57781        1.70886        3.35277
C        -60.89136       -3.97359        1.15211
C        -60.96308       -4.11033       -0.22619
C        -59.79574       -3.89695       -1.05217
C        -59.87428       -3.22820       -2.35800
C        -58.67473       -2.64109       -2.89226
C        -58.75443       -1.38396       -3.61170
C        -57.53545       -0.60791       -3.78203
C        -57.61387        0.81970       -3.68620
C        -56.40342        1.57296       -3.42158
C        -56.48108        2.71882       -2.54492
C        -55.27563        3.18739       -1.90266
C        -55.35186        3.65337       -0.53504
C        -54.14092        3.67971        0.26055
C        -54.21548        3.30840        1.65200
C        -53.00292        2.89341        2.33061
C        -53.07490        1.81343        3.28578
C        -61.12899       -2.77896       -2.92599
C        -61.20533       -1.59292       -3.63518
C        -60.03470       -0.75661       -3.81190
C        -60.11277        0.70618       -3.76949
C        -58.91189        1.44167       -3.47318
C        -58.99018        2.62505       -2.63714
C        -57.77166        3.10354       -2.00434
C        -57.84866        3.60905       -0.66565
C        -56.63606        3.67862        0.12834
C        -56.71105        3.35320        1.53202
C        -55.50336        2.96599        2.22411
C        -55.57482        1.91429        3.21540
C        -61.36899        1.41409       -3.60583
C        -61.44380        2.55775       -2.83381
C        -60.27018        3.06755       -2.14735
C        -60.34687        3.63224       -0.80148
C        -59.14531        3.66929       -0.00959
C        -59.22165        3.38870        1.41255
C        -58.00205        3.01683        2.10718
C        -58.07356        2.00747        3.12223
C        -61.60585        3.77165       -0.08736
C        -61.68019        3.52850        1.26829
C        -60.50328        3.10695        2.01320
C        -60.57601        2.11264        3.07350
C         19.44903       -0.29528        3.82844
C         19.37205       -1.68981        3.45962
C         20.58139       -2.36898        3.04283
C         20.50541       -3.32581        1.96343
C         16.95099       -0.16105        3.83377
C         16.87411       -1.56717        3.51273
C         18.08366       -2.26028        3.11969
C         18.00793       -3.25335        2.07350
C         19.21766       -3.61280        1.36336
C         19.14293       -3.86111       -0.05768
C         20.35330       -3.76794       -0.84703
C         20.27958       -3.18895       -2.16833
C         14.45274       -0.02648        3.83370
C         14.37602       -1.44289        3.56082
C         15.58564       -2.14903        3.19243
C         15.51035       -3.17766        2.18098
C         16.72024       -3.56084        1.48351
C         16.64561       -3.85740        0.07187
C         17.85588       -3.79064       -0.72035
C         17.78189       -3.25667       -2.06040
C         18.99285       -2.76341       -2.68249
C         18.91987       -1.57696       -3.50327
C         20.13147       -0.82216       -3.74694
C         20.05905        0.62031       -3.77315
C         11.95364        0.10831        3.82712
C         11.87723       -1.31686        3.60284
C         13.08759       -2.03531        3.25983
C         13.01285       -3.09856        2.28538
C         14.22311       -3.50570        1.60185
C         14.14870       -3.85063        0.20129
C         15.35863       -3.81019       -0.59280
C         15.28435       -3.32139       -1.95012
C         16.49493       -2.84884       -2.58844
C         16.42147       -1.69075       -3.44873
C         17.63316       -0.94461       -3.71819
C         17.56068        0.49600       -3.79336
C         18.77247        1.26611       -3.60329
C         18.69995        2.50726       -2.86779
C         19.91096        3.04276       -2.28147
C         19.83709        3.66927       -0.98197
C          9.45466        0.24242        3.81153
C          9.37851       -1.18846        3.63664
C         10.58962       -1.91943        3.32179
C         10.51566       -3.01723        2.38619
C         11.72581       -3.44795        1.71822
C         11.65184       -3.84179        0.33028
C         12.86161       -3.82687       -0.46469
C         12.78694       -3.38365       -1.83740
C         13.99732       -2.93153       -2.49113
C         13.92320       -1.80268       -3.38902
C         15.13465       -1.06615       -3.68438
C         15.06203        0.37134       -3.80841
C         16.27391        1.14725       -3.64528
C         16.20178        2.41297       -2.95271
C         17.41319        2.96794       -2.38512
C         17.33974        3.63827       -1.10784
C         18.54986        3.78627       -0.32643
C         18.47432        3.63811        1.10851
C         19.68349        3.32910        1.84260
C         19.60642        2.41193        2.95595
C          6.95566        0.37679        3.78598
C          6.88009       -1.06036        3.66224
C          8.09056       -1.80175        3.37706
C          8.01772       -2.93446        2.48303
C          9.22874       -3.38765        1.83127
C          9.15510       -3.83096        0.45900
C         10.36524       -3.84194       -0.33626
C         10.29021       -3.44437       -1.72252
C         11.49979       -3.01286       -2.39084
C         11.42497       -1.91293       -3.32454
C         12.63570       -1.18637       -3.64442
C         12.56265        0.24625       -3.81703
C         13.77529        1.02725       -3.68154
C         13.70368        2.31588       -3.03343
C         14.91543        2.89030       -2.48615
C         14.84263        3.60433       -1.23239
C         16.05256        3.77813       -0.45658
C         15.97707        3.67871        0.98264
C         17.18623        3.39403        1.72672
C         17.10883        2.51509        2.87023
C         18.31773        1.86669        3.33430
C         18.24005        0.50151        3.79999
C          4.45317        0.50992        3.73888
C          4.37983       -0.93133        3.67562
C          5.59260       -1.68327        3.42221
C          5.52032       -2.84939        2.57545
C          6.73237       -3.32701        1.94198
C          6.65889       -3.82004        0.58673
C          7.86843       -3.85713       -0.20717
C          7.79332       -3.50503       -1.60645
C          9.00211       -3.09276       -2.28746
C          8.92643       -2.02233       -3.25475
C         10.13716       -1.30494       -3.59765
C         10.06357        0.12045       -3.81686
C         11.27628        0.90587       -3.71192
C         11.20520        2.21761       -3.10975
C         12.41718        2.80997       -2.58372
C         12.34534        3.56768       -1.35565
C         13.55587        3.76676       -0.58600
C         13.48049        3.71612        0.85527
C         14.68929        3.45625        1.60875
C         14.61131        2.61586        2.78118
C         15.81980        1.98317        3.26671
C         15.74176        0.63436        3.77811
C          1.95735        0.63452        3.67097
C          1.88434       -0.80115        3.67743
C          3.09616       -1.56512        3.46223
C          3.02377       -2.76733        2.66519
C          4.23422       -3.26676        2.05121
C          4.16097       -3.80937        0.71371
C          5.37109       -3.87028       -0.07849
C          5.29559       -3.56447       -1.48774
C          6.50531       -3.17189       -2.18167
C          6.42932       -2.13194       -3.18009
C          7.63882       -1.42455       -3.54619
C          7.56492       -0.00519       -3.80887
C          8.77592        0.78307       -3.73258
C          8.70475        2.11715       -3.17947
C          9.91949        2.72774       -2.67653
C          9.84916        3.52873       -1.47765
C         11.05968        3.75431       -0.71563
C         10.98454        3.75271        0.72747
C         12.19231        3.51605        1.48871
C         12.11334        2.71450        2.68814
C         13.32201        2.09730        3.19433
C         13.24335        0.76669        3.75002
C         -0.53989        0.75786        3.65665
C         -0.61119       -0.68720        3.71205
C          0.59629       -1.45013        3.50307
C          0.52419       -2.68123        2.75445
C          1.73660       -3.20195        2.15571
C          1.66253       -3.79116        0.84180
C          2.87399       -3.88173        0.05098
C          2.79865       -3.62059       -1.36690
C          4.00725       -3.25191       -2.07332
C          3.93173       -2.24009       -3.10320
C          5.13984       -1.54442       -3.48945
C          5.06571       -0.13320       -3.79416
C          6.27711        0.65954       -3.74036
C          6.20591        2.00978       -3.23507
C          7.42146        2.64434       -2.76636
C          7.35250        3.49570       -1.59823
C          8.56281        3.74202       -0.84478
C          8.48843        3.78923        0.59762
C          9.69683        3.57391        1.36687
C          9.61615        2.81140        2.58989
C         10.82415        2.21050        3.11727
C         10.74466        0.89800        3.71602
C         -3.03591        0.87337        3.65631
C         -3.10840       -0.56353        3.74581
C         -1.89688       -1.33655        3.56066
C         -1.97176       -2.58853        2.84539
C         -0.76273       -3.13351        2.26579
C         -0.83633       -3.76701        0.96802
C          0.37297       -3.88666        0.18337
C          1.50784       -3.32303       -1.96054
C          1.43189       -2.34205       -3.01733
C          2.64282       -1.65790       -3.42381
C          2.56887       -0.25940       -3.76506
C          3.78081        0.53130       -3.74429
C          3.71203        1.89629       -3.27455
C          4.91924        2.55145       -2.83893
C          4.84786        3.46371       -1.71184
C          6.06967        3.73537       -0.97190
C          5.99733        3.82799        0.46354
C          7.20241        3.63542        1.24163
C          7.11881        2.90895        2.48935
C          8.32476        2.32232        3.03402
C          8.24431        1.02863        3.67284
C         -5.53345        0.99885        3.64870
C         -5.60580       -0.43921        3.77685
C         -4.39669       -1.21654        3.61425
C         -4.47109       -2.48947        2.93272
C         -3.26219       -3.05115        2.36821
C         -3.33715       -3.72458        1.09338
C         -2.12583       -3.87387        0.31133
C         -2.20023       -3.70515       -1.11874
C         -1.06146       -2.43582       -2.92897
C          0.14557       -1.76897       -3.35598
C          0.07295       -0.37306       -3.73344
C          1.28052        0.40908       -3.73245
C          1.20912        1.78896       -3.30480
C          2.42535        2.44225       -2.87853
C          2.35366        3.39369       -1.80561
C          3.57664        3.74750       -1.10349
C          3.50359        3.91256        0.34408
C          4.70667        3.70015        1.11235
C          4.61814        3.00044        2.37007
C          5.82750        2.42862        2.93863
C          5.74544        1.15754        3.61085
C         -8.03296        1.12217        3.62442
C         -8.10511       -0.31119        3.79610
C         -6.89459       -1.09389        3.65673
C         -6.96932       -2.38410        3.01338
C         -5.75907       -2.96428        2.46769
C         -5.83414       -3.67735        1.21427
C         -4.62412       -3.85493        0.43971
C         -4.69769       -3.73717       -0.99882
C         -3.48766       -3.44342       -1.73449
C         -3.56103       -2.53441       -2.85446
C         -2.34989       -1.86912       -3.28894
C         -2.42414       -0.49693       -3.71195
C         -1.21131        0.30529       -3.71419
C         -1.28002        1.69484       -3.35816
C         -0.06648        2.37544       -2.96168
C         -0.10732        3.41474       -1.95105
C          1.06228        3.74660       -1.25918
C          2.22298        3.81233        0.99185
C          2.12030        3.08826        2.20298
C          3.32651        2.52839        2.80525
C          3.24592        1.27907        3.52317
C        -10.53177        1.24137        3.59420
C        -10.60373       -0.18465        3.80981
C         -9.39202       -0.97020        3.69603
C         -9.46635       -2.28026        3.09158
C         -8.25692       -2.87530        2.56414
C         -8.33147       -3.62900        1.33368
C         -7.12190       -3.82952        0.56472
C         -7.19570       -3.76414       -0.87594
C         -5.98412       -3.49653       -1.62348
C         -6.05734       -2.63648       -2.77975
C         -4.84526       -1.99358       -3.24639
C         -4.91970       -0.63667       -3.73607
C         -3.71289        0.16231       -3.76096
C         -3.79422        1.56890       -3.44738
C         -2.58871        2.28179       -3.03735
C         -2.69369        3.33326       -2.09523
C         -1.53508        3.95203        0.07822
C         -0.40282        3.15827        2.10765
C          0.74368        1.40071        3.43554
C        -13.03096        1.35869        3.55652
C        -13.10247       -0.06026        3.81905
C        -11.89083       -0.84781        3.73031
C        -11.96426       -2.17613        3.16684
C        -10.75400       -2.78582        2.65737
C        -10.82835       -3.57879        1.45275
C         -9.61808       -3.80432        0.69028
C         -9.69197       -3.79110       -0.75174
C         -8.48131       -3.55214       -1.50930
C         -8.55499       -2.73781       -2.70054
C         -7.34517       -2.11423       -3.19408
C         -7.42187       -0.77921       -3.74020
C         -6.21234        0.01924       -3.80547
C         -6.29536        1.43282       -3.54204
C         -5.08625        2.14887       -3.16944
C         -5.17600        3.19270       -2.17806
C         -3.97257        3.62456       -1.50689
C         -4.04715        3.90001       -0.07576
C         -2.82578        3.77501        0.70186
C         -2.89690        3.19117        2.01086
C         -1.67833        2.69552        2.60867
C         -1.74804        1.50361        3.42491
C        -15.53045        1.47294        3.51078
C        -15.60159        0.06381        3.82117
C        -14.38928       -0.72602        3.75898
C        -14.46200       -2.07132        3.23851
C        -13.25094       -2.69644        2.74919
C        -13.32482       -3.52882        1.57106
C        -12.11482       -3.77886        0.81664
C        -12.18891       -3.81711       -0.62558
C        -10.97908       -3.60431       -1.39180
C        -11.05382       -2.83575       -2.61234
C         -9.84337       -2.23082       -3.13096
C         -9.92069       -0.91720       -3.72442
C         -8.71102       -0.12426       -3.82612
C         -8.79259        1.30090       -3.60179
C         -7.58718        2.02416       -3.25639
C         -7.67184        3.08972       -2.28227
C         -6.46726        3.50675       -1.59697
C         -6.54017        3.84650       -0.19907
C         -5.31856        3.80981        0.58870
C         -5.39017        3.27766        1.93750
C         -4.18265        2.78512        2.55054
C         -4.24938        1.62058        3.40381
C        -18.02920        1.58489        3.45910
C        -18.10024        0.18737        3.81708
C        -16.88773       -0.60394        3.78250
C        -16.95979       -1.96597        3.30672
C        -15.74851       -2.60605        2.83832
C        -15.82192       -3.47735        1.68845
C        -14.61172       -3.75146        0.94252
C        -14.68614       -3.83996       -0.49718
C        -13.47615       -3.65406       -1.27110
C        -13.55161       -2.93006       -2.51840
C        -12.34185       -2.34551       -3.06020
C        -12.41947       -1.05216       -3.69929
C        -11.21123       -0.26411       -3.82866
C        -11.29192        1.16714       -3.64837
C        -10.08461        1.89897       -3.32386
C        -10.16637        2.99132       -2.38378
C         -8.95840        3.42729       -1.71361
C         -9.03332        3.81250       -0.32289
C         -7.82308        3.80345        0.46992
C         -7.89206        3.34004        1.83911
C         -6.67621        2.87631        2.47637
C         -6.74596        1.73812        3.36140
C        -20.52766        1.69497        3.40258
C        -20.59869        0.31031        3.80790
C        -19.38629       -0.48159        3.80052
C        -19.45787       -1.85890        3.37091
C        -18.24621       -2.51396        2.92423
C        -18.31926       -3.42328        1.80436
C        -17.10868       -3.72194        1.06808
C        -17.18321       -3.85982       -0.36779
C        -15.97351       -3.70083       -1.14779
C        -16.04950       -3.02079       -2.42001
C        -14.84047       -2.45556       -2.98235
C        -14.91840       -1.18511       -3.66535
C        -13.70978       -0.40194       -3.82201
C        -13.78971        1.03377       -3.68832
C        -12.58172        1.77491       -3.38900
C        -12.66181        2.89749       -2.48308
C        -11.45450        3.35149       -1.82693
C        -11.53017        3.78346       -0.45003
C        -10.31978        3.79662        0.34466
C        -10.38993        3.38975        1.72792
C         -9.17486        2.95849        2.39038
C         -9.24486        1.85031        3.31647
C        -19.60605       -3.68944        1.19280
C        -19.68058       -3.87617       -0.23765
C        -18.47099       -3.74354       -1.02265
C        -18.54738       -3.10772       -2.31738
C        -17.33840       -2.56220       -2.89929
C        -17.41648       -1.31595       -3.62519
C        -16.20802       -0.53898       -3.80933
C        -16.28741        0.90090       -3.72351
C        -15.07961        1.65072       -3.44862
C        -15.15873        2.80235       -2.58006
C        -13.95042        3.27614       -1.93823
C        -14.02636        3.75420       -0.57764
C        -12.81592        3.79490        0.21644
C        -12.88756        3.43794        1.61459
C        -11.67525        3.03075        2.29350
C        -11.74524        1.95835        3.25964
C        -19.83619       -2.66588       -2.81201
C        -19.91436       -1.44491       -3.57999
C        -18.70616       -0.67472       -3.79054
C        -18.78525        0.76714       -3.75335
C        -17.57706        1.52561       -3.50374
C        -17.65561        2.70545       -2.67430
C        -16.44694        3.20011       -2.04884
C        -16.52303        3.72402       -0.70472
C        -15.31321        3.79062        0.08770
C        -15.38580        3.48296        1.49735
C        -14.17372        3.09918        2.19114
C        -14.24431        2.06246        3.19413
C        -20.07457        1.39914       -3.55485
C        -20.15281        2.60653       -2.76567
C        -18.94414        3.12148       -2.15704
C        -19.02031        3.69058       -0.83152
C        -17.81031        3.78341       -0.04145
C        -17.88356        3.52438        1.37760
C        -16.67184        3.16519        2.08496
C        -16.74301        2.16363        3.12356
C        -20.30765        3.77307       -0.17096
C        -20.38133        3.56242        1.25623
C        -19.17004        3.22731        1.97561
C        -19.24165        2.26200        3.04786
C         60.74511       -0.34268        3.90365
C         60.68669       -1.69927        3.49122
C         61.88450       -2.43509        3.08645
C         61.81741       -3.36652        2.07786
C         58.28706       -0.17896        3.84370
C         58.20459       -1.57876        3.51743
C         59.40753       -2.27261        3.13206
C         59.34272       -3.27801        2.09062
C         60.55161       -3.66210        1.40786
C         60.47580       -3.94089       -0.01856
C         61.65162       -3.90690       -0.87531
C         61.57743       -3.39254       -2.15294
C         55.78086       -0.05239        3.85134
C         55.70405       -1.47368        3.58452
C         56.91027       -2.17034        3.20752
C         56.83693       -3.20594        2.20935
C         58.04955       -3.58938        1.50861
C         57.97486       -3.90489        0.11251
C         59.19355       -3.85561       -0.67529
C         59.11726       -3.33754       -2.02912
C         60.31963       -2.89017       -2.68208
C         60.24641       -1.69644       -3.52218
C         61.42270       -0.90445       -3.83463
C         61.35324        0.47491       -3.88075
C         53.28219        0.07590        3.84307
C         53.20569       -1.34885        3.62884
C         54.41716       -2.06890        3.28732
C         54.34191       -3.13743        2.32033
C         55.55110       -3.55043        1.64062
C         55.47630       -3.91437        0.24213
C         56.68301       -3.87932       -0.55164
C         56.60790       -3.40886       -1.91358
C         57.82143       -2.93284       -2.55103
C         57.74766       -1.79306       -3.41646
C         58.96868       -1.05628       -3.70014
C         58.89595        0.39076       -3.77946
C         60.10009        1.16651       -3.64135
C         60.02803        2.42851       -2.89983
C         61.20192        3.03836       -2.30727
C         61.12972        3.66658       -1.07618
C         50.78632        0.20887        3.83411
C         50.70964       -1.22398        3.66942
C         51.91843       -1.95536        3.35552
C         51.84285       -3.05932        2.42473
C         53.05152       -3.49275        1.75733
C         52.97605       -3.89986        0.37442
C         54.18753       -3.89549       -0.42267
C         54.11268       -3.47029       -1.79860
C         55.32440       -3.02995       -2.46029
C         55.25125       -1.90827       -3.37124
C         56.45915       -1.17482       -3.66818
C         56.38694        0.26201       -3.80193
C         57.60068        1.03596       -3.62758
C         57.52816        2.29659       -2.95013
C         58.75015        2.85868       -2.39513
C         58.67486        3.54175       -1.11760
C         59.87628        3.75050       -0.35467
C         59.79920        3.62374        1.10702
C         60.96662        3.36117        1.91863
C         60.89306        2.51336        3.01377
C         48.28822        0.34202        3.82092
C         48.21144       -1.09642        3.70622
C         49.42035       -1.83820        3.41557
C         49.34424       -2.97185        2.52464
C         50.55479       -3.43000        1.87308
C         50.47918       -3.88226        0.50399
C         51.68925       -3.90627       -0.29097
C         51.61477       -3.52583       -1.68370
C         52.82420       -3.10515       -2.35726
C         52.75100       -2.01718       -3.30461
C         53.96359       -1.29228       -3.62990
C         53.89150        0.13591       -3.81348
C         55.10529        0.91851       -3.68477
C         55.03306        2.21345       -3.04365
C         56.24050        2.78747       -2.49909
C         56.16630        3.51372       -1.25044
C         57.37678        3.68023       -0.47261
C         57.30017        3.60241        0.95674
C         58.52064        3.34110        1.70582
C         58.44506        2.47450        2.86635
C         59.64724        1.88276        3.38581
C         59.58181        0.48178        3.86281
C         45.79076        0.47438        3.80294
C         45.71374       -0.96626        3.73768
C         46.92321       -1.71834        3.47362
C         46.84685       -2.88207        2.62152
C         48.05636       -3.36249        1.98676
C         47.98084       -3.86098        0.63256
C         49.19057       -3.90945       -0.16123
C         49.11610       -3.57592       -1.56434
C         50.32750       -3.17767       -2.25219
C         50.25437       -2.12295       -3.23502
C         51.46626       -1.41220       -3.58735
C         51.39429        0.01269       -3.82070
C         52.60464        0.79811       -3.71666
C         52.53238        2.11350       -3.12214
C         53.74442        2.70879       -2.59594
C         53.67054        3.47469       -1.37661
C         54.88321        3.68501       -0.60909
C         54.80753        3.65109        0.83491
C         56.01247        3.40276        1.58902
C         55.93675        2.57655        2.77673
C         57.14276        1.94534        3.25968
C         57.06741        0.61042        3.78377
C         43.29350        0.60694        3.78150
C         43.21634       -0.83540        3.76537
C         44.42529       -1.59600        3.52727
C         44.34880       -2.78842        2.71521
C         45.55825       -3.28980        2.09655
C         45.48265       -3.83338        0.76062
C         46.69316       -3.90929       -0.03127
C         46.61878       -3.62278       -1.44479
C         47.82964       -3.24897       -2.14551
C         47.75663       -2.22717       -3.16460
C         48.96751       -1.52790       -3.53891
C         48.89540       -0.11309       -3.82112
C         50.10759        0.67644       -3.74326
C         50.03526        2.00976       -3.19504
C         51.24746        2.62491       -2.69359
C         51.17388        3.43383       -1.49778
C         52.38276        3.66808       -0.73884
C         52.30725        3.68253        0.70531
C         53.51597        3.45555        1.46957
C         53.43908        2.67096        2.67718
C         54.65016        2.06194        3.19325
C         54.57338        0.73620        3.76097
C         40.79587        0.73876        3.75558
C         40.71863       -0.70336        3.78856
C         41.92760       -1.47171        3.57618
C         41.85097       -2.69078        2.80533
C         43.06063       -3.21333        2.20426
C         42.98500       -3.80181        0.88733
C         44.19516       -3.90474        0.09874
C         44.12087       -3.66600       -1.32415
C         45.33153       -3.31527       -2.03669
C         45.25849       -2.32904       -3.08944
C         46.47015       -1.64259       -3.48755
C         46.39796       -0.23862       -3.81781
C         47.60982        0.55292       -3.76853
C         47.53751        1.90569       -3.26588
C         48.74828        2.53654       -2.78480
C         48.67472        3.38548       -1.61796
C         49.88533        3.64409       -0.86599
C         49.80980        3.70617        0.57420
C         51.02008        3.50836        1.34592
C         50.94319        2.76219        2.58093
C         52.15085        2.17141        3.11507
C         52.07405        0.86444        3.72939
C         38.29835        0.86962        3.72524
C         38.22105       -0.57042        3.80716
C         39.43005       -1.34564        3.62116
C         39.35333       -2.59028        2.89212
C         40.56277       -3.13299        2.30925
C         40.48712       -3.76592        1.01293
C         41.69723       -3.89521        0.22817
C         41.62294       -3.70478       -1.20171
C         42.83391       -3.37840       -1.92587
C         42.76086       -2.42839       -3.01137
C         43.97230       -1.75625       -3.43287
C         43.90007       -0.36381       -3.81103
C         45.11146        0.42892       -3.78816
C         45.03907        1.79771       -3.33224
C         46.25053        2.44492       -2.87262
C         46.17695        3.33238       -1.73578
C         47.38778        3.61780       -0.99388
C         47.31249        3.72813        0.44473
C         48.52152        3.55531        1.22165
C         48.44488        2.85107        2.48111
C         49.65360        2.27612        3.03327
C         49.57652        0.99319        3.69067
C         35.80085        0.99952        3.69072
C         35.72354       -0.43695        3.82149
C         36.93243       -1.21805        3.66186
C         36.85561       -2.48676        2.97551
C         38.06501       -3.04896        2.41127
C         37.98931       -3.72550        1.13731
C         39.19950       -3.88149        0.35735
C         39.12519       -3.73963       -1.07820
C         40.33604       -3.43806       -1.81298
C         40.26298       -2.52525       -2.93020
C         41.47429       -1.86759       -3.37403
C         41.40197       -0.48905       -3.79934
C         42.61364        0.30419       -3.80358
C         42.54120        1.68751       -3.39457
C         43.75259        2.35027       -2.95792
C         43.67909        3.27612       -1.85139
C         44.88945        3.58604       -1.11965
C         44.81436        3.74490        0.31427
C         46.02403        3.59767        1.09667
C         45.94749        2.93653        2.37827
C         47.15680        2.38134        2.95021
C         47.07970        1.12065        3.65127
C         33.30333        1.12820        3.65200
C         33.22600       -0.30301        3.83147
C         34.43487       -1.08911        3.69829
C         34.35795       -2.38035        3.05544
C         35.56734       -2.96148        2.51060
C         35.49157       -3.68090        1.26032
C         36.70167       -3.86336        0.48609
C         36.62732       -3.77032       -0.95351
C         37.83814       -3.49372       -1.69810
C         37.76504       -2.61937       -2.84554
C         38.97646       -1.97708       -3.31151
C         38.90407       -0.61380       -3.78332
C         40.11566        0.17879       -3.81482
C         40.04321        1.57544       -3.45307
C         41.25444        2.25255       -3.03915
C         41.18099        3.21535       -1.96480
C         42.39165        3.54985       -1.24388
C         42.31670        3.75703        0.18355
C         43.52656        3.63686        0.97040
C         43.45017        3.01921        2.27404
C         44.65905        2.48354        2.86394
C         44.58199        1.24738        3.60764
C         30.80581        1.25553        3.60921
C         30.72848       -0.16874        3.83716
C         31.93734       -0.95894        3.73061
C         31.86034       -2.27126        3.13194
C         33.06964       -2.87059        2.60705
C         32.99379       -3.63203        1.38189
C         34.20384       -3.84070        0.61421
C         34.12942       -3.79659       -0.82767
C         35.34028       -3.54554       -1.58131
C         35.26716       -2.71061       -2.75776
C         36.47853       -2.08454       -3.24529
C         36.40611       -0.73796       -3.76306
C         37.61763        0.05313       -3.82139
C         37.54516        1.46119       -3.50735
C         38.75651        2.15208       -3.11679
C         38.68312        3.15076       -2.07582
C         39.89382        3.50971       -1.36690
C         39.81902        3.76516        0.05289
C         41.02875        3.67149        0.84319
C         40.95249        3.09843        2.16700
C         42.16161        2.58272        2.77456
C         42.08453        1.37281        3.55962
C         28.30827        1.38137        3.56244
C         28.23096       -0.03433        3.83863
C         29.43980       -0.82770        3.75879
C         29.36275       -2.15955        3.20492
C         30.57197       -2.77635        2.70052
C         30.49603       -3.57888        1.50189
C         31.70604       -3.81358        0.74166
C         31.63154       -3.81844       -0.70088
C         32.84236       -3.59326       -1.46268
C         32.76922       -2.79878       -2.66685
C         33.98058       -2.18961       -3.17535
C         33.90814       -0.86140       -3.73848
C         35.11969       -0.07273       -3.82363
C         35.04722        1.34516       -3.55756
C         36.25854        2.04896       -3.19087
C         36.18521        3.08253       -2.18440
C         37.39589        3.46530       -1.48816
C         37.32120        3.76880       -0.07789
C         38.53110        3.70188        0.71510
C         38.45494        3.17403        2.05746
C         39.66415        2.67934        2.68218
C         39.58709        1.49665        3.50795
C         25.81070        1.50555        3.51162
C         25.73338        0.10005        3.83583
C         26.94223       -0.69555        3.78281
C         26.86515       -2.04538        3.27431
C         28.07434       -2.67890        2.79094
C         27.99830       -3.52153        1.62017
C         29.20824       -3.78197        0.86827
C         29.13367       -3.83578       -0.57329
C         30.34443       -3.63671       -1.34237
C         30.27126       -2.88365       -2.57285
C         31.48265       -2.29220       -3.10183
C         31.41020       -0.98389       -3.70975
C         32.62175       -0.19860       -3.82165
C         32.54928        1.22753       -3.60380
C         33.76058        1.94335       -3.26117
C         33.68728        3.01049       -2.29041
C         34.89803        3.41676       -1.60764
C         34.82343        3.76798       -0.20852
C         36.03340        3.72812        0.58618
C         35.95737        3.24604        1.94573
C         37.16654        2.77274        2.58671
C         37.08951        1.61877        3.45215
C         23.31306        1.62790        3.45670
C         23.23570        0.23424        3.82860
C         24.44462       -0.56268        3.80255
C         24.36753       -1.92891        3.34001
C         25.57672       -2.57840        2.87822
C         25.50063       -3.46012        1.73660
C         26.71048       -3.74592        0.99386
C         26.63583       -3.84862       -0.44504
C         27.84655       -3.67588       -1.22052
C         27.77330       -2.96515       -2.47592
C         28.98468       -2.39213       -3.02479
C         28.91223       -1.10526       -3.67691
C         30.12380       -0.32426       -3.81541
C         30.05135        1.10843       -3.64604
C         31.26266        1.83543       -3.32783
C         31.18940        2.93484       -2.39378
C         32.40016        3.36411       -1.72528
C         32.32564        3.76267       -0.33886
C         33.53563        3.74986        0.45665
C         33.45971        3.31421        1.83178
C         34.66898        2.86289        2.48834
C         34.59199        1.73897        3.39240
C         20.81540        1.74825        3.39757
C         20.73793        0.36812        3.81668
C         21.94693       -0.42922        3.81785
C         21.86988       -1.81036        3.40187
C         23.07907       -2.47505        2.96227
C         23.00299       -3.39483        1.85107
C         24.21279       -3.70555        1.11831
C         24.13808       -3.85700       -0.31626
C         25.34872       -3.71076       -1.09726
C         25.27536       -3.04322       -2.37613
C         26.48671       -2.48929       -2.94431
C         26.41424       -1.22539       -3.63990
C         27.62583       -0.44958       -3.80490
C         27.55339        0.98803       -3.68425
C         28.76474        1.72536       -3.39082
C         28.69153        2.85571       -2.49447
C         29.90229        3.30740       -1.84092
C         29.82783        3.75275       -0.46881
C         31.03787        3.76704        0.32661
C         30.96205        3.37841        1.71576
C         32.17140        2.94973        2.38720
C         32.09447        1.85711        3.32890
C         21.71520       -3.66109        1.24151
C         21.64045       -3.86107       -0.18708
C         22.85095       -3.74142       -0.97272
C         22.77745       -3.11782       -2.27360
C         23.98873       -2.58360       -2.86042
C         23.91618       -1.34414       -3.59868
C         25.12781       -0.57442       -3.79005
C         25.05539        0.86644       -3.71828
C         26.26679        1.61326       -3.45005
C         26.19367        2.77327       -2.59241
C         27.40444        3.24676       -1.95450
C         27.33005        3.73829       -0.59825
C         28.54012        3.77964        0.19619
C         28.46438        3.43850        1.59776
C         29.67377        3.03301        2.28335
C         29.59691        1.97306        3.26169
C         21.49078       -2.67495       -2.77314
C         21.41808       -1.46138       -3.55315
C         22.62972       -0.69868       -3.77081
C         22.55731        0.74382       -3.74799
C         23.76877        1.49926       -3.50535
C         23.69577        2.68763       -2.68741
C         24.90662        3.18235       -2.06589
C         24.83233        3.71941       -0.72704
C         26.04240        3.78769        0.06550
C         25.96673        3.49443        1.47788
C         27.17613        3.11260        2.17686
C         27.09932        2.08665        3.19080
C         21.27068        1.38349       -3.55645
C         21.19788        2.59884       -2.77926
C         22.40882        3.11430       -2.17496
C         22.33469        3.69635       -0.85499
C         23.54473        3.79136       -0.06528
C         23.46911        3.54625        1.35627
C         24.67853        3.18842        2.06780
C         24.60171        2.19771        3.11617
C         21.04721        3.79076       -0.19593
C         20.97162        3.59403        1.23304
C         22.18099        3.26056        1.95634
C         22.10410        2.30614        3.03789
H        -62.76660        2.08217        3.39055
H        -62.87190       -0.30425        4.03208
H        -61.74176       -2.47659        3.26482
H        -61.82052       -3.98710        1.73670
H        -61.94620       -4.22931       -0.69993
H        -62.05443       -3.31535       -2.67895
H        -62.18979       -1.21204       -3.93650
H        -62.29359        0.96536       -3.99176
H        -62.42646        2.99742       -2.61910
H        -62.52892        3.94773       -0.65494
H        -62.66134        3.51503        1.76031
H         61.73556        0.11935        4.00709
H         62.85634       -2.13285        3.50095
H         62.74205       -3.81309        1.68950
H         62.63240       -4.16068       -0.45271
H         62.50025       -3.24385       -2.72871
H         62.40335       -1.39487       -3.88792
H         62.28000        1.05647       -3.97070
H         62.18512        2.87184       -2.76620
H         62.05712        3.98596       -0.58310
H         61.95063        3.70987        1.57917
H         61.82172        2.21065        3.51500
C          0.29898       -3.67064       -1.24454
C          0.98286        4.31671        0.19597
C         -0.98830       -3.38635       -1.84613
C          1.02963        5.89585        0.24334
C          0.88041        6.55914        1.48625
C          1.24798        6.67489       -0.91513
C          0.94004        7.95703        1.57220
H          0.71634        5.97145        2.39957
C          1.31200        8.07577       -0.84225
H          1.36943        6.18080       -1.88769
C          1.15944        8.73827        0.40462
H          0.82027        8.45693        2.54202
H          1.48178        8.66756       -1.75095
N          1.12244       10.18192        0.47052
H          1.46640       10.52466        1.40170
H          1.72272       10.60791       -0.27852
C          0.81117        2.62278        2.68451
C         -0.36308        3.85478        0.83484
C         -1.45505        4.04130       -1.47664
O         -1.48384        5.48852       -1.85530
H         -1.47696        5.42585       -2.88467


./6_5/P-/Aryl_H/GS_OPT_B3LYP/geometry.xyz
1128
geometry.out	Energy: -25983630.6199049
C         21.88524       -0.28764       -3.81648
C         21.95683       -1.68512       -3.45819
C         20.74507       -2.36239       -3.04594
C         20.81799       -3.32789       -1.97403
C         24.38344       -0.16401       -3.82277
C         24.45487       -1.57292       -3.51227
C         23.24303       -2.26377       -3.12348
C         23.31572       -3.26522       -2.08503
C         22.10491       -3.62504       -1.37696
C         22.17947       -3.88488        0.04199
C         20.96977       -3.79275        0.83276
C         21.04629       -3.22428        2.15843
C         26.88159       -0.04027       -3.82457
C         26.95292       -1.45893       -3.56222
C         25.74104       -2.16263       -3.19732
C         25.81357       -3.19890       -2.19362
C         24.60262       -3.58258       -1.49834
C         24.67709       -3.89041       -0.08902
C         23.46734       -3.82508        0.70431
C         23.54389       -3.30179        2.04851
C         22.33515       -2.80816        2.67498
C         22.41322       -1.62819        3.50451
C         21.20489       -0.87000        3.75449
C         21.28357        0.57182        3.79124
C         29.37967        0.08347       -3.82208
C         29.45097       -1.34330       -3.60811
C         28.23905       -2.05903       -3.26746
C         28.31148       -3.12890       -2.29964
C         27.10044       -3.53606       -1.61797
C         27.17480       -3.89158       -0.21989
C         25.96498       -3.85312        0.57506
C         26.04149       -3.37554        1.93616
C         24.83271       -2.90334        2.57887
C         24.91078       -1.75217        3.44788
C         23.70251       -1.00293        3.72350
C         23.78110        0.43689        3.80924
C         22.57279        1.21351        3.62539
C         22.65064        2.45986        2.89934
C         21.44167        3.00503        2.31787
C         21.51771        3.64140        1.02340
C         31.87775        0.20702       -3.81534
C         31.94901       -1.22620       -3.64998
C         30.73707       -1.95309       -3.33388
C         30.80942       -3.05522       -2.40298
C         29.59833       -3.48539       -1.73567
C         29.67258       -3.88819       -0.35047
C         28.46266       -3.87676        0.44520
C         28.53906       -3.44550        1.82168
C         27.33023       -2.99529        2.47985
C         27.40826       -1.87417        3.38733
C         26.20004       -1.13467        3.68806
C         26.27858        0.30138        3.82273
C         25.07026        1.08385        3.66532
C         25.14810        2.35418        2.98218
C         23.93911        2.91885        2.41959
C         24.01523        3.59890        1.14745
C         22.80525        3.75818        0.36804
C         22.87917        3.62098       -1.06803
C         21.66796        3.32276       -1.80375
C         21.74003        2.41373       -2.92396
C         34.37582        0.33023       -3.80430
C         34.44706       -1.10776       -3.68772
C         33.23509       -1.84496       -3.39656
C         33.30735       -2.97804       -2.50357
C         32.09623       -3.43063       -1.85134
C         32.17038       -3.88022       -0.48060
C         30.96038       -3.89586        0.31488
C         31.03665       -3.51152        1.70519
C         29.82776       -3.08387        2.37809
C         29.90570       -1.99411        3.32301
C         28.69747       -1.26519        3.64845
C         28.77599        0.16545        3.83186
C         27.56771        0.95286        3.70108
C         27.64560        2.24576        3.06163
C         26.43667        2.82927        2.51848
C         26.51289        3.55218        1.27022
C         25.30290        3.73782        0.49657
C         25.37703        3.64934       -0.94329
C         24.16591        3.37624       -1.68880
C         24.23817        2.50559       -2.83916
C         23.02620        1.86587       -3.30717
C         23.09751        0.50384       -3.78297
C         36.87395        0.45301       -3.78893
C         36.94515       -0.98816       -3.72125
C         35.73315       -1.73478       -3.45537
C         35.80531       -2.89750       -2.60132
C         34.59412       -3.37193       -1.96487
C         34.66817       -3.86770       -0.61018
C         33.45811       -3.91039        0.18421
C         33.53426       -3.57348        1.58679
C         32.32530       -3.16896        2.27370
C         32.40315       -2.11188        3.25506
C         31.19488       -1.39438        3.60485
C         31.27339        0.02919        3.83674
C         30.06515        0.82064        3.73263
C         30.14312        2.13456        3.13759
C         28.93425        2.73629        2.61451
C         29.01057        3.50121        1.39155
C         27.80064        3.71309        0.62457
C         27.87493        3.67344       -0.81747
C         26.66388        3.42575       -1.57188
C         26.73626        2.59452       -2.75102
C         25.52435        1.97097       -3.24052
C         25.59569        0.62587       -3.76217
C         39.37215        0.57512       -3.76907
C         39.44331       -0.86747       -3.75035
C         38.23119       -1.62269       -3.51013
C         38.30323       -2.81370       -2.69605
C         37.09200       -3.30946       -2.07621
C         37.16593       -3.85085       -0.73904
C         35.95585       -3.92042        0.05334
C         36.03189       -3.63133        1.46656
C         34.82285       -3.25039        2.16671
C         34.90062       -2.22730        3.18344
C         33.69230       -1.52210        3.55728
C         33.77079       -0.10722        3.83737
C         32.56258        0.68734        3.76003
C         32.64062        2.02072        3.20998
C         31.43182        2.63995        2.70753
C         31.50829        3.44597        1.51128
C         30.29842        3.68386        0.75184
C         30.37284        3.69308       -0.69070
C         29.16184        3.47118       -1.45316
C         29.23431        2.68035       -2.65976
C         28.02243        2.07377       -3.17017
C         28.09380        0.74711       -3.73712
C         41.87027        0.69640       -3.74468
C         41.94138       -0.74591       -3.77494
C         40.72929       -1.50885       -3.56088
C         40.80117       -2.72693       -2.78765
C         39.58992       -3.24329       -2.18509
C         39.66373       -3.82975       -0.86705
C         38.45353       -3.92604       -0.07756
C         38.52948       -3.68507        1.34459
C         37.32040       -3.32818        2.05723
C         37.39810       -2.34024        3.10819
C         36.18978       -1.64818        3.50569
C         36.26825       -0.24360        3.83372
C         35.06002        0.55313        3.78322
C         35.13811        1.90437        3.27870
C         33.92937        2.54034        2.79745
C         34.00597        3.38650        1.62926
C         32.79619        3.65015        0.87824
C         32.87074        3.70827       -0.56316
C         31.65979        3.51242       -1.33279
C         31.73236        2.76294       -2.56549
C         30.52049        2.17405       -3.09625
C         30.59189        0.86741       -3.70789
C         44.36858        0.81688       -3.71592
C         44.43958       -0.62389       -3.79523
C         43.22749       -1.39346       -3.60721
C         43.29922       -2.63710       -2.87595
C         42.08771       -3.17359       -2.29130
C         42.16138       -3.80441       -0.99408
C         40.95118       -3.92753       -0.20844
C         41.02704       -3.73487        1.22119
C         39.81802       -3.40225        1.94536
C         39.89568       -2.45055        3.02929
C         38.68726       -1.77235        3.44997
C         38.76571       -0.37981        3.82554
C         37.55746        0.41819        3.80213
C         37.63557        1.78577        3.34370
C         36.42691        2.43768        2.88418
C         36.50363        3.32299        1.74535
C         35.29393        3.61197        1.00359
C         35.36861        3.71898       -0.43498
C         34.15772        3.54942       -1.21092
C         34.23039        2.84221       -2.46833
C         33.01856        2.27173       -3.01886
C         33.08996        0.98661       -3.67455
C         46.86709        0.93573       -3.68203
C         46.93798       -0.50116       -3.81050
C         45.72537       -1.27682       -3.64909
C         45.79693       -2.54442       -2.96082
C         44.58554       -3.10072       -2.39525
C         44.65903       -3.77541       -1.11991
C         43.44896       -3.92472       -0.33905
C         43.52478       -3.78063        1.09632
C         42.31554       -3.47244        1.83124
C         42.39319       -2.55810        2.94661
C         41.18474       -1.89466        3.39024
C         41.26316       -0.51560        3.81292
C         40.05500        0.28267        3.81661
C         40.13311        1.66511        3.40489
C         38.92442        2.33215        2.96755
C         39.00124        3.25550        1.85945
C         37.79159        3.56952        1.12779
C         37.86641        3.72529       -0.30631
C         36.65563        3.58222       -1.08767
C         36.72843        2.91811       -2.36840
C         35.51664        2.36666       -2.93806
C         35.58807        1.10458       -3.63702
C         49.36492        1.05291       -3.64343
C         49.43561       -0.37828       -3.82075
C         48.22356       -1.15886       -3.68743
C         48.29485       -2.45012       -3.04270
C         47.08366       -3.02452       -2.49618
C         47.15700       -3.74226       -1.24469
C         45.94642       -3.91753       -0.46911
C         46.02222       -3.82202        0.96986
C         44.81306       -3.53926        1.71495
C         44.89067       -2.66288        2.86077
C         43.68245       -2.01490        3.32639
C         43.76085       -0.65086        3.79572
C         42.55249        0.14685        3.82632
C         42.63058        1.54229        3.46197
C         41.42185        2.22396        3.04763
C         41.49872        3.18439        1.97145
C         40.28927        3.52299        1.25079
C         40.36422        3.72734       -0.17728
C         39.15352        3.61073       -0.96315
C         39.22649        2.99055       -2.26564
C         38.01469        2.45878       -2.85388
C         38.08617        1.22118       -3.59528
C         51.86395        1.16971       -3.60106
C         51.93417       -0.25661       -3.82791
C         50.72225       -1.04033       -3.71990
C         50.79342       -2.35266       -3.12090
C         49.58090       -2.94548       -2.59391
C         49.65407       -3.70480       -1.36828
C         48.44396       -3.90719       -0.59943
C         48.51970       -3.85998        0.84283
C         47.31107       -3.60197        1.59644
C         47.38868       -2.76467        2.77132
C         46.17992       -2.13241        3.25827
C         46.25831       -0.78558        3.77338
C         45.04986        0.01067        3.83173
C         45.12790        1.41792        3.51512
C         43.91947        2.11316        3.12430
C         43.99637        3.10986        2.08132
C         42.78687        3.47234        1.37227
C         42.86200        3.72496       -0.04784
C         41.65129        3.63511       -0.83746
C         41.72444        3.05944       -2.16018
C         40.51282        2.54807       -2.76634
C         40.58436        1.33625       -3.54938
C         54.36340        1.28089       -3.55009
C         54.43338       -0.13378       -3.82624
C         53.21881       -0.92209       -3.74776
C         53.28979       -2.25307       -3.19535
C         52.07888       -2.86493       -2.69169
C         52.15161       -3.66703       -1.49052
C         50.94247       -3.89231       -0.72892
C         51.01825       -3.89359        0.71405
C         49.80828       -3.65969        1.47610
C         49.88593       -2.86286        2.67725
C         48.67731       -2.24833        3.18662
C         48.75559       -0.91899        3.74730
C         47.54780       -0.12568        3.83250
C         47.62575        1.29202        3.56429
C         46.41688        1.99990        3.19674
C         46.49385        3.03126        2.18887
C         45.28422        3.41804        1.49244
C         45.35952        3.71856        0.08167
C         44.14923        3.65555       -0.71060
C         44.22257        3.12482       -2.05227
C         43.01100        2.63406       -2.67535
C         43.08266        1.44963       -3.49896
C         56.85878        1.38733       -3.48865
C         56.92695       -0.01527       -3.80844
C         55.71769       -0.80190       -3.77237
C         55.78892       -2.15705       -3.26671
C         54.57865       -2.78101       -2.78299
C         54.65124       -3.62323       -1.61202
C         53.43856       -3.87351       -0.85653
C         53.51416       -3.92181        0.58284
C         52.30563       -3.71676        1.35354
C         52.38305       -2.95869        2.58270
C         51.17607       -2.36141        3.11058
C         51.25427       -1.05138        3.71673
C         50.04503       -0.26098        3.82747
C         50.12299        1.16361        3.60840
C         48.91385        1.88456        3.26638
C         48.99085        2.95007        2.29411
C         47.78207        3.36013        1.61144
C         47.85751        3.70843        0.21112
C         46.64713        3.67125       -0.58296
C         46.72074        3.18616       -1.94126
C         45.50893        2.71684       -2.58110
C         45.58072        1.56104       -3.44417
C         59.36497        1.50079       -3.42242
C         59.42469        0.10171       -3.79478
C         58.21868       -0.68685       -3.76726
C         58.29558       -2.05426       -3.32345
C         57.07310       -2.69456       -2.86541
C         57.14418       -3.56721       -1.72708
C         55.93646       -3.85366       -0.98852
C         56.01068       -3.94790        0.45531
C         54.80581       -3.76638        1.22832
C         54.88322       -3.04986        2.48236
C         53.67235       -2.46860        3.02993
C         53.75073       -1.18328        3.67847
C         52.54163       -0.39708        3.82061
C         52.61954        1.03607        3.65046
C         51.41226        1.76703        3.33296
C         51.48924        2.86640        2.39732
C         50.27952        3.29771        1.72758
C         50.35525        3.69289        0.34128
C         49.14442        3.68325       -0.45437
C         49.21830        3.24371       -1.82801
C         48.00736        2.79685       -2.48362
C         48.07923        1.67025       -3.38564
C         61.83996        1.57371       -3.45544
C         61.90228        0.25490       -3.83781
C         60.70126       -0.57963       -3.80515
C         60.75413       -1.95447       -3.45739
C         59.58787       -2.63482       -2.99745
C         59.64875       -3.58831       -1.86532
C         58.44503       -3.82213       -1.11588
C         58.51889       -3.96506        0.32552
C         57.29843       -3.79724        1.10090
C         57.37658       -3.12595        2.36511
C         56.16776       -2.57690        2.94414
C         56.24633       -1.31038        3.63831
C         55.04178       -0.53290        3.80710
C         55.11969        0.90680        3.68736
C         53.90900        1.64812        3.39240
C         53.98618        2.77598        2.49763
C         52.77585        3.23343        1.84377
C         52.85182        3.67541        0.47067
C         51.64306        3.69235       -0.32432
C         51.71710        3.29830       -1.71329
C         50.50591        2.87176       -2.38250
C         50.57802        1.77704       -3.32115
C         60.89268       -3.94092       -1.22003
C         60.96449       -4.10160        0.15569
C         59.79716       -3.90281        0.98530
C         59.87565       -3.25683        2.30257
C         58.67601       -2.67932        2.84701
C         58.75552       -1.43488        3.58820
C         57.53639       -0.66213        3.77206
C         57.61455        0.76694        3.70106
C         56.40396        1.52446        3.44964
C         56.48136        2.68539        2.59299
C         55.27581        3.16481        1.95900
C         55.35191        3.65448        0.59966
C         54.14092        3.69443       -0.19531
C         54.21548        3.34742       -1.59302
C         53.00297        2.94410       -2.27870
C         53.07510        1.88090       -3.25250
C         61.13029       -2.81732        2.87820
C         61.20645       -1.64377        3.60791
C         60.03569       -0.81089        3.79922
C         60.11349        0.65246        3.78223
C         58.91246        1.39275        3.49880
C         58.99049        2.59049        2.68346
C         57.77184        3.07967        2.05911
C         57.84869        3.60834        0.72940
C         56.63607        3.69148       -0.06322
C         56.71106        3.39055       -1.47236
C         55.50341        3.01524       -2.17105
C         55.57501        1.98097       -3.18051
C         61.36956        1.36331        3.63083
C         61.44412        2.52024        2.87879
C         60.27038        3.04166        2.20138
C         60.34692        3.62967        0.86550
C         59.14531        3.68023        0.07443
C         59.22165        3.42442       -1.35237
C         58.00208        3.06447       -2.05333
C         58.07373        2.07296       -3.08580
C         61.60581        3.78174        0.15387
C         61.68015        3.56218       -1.20581
C         60.50331        3.15342       -1.95788
C         60.57617        2.17771       -3.03533
C        -19.44751       -0.22309       -3.82992
C        -19.37077       -1.62389       -3.48566
C        -20.58024       -2.31012       -3.08102
C        -20.50451       -3.28582       -2.01863
C        -16.94946       -0.08912       -3.83267
C        -16.87281       -1.50067       -3.53632
C        -18.08249       -2.20044       -3.15570
C        -18.00699       -3.21183       -2.12718
C        -19.21684       -3.58357       -1.42361
C        -19.14227       -3.85690       -0.00716
C        -20.35269       -3.77741        0.78361
C        -20.27896       -3.22172        2.11488
C        -14.45120        0.04509       -3.83007
C        -14.37472       -1.37589       -3.58198
C        -15.58446       -2.08825       -3.22618
C        -15.50939       -3.13460       -2.23306
C        -16.71940       -3.52991       -1.54262
C        -16.64493       -3.85137       -0.13642
C        -17.85525       -3.79837        0.65675
C        -17.78128       -3.28801        2.00597
C        -18.99219       -2.80550        2.63651
C        -18.91905       -1.63361        3.47793
C        -20.13054       -0.88299        3.73476
C        -20.05787        0.55878        3.78624
C        -11.95211        0.17939       -3.82095
C        -11.87596       -1.24950       -3.62159
C        -13.08642       -1.97370       -3.29135
C        -13.01190       -3.05397       -2.33580
C        -14.22225       -3.47304       -1.65971
C        -14.14797       -3.84273       -0.26547
C        -15.35797       -3.81613        0.52909
C        -15.28372       -3.35128        1.89480
C        -16.49428       -2.88977        2.54118
C        -16.42068       -1.74688        3.42156
C        -17.63225       -1.00535        3.70395
C        -17.55954        0.43373        3.80432
C        -18.77118        1.20725        3.62777
C        -18.69843        2.46114        2.91421
C        -19.90933        3.00709        2.33740
C        -19.83530        3.65641        1.04916
C         -9.45315        0.31283       -3.80288
C         -9.37731       -1.12089       -3.65297
C        -10.58849       -1.85713       -3.35109
C        -10.51473       -2.97125       -2.43499
C        -11.72495       -3.41355       -1.77481
C        -11.65108       -3.83197       -0.39407
C        -12.86092       -3.83098        0.40093
C        -12.78627       -3.41199        1.78123
C        -13.99665       -2.97121        2.44268
C        -13.92242       -1.85821        3.36014
C        -15.13377       -1.12673        3.66817
C        -15.06094        0.30838        3.81726
C        -16.27266        1.08725        3.66773
C        -16.20027        2.36493        2.99753
C        -17.41157        2.93005        2.43980
C        -17.33796        3.62283        1.17456
C        -18.54802        3.78480        0.39584
C        -18.47242        3.66192       -1.04148
C        -19.68159        3.36599       -1.78093
C        -19.60459        2.46845       -2.91018
C         -6.95420        0.44626       -3.77472
C         -6.87899       -0.99286       -3.67628
C         -8.08953       -1.73893       -3.40419
C         -8.01687       -2.88728       -2.53031
C         -9.22792       -3.35170       -1.88667
C         -9.15431       -3.81918       -0.52244
C        -10.36449       -3.84409        0.27244
C        -10.28946       -3.47106        1.66550
C        -11.49907       -3.05120        2.34120
C        -11.42418       -1.96775        3.29398
C        -12.63484       -1.24669        3.62638
C        -12.56160        0.18269        3.82383
C        -13.77408        0.96617        3.70193
C        -13.70221        2.26599        3.07658
C        -14.91383        2.85022        2.53953
C        -14.84084        3.58630        1.29859
C        -16.05072        3.77400        0.52593
C        -15.97515        3.69999       -0.91481
C        -17.18432        3.42860       -1.66382
C        -17.10699        2.56980       -2.82255
C        -18.31595        1.92977       -3.29795
C        -18.23842        0.57292       -3.78741
C         -4.45183        0.57796       -3.72491
C         -4.37895       -0.86428       -3.68768
C         -5.59173       -1.62029       -3.44752
C         -5.51959       -2.80116       -2.62144
C         -6.73160       -3.28958       -1.99631
C         -6.65806       -3.80632       -0.64991
C         -7.86762       -3.85724        0.14319
C         -7.79247       -3.52989        1.54849
C         -9.00130       -3.12964        2.23662
C         -8.92557       -2.07629        3.22247
C        -10.13629       -1.36481        3.57774
C        -10.06257        0.05654        3.82169
C        -11.27514        0.84383        3.73039
C        -11.20380        2.16588        3.15122
C        -12.41561        2.76770        2.63570
C        -12.34354        3.54704        1.42126
C        -13.55402        3.75996        0.65524
C        -13.47854        3.73481       -0.78670
C        -14.68736        3.48845       -1.54468
C        -14.60944        2.66871       -2.73165
C        -15.81800        2.04473       -3.22819
C        -15.74013        0.70503       -3.76302
C         -1.95649        0.70010       -3.65742
C         -1.88374       -0.73530       -3.68912
C         -3.09554       -1.50240       -3.48626
C         -3.02316       -2.71836       -2.71037
C         -4.23354       -3.22799       -2.10477
C         -4.16016       -3.79366       -0.77686
C         -5.37020       -3.86833        0.01428
C         -5.29457       -3.58718        1.42864
C         -6.50437       -3.20698        2.12946
C         -6.42836       -2.18484        3.14609
C         -7.63790       -1.48387        3.52445
C         -7.56401       -0.06926        3.81180
C         -8.77487        0.72035        3.74914
C         -8.70344        2.06378        3.21926
C         -9.91801        2.68333        2.72709
C         -9.84739        3.50547        1.54261
C        -11.05780        3.74486        0.78473
C        -10.98253        3.76880       -0.65817
C        -12.19032        3.54578       -1.42351
C        -12.11143        2.76537       -2.63680
C        -13.32018        2.15727       -3.15373
C        -13.24173        0.83651       -3.73248
C          0.53998        0.82220       -3.64436
C          0.61143       -0.62187       -3.72410
C         -0.59595       -1.38800       -3.52737
C         -0.52372       -2.63143       -2.79928
C         -1.73593       -3.16206       -2.20894
C         -1.66169       -3.77332       -0.90517
C         -2.87303       -3.87738       -0.11569
C         -2.79750       -3.64079        1.30650
C         -4.00612       -3.28485        2.01951
C         -3.93059       -2.29153        3.06731
C         -5.13882       -1.60301        3.46597
C         -5.06482       -0.19742        3.79542
C         -6.27616        0.59644        3.75496
C         -6.20488        1.95515        3.27294
C         -7.42016        2.59803        2.81562
C         -7.35069        3.46988        1.66269
C         -8.56090        3.72979        0.91369
C         -8.48631        3.80267       -0.52761
C         -9.69477        3.60118       -1.30056
C         -9.61419        2.86019       -2.53676
C        -10.82227        2.26879       -3.07462
C        -10.74302        0.96686       -3.69606
C          3.03678        0.93681       -3.64171
C          3.10924       -0.49829       -3.75628
C          1.89732       -1.27390       -3.58393
C          1.97238       -2.53752       -2.88934
C          0.76330       -3.09193       -2.31860
C          0.83712       -3.74698       -1.03153
C         -0.37202       -3.88004       -0.24876
C         -1.50652       -3.35338        1.90494
C         -1.43045       -2.39103        2.97866
C         -2.64161       -1.71481        3.39783
C         -2.56778       -0.32272        3.76392
C         -3.78000        0.46789        3.75745
C         -3.71171        1.84064        3.31097
C         -4.91823        2.50347        2.88617
C         -4.84592        3.43503        1.77523
C         -6.06780        3.72062        1.04082
C         -5.99503        3.83877       -0.39278
C         -7.20015        3.66020       -1.17415
C         -7.11670        2.95560       -2.43436
C         -8.32279        2.37873       -2.98922
C         -8.24267        1.09629       -3.65038
C          5.53441        1.06221       -3.62954
C          5.60687       -0.37321       -3.78391
C          4.39762       -1.15333       -3.63544
C          4.47206       -2.43749       -2.97524
C          3.26299       -3.00816       -2.42010
C          3.33810       -3.70250       -1.15650
C          2.12680       -3.86472       -0.37699
C          2.20138       -3.71989        1.05565
C          1.06277       -2.48187        2.88735
C         -0.14416       -1.82335        3.32675
C         -0.07153       -0.43427        3.72896
C         -1.27940        0.34662        3.74264
C         -1.20855        1.73319        3.33897
C         -2.42529        2.39227        2.92314
C         -2.35298        3.35862        1.86538
C         -3.57476        3.72959        1.17199
C         -3.50037        3.92297       -0.27250
C         -4.70403        3.72275       -1.04384
C         -4.61585        3.04434       -2.31314
C         -5.82545        2.48286       -2.89168
C         -5.74387        1.22353       -3.58561
C          8.03355        1.18604       -3.60130
C          8.10606       -0.24391       -3.79929
C          6.89576       -1.02946       -3.67455
C          6.97054       -2.33054       -3.05354
C          5.76013       -2.91984       -2.51795
C          5.83523       -3.65342       -1.27641
C          4.62511       -3.84370       -0.50505
C          4.69876       -3.74987        0.93527
C          3.48880       -3.46855        1.67569
C          3.56219       -2.57870        2.81095
C          2.35110       -1.92107        3.25675
C          2.42523       -0.55648        3.70352
C          1.21220        0.24540        3.72106
C          1.28071        1.64208        3.39279
C          0.06630        2.32875        3.00966
C          0.10579        3.38959        2.02050
C         -1.06086        3.72259        1.32757
C         -2.21980        3.83745       -0.92258
C         -2.11757        3.12968       -2.14454
C         -3.32407        2.57945       -2.75581
C         -3.24433        1.34276       -3.49578
C         10.53213        1.30570       -3.56869
C         10.60452       -0.11619       -3.80988
C          9.39309       -0.90411       -3.71051
C          9.46760       -2.22457       -3.12915
C          8.25817       -2.82890       -2.61232
C          8.33270       -3.60307       -1.39461
C          7.12300       -3.81631       -0.62930
C          7.19677       -3.77487        0.81226
C          5.98514       -3.51981        1.56403
C          6.05830       -2.67978        2.73493
C          4.84624       -2.04500        3.21258
C          4.92063       -0.69718        3.72684
C          3.71399        0.10147        3.76575
C          3.79564        1.51390        3.47954
C          2.59053        2.23622        3.08517
C          2.69447        3.30908        2.16755
C          1.53440        3.93344       -0.00543
C          0.40409        3.19236       -2.05115
C         -0.74299        1.46183       -3.41016
C         13.03122        1.42322       -3.52915
C         13.10312        0.00915       -3.81669
C         11.89176       -0.78024       -3.74201
C         11.96544       -2.11824       -3.20199
C         10.75529       -2.73707       -2.70339
C         10.82966       -3.55044       -1.51245
C          9.61930       -3.78894       -0.75406
C          9.69310       -3.79991        0.68799
C          8.48233       -3.57376        1.44930
C          8.55596       -2.78018        2.65449
C          7.34615       -2.16525        3.15877
C          7.42287       -0.84037        3.72909
C          6.21343       -0.04309        3.80906
C          6.29663        1.37502        3.57204
C          5.08758        2.09832        3.21338
C          5.17652        3.15854        2.24018
C          3.97248        3.60455        1.57903
C          4.04605        3.89603        0.14968
C          2.82604        3.77530       -0.63058
C          2.89756        3.21957       -1.95111
C          1.67908        2.73786       -2.56011
C          1.74870        1.56277       -3.39969
C         15.53067        1.53735       -3.48165
C         15.60216        0.13388       -3.81664
C         14.39009       -0.65723       -3.76832
C         14.46308       -2.01142       -3.27147
C         13.25218       -2.64531       -2.79322
C         13.32614       -3.49788       -1.62962
C         12.11612       -3.76102       -0.87969
C         12.19013       -3.82381        0.56168
C         10.98019       -3.62413        1.33128
C         11.05486       -2.87680        2.56495
C          9.84437       -2.28103        3.09398
C          9.92169       -0.97822        3.71080
C          8.71204       -0.18723        3.82696
C          8.79364        1.24172        3.62831
C          7.58824        1.97117        3.29643
C          7.67239        3.05322        2.34056
C          6.46743        3.48152        1.66288
C          6.53975        3.84371        0.27061
C          5.31752        3.81765       -0.51687
C          5.38969        3.30780       -1.87442
C          4.18338        2.82621       -2.49806
C          4.25026        1.67902       -3.37447
C         18.02942        1.64896       -3.42819
C         18.10076        0.25789       -3.81046
C         16.88845       -0.53416       -3.78967
C         16.96079       -1.90427       -3.33771
C         15.74967       -2.55271       -2.88056
C         15.82321       -3.44380       -1.74598
C         14.61304       -3.73100       -1.00492
C         14.68742       -3.84425        0.43305
C         13.47735       -3.67179        1.20998
C         13.55274       -2.96945        2.46961
C         12.34290       -2.39451        3.02143
C         12.42047       -1.11260        3.68320
C         11.21220       -0.32705        3.82661
C         11.29284        1.10718        3.67172
C         10.08549        1.84461        3.36048
C         10.16688        2.95312        2.43948
C          8.95867        3.40039        1.77716
C          9.03311        3.80874        0.39307
C          7.82256        3.81228       -0.39940
C          7.89161        3.37148       -1.77610
C          6.67606        2.91776       -2.42090
C          6.74636        1.79643       -3.32717
C         20.52787        1.75855       -3.36989
C         20.59917        0.38114       -3.79920
C         19.38694       -0.41101       -3.80557
C         19.45880       -1.79558       -3.40002
C         18.24730       -2.45858       -2.96481
C         18.32052       -3.38721       -1.86091
C         17.11000       -3.69882       -1.12991
C         17.18454       -3.86153        0.30335
C         15.97478       -3.71621        1.08597
C         16.05071       -3.05829        2.36978
C         14.84158       -2.50304        2.94181
C         14.91942       -1.24470        3.64690
C         13.71073       -0.46453        3.81731
C         13.79054        0.97332        3.70888
C         12.58249        1.71952        3.42280
C         12.66227        2.85770        2.53654
C         11.45480        3.32286        1.88856
C         11.53011        3.77819        0.51917
C         10.31951        3.80442       -0.27494
C         10.38961        3.42108       -1.66491
C          9.17458        3.00055       -2.33435
C          9.24501        1.90899       -3.27993
C         19.60735       -3.66370       -1.25409
C         19.68193       -3.87523        0.17290
C         18.47232       -3.75642        0.96010
C         18.54864       -3.14313        2.26567
C         17.33958       -2.60796        2.85696
C         17.41753       -1.37450        3.60441
C         16.20897       -0.60103        3.80212
C         16.28820        0.84013        3.74145
C         15.08031        1.59451        3.47985
C         15.15916        2.76112        2.63147
C         13.95072        3.24582        1.99809
C         14.02638        3.74723        0.64591
C         12.81579        3.80127       -0.14719
C         12.88734        3.46834       -1.55126
C         11.67503        3.07249       -2.23688
C         11.74532        2.01712       -3.22158
C         19.83742       -2.70976        2.76785
C         19.91545       -1.50229        3.55689
C         18.70713       -0.73606        3.78085
C         18.78601        0.70625        3.76875
C         17.57772        1.46877        3.53250
C         17.65601        2.66290        2.72374
C         16.44722        3.16819        2.10707
C         16.52308        3.71531        0.77223
C         15.31315        3.79535       -0.01882
C         15.38566        3.51206       -1.43358
C         14.17358        3.14001       -2.13374
C         14.24439        2.12091       -3.15462
C         20.07522        1.34181        3.58120
C         20.15320        2.56278        2.81316
C         18.94441        3.08806        2.21367
C         19.02037        3.68013        0.89824
C         17.81029        3.78642        0.10999
C         17.88347        3.55201       -1.31334
C         16.67176        3.20484       -2.02671
C         16.74311        2.22147       -3.08255
C         20.30765        3.77433        0.23913
C         20.38128        3.58849       -1.19151
C         19.16999        3.26564       -1.91650
C         19.24175        2.31906       -3.00532
C        -60.74360       -0.26260       -3.90879
C        -60.68542       -1.62627       -3.52026
C        -61.88336       -2.36891       -3.12861
C        -61.81649       -3.31798       -2.13658
C        -58.28554       -0.10035       -3.84574
C        -58.20330       -1.50568       -3.54413
C        -59.40639       -2.20601       -3.17113
C        -59.34180       -3.22962       -2.14757
C        -60.55080       -3.62550       -1.47179
C        -60.47514       -3.92935       -0.05047
C        -61.65101       -3.91021        0.80664
C        -61.57684       -3.41836        2.09312
C        -55.77933        0.02593       -3.85106
C        -55.70276       -1.39984       -3.60923
C        -56.90910       -2.10283       -3.24462
C        -56.83598       -3.15586       -2.26483
C        -58.04871       -3.55140       -1.57103
C        -57.97417       -3.89144       -0.18071
C        -59.19292       -3.85582        0.60775
C        -59.11666       -3.36160        1.97046
C        -60.31902       -2.92557        2.63108
C        -60.24566       -1.74677        3.49204
C        -61.42183       -0.96022        3.81827
C        -61.35216        0.41811        3.88865
C        -53.28064        0.15365       -3.84042
C        -53.20438       -1.27466       -3.65125
C        -54.41598       -2.00040       -3.32247
C        -54.34096       -3.08576       -2.37440
C        -55.55026       -3.51049       -1.70216
C        -55.47560       -3.89901       -0.31028
C        -56.68237       -3.87775        0.48389
C        -56.60730       -3.43130        1.85390
C        -57.82080       -2.96633        2.49949
C        -57.74691       -1.84193        3.38481
C        -58.96784       -1.11005        3.68128
C        -58.89489        0.33535        3.78604
C        -60.09889        1.11361        3.66152
C        -60.02657        2.38845        2.94231
C        -61.20031        3.00880        2.36050
C        -61.12792        3.65860        1.14067
C        -50.78474        0.28602       -3.82900
C        -50.70830       -1.14952       -3.68951
C        -51.91723       -1.88610       -3.38856
C        -51.84189       -3.00622       -2.47728
C        -53.05066       -3.45113       -1.81767
C        -52.97534       -3.88250       -0.44211
C        -54.18687       -3.89198        0.35484
C        -54.11207       -3.49107        1.73804
C        -55.32378       -3.06225        2.40728
C        -55.25053       -1.95674        3.33778
C        -56.45833       -1.22843        3.64745
C        -56.38591        0.20583        3.80645
C        -57.59950        0.98291        3.64563
C        -57.52671        2.25526        2.99047
C        -58.74857        2.82722        2.44536
C        -58.67309        3.53265        1.18006
C        -59.87443        3.75500        0.42085
C        -59.79726        3.65395       -1.04286
C        -60.96466        3.40587       -1.85903
C        -60.89117        2.57739       -2.96888
C        -48.28662        0.41850       -3.81331
C        -48.21007       -1.02174       -3.72391
C        -49.41913       -1.76831       -3.44642
C        -49.34326       -2.91743       -2.57551
C        -50.55392       -3.38674       -1.93215
C        -50.47847       -3.86297       -0.57119
C        -51.68859       -3.90079        0.22314
C        -51.61415       -3.54494        1.62236
C        -52.82357       -3.13601        2.30314
C        -52.75028       -2.06487        3.26948
C        -53.96278       -1.34560        3.60734
C        -53.89049        0.07913        3.81598
C        -55.10414        0.86407        3.70095
C        -55.03165        2.17007        3.08270
C        -56.23895        2.75380        2.54825
C        -56.16454        3.50189        1.31255
C        -57.37493        3.68225        0.53770
C        -57.29823        3.62957       -0.89280
C        -58.51870        3.38166       -1.64644
C        -58.44319        2.53558       -2.82200
C        -59.64543        1.95323       -3.35184
C        -59.58019        0.56082       -3.85335
C        -45.78913        0.55014       -3.79281
C        -45.71234       -0.89144       -3.75288
C        -46.92195       -1.64785       -3.50218
C        -46.84584       -2.82638       -2.67064
C        -48.05548       -3.31765       -2.04448
C        -47.98013       -3.83983       -0.69922
C        -49.18991       -3.90205        0.09352
C        -49.11548       -3.59327        1.50229
C        -50.32687       -3.20703        2.19697
C        -50.25365       -2.16980        3.19824
C        -51.46547       -1.46517        3.56291
C        -51.39329       -0.04460        3.82127
C        -52.60351        0.74271        3.73094
C        -52.53099        2.06833        3.15962
C        -53.74289        2.67299        2.64387
C        -53.66878        3.46019        1.43820
C        -54.88137        3.68420        0.67441
C        -54.80559        3.67564       -0.76995
C        -56.01052        3.44084       -1.52841
C        -55.93486        2.63563       -2.73046
C        -57.14094        2.01320       -3.22448
C        -57.06577        0.68766       -3.77191
C        -43.29184        0.68190       -3.76883
C        -43.21491       -0.76051       -3.77804
C        -44.42401       -1.52499       -3.55346
C        -44.34777       -2.73151       -2.76248
C        -45.55735       -3.24347       -2.15281
C        -45.48193       -3.81043       -0.82662
C        -46.69250       -3.90002       -0.03627
C        -46.61818       -3.63842        1.38208
C        -47.82901       -3.27681        2.08920
C        -47.75591       -2.27314        3.12614
C        -48.96671       -1.58039        3.51265
C        -48.89440       -0.17077        3.81969
C        -50.10646        0.62019        3.75562
C        -50.03389        1.96292        3.23088
C        -51.24595        2.58696        2.74021
C        -51.17215        3.41675        1.55880
C        -52.38093        3.66454        0.80401
C        -52.30532        3.70435       -0.63965
C        -53.51402        3.49106       -1.40787
C        -53.43717        2.72782       -2.62909
C        -54.64833        2.12818       -3.15585
C        -54.57173        0.81262       -3.74679
C        -40.79420        0.81285       -3.74038
C        -40.71719       -0.62848       -3.79869
C        -41.92629       -1.40026       -3.59996
C        -41.84991       -2.63271       -2.85066
C        -43.05970       -3.16554       -2.25896
C        -42.98427       -3.77710       -0.95258
C        -44.19450       -3.89364       -0.16601
C        -44.12027       -3.67995        1.26086
C        -45.33092       -3.34158        1.97938
C        -45.25779       -2.37404        3.04933
C        -46.46936       -1.69453        3.45941
C        -46.39696       -0.29660        3.81434
C        -47.60871        0.49586        3.77891
C        -47.53616        1.85723        3.30006
C        -48.74680        2.49660        2.83004
C        -48.67302        3.36588        1.67828
C        -49.88352        3.63787        0.93090
C        -49.80788        3.72525       -0.50799
C        -51.01813        3.54125       -1.28315
C        -50.94128        2.81691       -2.53108
C        -52.14900        2.23583       -3.07562
C        -52.07238        0.93986       -3.71284
C        -38.29667        0.94275       -3.70755
C        -38.21960       -0.49564       -3.81477
C        -39.42873       -1.27383       -3.64251
C        -39.35225       -2.53110       -2.93547
C        -40.56182       -3.08380       -2.36233
C        -40.48638       -3.73945       -1.07734
C        -41.69657       -3.88231       -0.29507
C        -41.62234       -3.71704        1.13794
C        -42.83331       -3.40321        1.86763
C        -42.76017       -2.47241        2.96965
C        -43.97152       -1.80759        3.40285
C        -43.89909       -0.42203        3.80546
C        -45.11036        0.37116        3.79649
C        -45.03774        1.74774        3.36469
C        -46.24906        2.40309        2.91642
C        -46.17527        3.31035        1.79532
C        -47.38600        3.60893        1.05847
C        -47.31059        3.74452       -0.37798
C        -48.51959        3.58558       -1.15790
C        -48.44296        2.90360       -2.42955
C        -49.65174        2.33867       -2.99184
C        -49.57483        1.06749       -3.67172
C        -35.79917        1.07163       -3.67059
C        -35.72207       -0.36234       -3.82659
C        -36.93109       -1.14593       -3.68079
C        -36.85451       -2.42654       -3.01686
C        -38.06404       -2.99839       -2.46270
C        -37.98854       -3.69726       -1.20083
C        -39.19882       -3.86675       -0.42381
C        -39.12458       -3.75015        1.01401
C        -40.33544       -3.46132        1.75389
C        -40.26230       -2.56826        2.88696
C        -41.47353       -1.91829        3.34219
C        -41.40101       -0.54744        3.79166
C        -42.61256        0.24579        3.80981
C        -42.53987        1.63608        3.42520
C        -43.75115        2.30660        3.00021
C        -43.67743        3.25172        1.91010
C        -44.88769        3.57460        1.18383
C        -44.81248        3.75862       -0.24707
C        -46.02212        3.62535       -1.03202
C        -45.94558        2.98686       -2.32506
C        -47.15492        2.44201       -2.90677
C        -47.07798        1.19384       -3.62990
C        -33.30164        1.19923       -3.62951
C        -33.22452       -0.22862       -3.83409
C        -34.43352       -1.01676       -3.71481
C        -34.35683       -2.31912       -3.09477
C        -35.56634       -2.90957       -2.56032
C        -35.49078       -3.65088       -1.32287
C        -36.70096       -3.84674       -0.55205
C        -36.62669       -3.77903        0.88897
C        -37.83752       -3.51538        1.63822
C        -37.76437       -2.66131        2.80084
C        -38.97571       -2.02709        3.27792
C        -38.90314       -0.67231        3.77358
C        -40.11460        0.11980        3.81893
C        -40.04190        1.52259        3.48183
C        -41.25300        2.20709        3.07985
C        -41.17934        3.18863        2.02259
C        -42.38991        3.53591        1.30760
C        -42.31483        3.76811       -0.11598
C        -43.52465        3.66195       -0.90490
C        -43.44826        3.06731       -2.21920
C        -44.65717        2.54229       -2.81853
C        -44.58025        1.31939       -3.58385
C        -30.80410        1.32540       -3.58440
C        -30.72698       -0.09466       -3.83732
C        -31.93597       -0.88642       -3.74472
C        -31.85921       -2.20907       -3.16920
C        -33.06862       -2.81736       -2.65500
C        -32.99298       -3.60023       -1.44341
C        -34.20311       -3.82219       -0.67960
C        -34.12877       -3.80344        0.76284
C        -35.33965       -3.56551        1.52069
C        -35.26649       -2.75139        2.71164
C        -36.47780       -2.13378        3.21000
C        -36.40520       -0.79650        3.75132
C        -37.61659       -0.00637        3.82344
C        -37.54388        1.40699        3.53422
C        -38.75509        2.10485        3.15583
C        -38.68147        3.12171        2.13261
C        -39.89208        3.49327        1.43006
C        -39.81714        3.77361        0.01497
C        -41.02685        3.69401       -0.77693
C        -40.95058        3.14426       -2.11059
C        -42.15972        2.63950       -2.72721
C        -42.08277        1.44356       -3.53341
C        -28.30654        1.45001       -3.53529
C        -28.22942        0.03936       -3.83632
C        -29.43840       -0.75509       -3.77049
C        -29.36159       -2.09647       -3.24007
C        -30.57094       -2.72185       -2.74665
C        -30.49519       -3.54532       -1.56229
C        -31.70529       -3.79319       -0.80639
C        -31.63089       -3.82340        0.63586
C        -32.84172       -3.61148        1.40141
C        -32.76855       -2.83829        2.61937
C        -33.97986       -2.23799        3.13841
C        -33.90725       -0.91988        3.72478
C        -35.11869       -0.13265        3.82368
C        -35.04597        1.28969        3.58256
C        -36.25715        2.00003        3.22821
C        -36.18358        3.05115        2.24011
C        -37.39415        3.44634        1.55066
C        -37.31933        3.77459        0.14594
C        -38.52918        3.72180       -0.64816
C        -38.45303        3.21756       -1.99958
C        -39.66226        2.73408       -2.63295
C        -39.58532        1.56607       -3.47936
C        -25.80894        1.57287       -3.48213
C        -25.73181        0.17327       -3.83099
C        -26.94080       -0.62295       -3.79205
C        -26.86396       -1.98149       -3.30729
C        -28.07329       -2.62319       -2.83518
C        -27.99746       -3.48626       -1.67938
C        -29.20748       -3.75971       -0.93225
C        -29.13302       -3.83885        0.50815
C        -30.34380       -3.65316        1.28052
C        -30.27059       -2.92186        2.52406
C        -31.48193       -2.33963        3.06328
C        -31.40932       -1.04222        3.69413
C        -32.62077       -0.25884        3.81971
C        -32.54806        1.17088        3.62695
C        -33.75921        1.89280        3.29684
C        -33.68568        2.97683        2.34499
C        -34.89630        3.39527        1.66941
C        -34.82156        3.77104        0.27669
C        -36.03148        3.74537       -0.51866
C        -35.95544        3.28720       -1.88646
C        -37.16466        2.82542       -2.53570
C        -37.08774        1.68679       -3.42126
C        -23.31129        1.69383       -3.42485
C        -23.23410        0.30691       -3.82118
C        -24.44315       -0.49016       -3.80925
C        -24.36632       -1.86431       -3.37075
C        -25.57565       -2.52160       -2.92053
C        -25.49977       -3.42322       -1.79455
C        -26.70972       -3.72183       -1.05703
C        -26.63519       -3.84983        0.37985
C        -27.84593       -3.69056        1.15817
C        -27.77265       -3.00203        2.42588
C        -28.98398       -2.43857        2.98468
C        -28.91137       -1.16338        3.65934
C        -30.12283       -0.38476        3.81146
C        -30.05014        1.05068        3.66730
C        -31.26132        1.78334        3.36181
C        -31.18782        2.89895        2.44719
C        -32.39845        3.34011        1.78625
C        -32.32377        3.76298        0.40706
C        -33.53372        3.76438       -0.38862
C        -33.45778        3.35295       -1.77120
C        -34.66709        2.91344       -2.43564
C        -34.59022        1.80554       -3.35928
C        -20.81362        1.81276       -3.36343
C        -20.73632        0.44019       -3.80666
C        -21.94543       -0.35684       -3.82196
C        -21.86862       -1.74508       -3.43030
C        -23.07796       -2.41721       -3.00257
C        -23.00212       -3.35638       -1.90768
C        -24.21202       -3.67971       -1.18059
C        -24.13744       -3.85637        0.25110
C        -25.34810       -3.72368        1.03449
C        -25.27472       -3.07875        2.32491
C        -26.48601       -2.53471        2.90267
C        -26.41339       -1.28324        3.62037
C        -27.62487       -0.51027        3.79892
C        -27.55219        0.92924        3.70355
C        -28.76341        1.67179        3.42305
C        -28.68997        2.81769        2.54667
C        -29.90061        3.28096        1.90105
C        -29.82598        3.75032        0.53699
C        -31.03596        3.77881       -0.25815
C        -30.96012        3.41466       -1.65391
C        -32.16949        2.99808       -2.33287
C        -32.09268        1.92216       -3.29362
C        -21.71441       -3.63355       -1.30282
C        -21.63980       -3.85864        0.12204
C        -22.85034       -3.75260        0.90958
C        -22.77682       -3.15199        2.22123
C        -23.98804       -2.62795        2.81729
C        -23.91533       -1.40166        3.57720
C        -25.12685       -0.63523        3.78201
C        -25.05419        0.80666        3.73555
C        -26.26547        1.55828        3.48045
C        -26.19212        2.73316        2.64331
C        -27.40278        3.21795        2.01374
C        -27.32822        3.73318        0.66632
C        -28.53823        3.78867       -0.12735
C        -28.46245        3.47223       -1.53470
C        -29.67186        3.07909       -2.22742
C        -29.59510        2.03651       -3.22426
C        -21.49010       -2.71820        2.72854
C        -21.41724       -1.51850        3.52972
C        -22.62877       -0.75954        3.76069
C        -22.55612        0.68313        3.76318
C        -23.76745        1.44291        3.53383
C        -23.69423        2.64546        2.73690
C        -24.90497        3.15121        2.12412
C        -24.83052        3.71169        0.79491
C        -26.04053        3.79406        0.00362
C        -25.96481        3.52566       -1.41369
C        -27.17422        3.15638       -2.11936
C        -27.09749        2.14843       -3.15121
C        -21.26937        1.32585        3.58295
C        -21.19634        2.55467        2.82725
C        -22.40718        3.08088        2.23208
C        -22.33289        3.68606        0.92257
C        -23.54288        3.79511        0.13459
C        -23.46721        3.57500       -1.29105
C        -24.67662        3.22989       -2.00883
C        -24.59988        2.25776       -3.07446
C        -21.04537        3.79190        0.26534
C        -20.96973        3.62032       -1.16688
C        -22.17909        3.29975       -1.89598
C        -22.10227        2.36443       -2.99410
H         62.76674        2.15318       -3.35296
H         62.87246       -0.22169       -4.03592
H         61.74273       -2.40731       -3.30649
H         61.82182       -3.94414       -1.80480
H         61.94764       -4.22867        0.62725
H         62.05582       -3.34917        2.62183
H         62.19086       -1.26800        3.91576
H         62.29427        0.90812        4.00886
H         62.42669        2.96376        2.67170
H         62.52888        3.94814        0.72438
H         62.66129        3.55748       -1.69802
H        -61.73397        0.20130       -4.00422
H        -62.85513       -2.05933       -3.53782
H        -62.74122       -3.77122       -1.75623
H        -62.63180       -4.15637        0.37958
H        -62.49968       -3.27966        2.67133
H        -62.40257       -1.45134        3.86289
H        -62.27884        0.99814        3.98875
H        -62.18356        2.83439        2.81637
H        -62.05523        3.98676        0.65323
H        -61.94864        3.74872       -1.51356
H        -61.81984        2.28368       -3.47541
C         -0.29784       -3.68827        1.18263
C         -0.97830        4.32146       -0.11475
C          0.98950       -3.41386        1.78854
C         -0.98995        5.90079       -0.11575
C         -0.87978        6.59997       -1.34346
C         -1.11555        6.64922        1.07585
C         -0.89142        8.00089       -1.38241
H         -0.78596        6.03680       -2.28195
C         -1.12844        8.05348        1.05147
H         -1.21000        6.12675        2.03700
C         -1.01761        8.75100       -0.18042
H         -0.80574        8.52836       -2.34125
H         -1.22736        8.62031        1.98625
N         -0.92698       10.19303       -0.20339
H         -1.30399       10.57998       -1.10379
H         -1.46841       10.61747        0.58992
C         -0.81015        2.67128       -2.63811
C          0.36433        3.86093       -0.76374
C          1.45237        3.99489        1.54891
H          1.46307        5.06382        1.87058


./6_5/P+/Aryl_OH/GS_OPT_B3LYP/geometry.xyz
1129
(6,5) P+ Aryl/OH	Energy: -26030164.7595273
C        -21.89079       -0.34068        3.82229
C        -21.96170       -1.73363        3.44659
C        -20.74951       -2.40529        3.02648
C        -20.82161       -3.35706        1.94226
C        -24.38903       -0.21771        3.82877
C        -24.45989       -1.62267        3.50075
C        -23.24764       -2.30830        3.10394
C        -23.31954       -3.29647        2.05283
C        -22.10821       -3.64687        1.34082
C        -22.18213       -3.88839       -0.08139
C        -20.97216       -3.78578       -0.87032
C        -21.04838       -3.20049       -2.18875
C        -26.88718       -0.09455        3.83084
C        -26.95801       -1.50983        3.55080
C        -25.74575       -2.20866        3.17776
C        -25.81751       -3.23217        2.16100
C        -24.60610       -3.60665        1.46150
C        -24.67985       -3.89637        0.04829
C        -23.46976       -3.82046       -0.74353
C        -23.54592       -3.28010       -2.08095
C        -22.33706       -2.77823       -2.70060
C        -22.41506       -1.58805       -3.51538
C        -21.20690       -0.82653       -3.75556
C        -21.28578        0.61570       -3.77455
C        -29.38528        0.02865        3.82868
C        -29.45611       -1.39534        3.59685
C        -28.24386       -2.10648        3.24789
C        -28.31554       -3.16408        2.26662
C        -27.10405       -3.56226        1.58044
C        -27.17765       -3.89988        0.17791
C        -25.96744       -3.85092       -0.61589
C        -26.04347       -3.35605       -1.97082
C        -24.83457       -2.87541       -2.60692
C        -24.91255       -1.71343       -3.46148
C        -23.70443       -0.96045       -3.72719
C        -23.78329        0.48026       -3.79514
C        -22.57522        1.25490       -3.60117
C        -22.65362        2.49198       -2.85958
C        -21.44496        3.03003       -2.27078
C        -21.52180        3.64967       -0.96819
C        -31.88337        0.15172        3.82229
C        -31.95420       -1.27932        3.63892
C        -30.74193       -2.00192        3.31434
C        -30.81355       -3.09227        2.36962
C        -29.60202       -3.51369        1.69752
C        -29.67550       -3.89885        0.30728
C        -28.46520       -3.87695       -0.48758
C        -28.54107       -3.42821       -1.85850
C        -27.33208       -2.96933       -2.51030
C        -27.41000       -1.83692       -3.40364
C        -26.20185       -1.09335       -3.69455
C        -26.28070        0.34423       -3.81137
C        -25.07268        1.12503       -3.64377
C        -25.15111        2.38670       -2.94478
C        -23.94250        2.94450       -2.37457
C        -24.01938        3.60819       -1.09389
C        -22.80973        3.75767       -0.31196
C        -22.88437        3.60197        1.12214
C        -21.67350        3.29468        1.85458
C        -21.74594        2.37161        2.96328
C        -34.38146        0.27447        3.81163
C        -34.45228       -1.16195        3.67693
C        -33.24000       -1.89516        3.37712
C        -33.31155       -3.01693        2.46991
C        -32.10000       -3.46099        1.81263
C        -32.17338       -3.89320        0.43628
C        -30.96298       -3.89841       -0.35875
C        -31.03870       -3.49644       -1.74409
C        -29.82960       -3.05994       -2.41092
C        -29.90741       -1.95837       -3.34205
C        -28.69925       -1.22508       -3.65777
C        -28.77807        0.20772       -3.82331
C        -27.57009        0.99378       -3.68216
C        -27.64860        2.27852       -3.02660
C        -26.44003        2.85549       -2.47562
C        -26.51699        3.56243       -1.21832
C        -25.30738        3.73847       -0.44185
C        -25.38217        3.63150        0.99674
C        -24.17136        3.34910        1.73922
C        -24.24399        2.46398        2.87843
C        -23.03211        1.81868        3.33899
C        -23.10326        0.45089        3.79785
C        -36.87960        0.39682        3.79668
C        -36.95041       -1.04339        3.71079
C        -35.73810       -1.78631        3.43610
C        -35.80958       -2.93820        2.56744
C        -34.59796       -3.40430        1.92566
C        -34.67123       -3.88295        0.56478
C        -33.46078       -3.91528       -0.22950
C        -33.53635       -3.56061       -1.62772
C        -32.32717       -3.14708       -2.30885
C        -32.40486       -2.07769       -3.27679
C        -31.19663       -1.35550       -3.61694
C        -31.27542        0.07084       -3.83099
C        -30.06746        0.86127       -3.71644
C        -30.14604        2.16758       -3.10499
C        -28.93756        2.76303       -2.57387
C        -29.01463        3.51237       -1.34136
C        -27.80509        3.71476       -0.57121
C        -27.88003        3.65667        0.87016
C        -26.66924        3.39962        1.62188
C        -26.74199        2.55350        2.79033
C        -25.53017        1.92411        3.27253
C        -25.60142        0.57260        3.77737
C        -39.37781        0.51855        3.77722
C        -39.44861       -0.92371        3.74028
C        -38.23618       -1.67554        3.49110
C        -38.30755       -2.85620        2.66204
C        -37.09590       -3.34383        2.03657
C        -37.16907       -3.86833        0.69265
C        -35.95860       -3.92760       -0.09996
C        -36.03404       -3.62067       -1.50945
C        -34.82476       -3.23056       -2.20414
C        -34.90233       -2.19470       -3.20785
C        -33.69402       -1.48449       -3.57217
C        -33.77277       -0.06623       -3.83447
C        -32.56483        0.72763       -3.74662
C        -32.64348        2.05398       -3.17990
C        -31.43508        2.66716       -2.66917
C        -31.51228        3.45798       -1.46287
C        -30.30280        3.68653       -0.69993
C        -30.37788        3.67739        0.74257
C        -29.16716        3.44608        1.50268
C        -29.24000        2.63999        2.69911
C        -28.02823        2.02726        3.20237
C        -28.09954        0.69360        3.75263
C        -41.87596        0.63949        3.75324
C        -41.94671       -0.80309        3.76527
C        -40.73432       -1.56297        3.54215
C        -40.80555       -2.77120        2.75358
C        -39.59389       -3.27964        2.14511
C        -39.66693       -3.84943        0.81974
C        -38.45634       -3.93546        0.02966
C        -38.53168       -3.67657       -1.38936
C        -37.32235       -3.31040       -2.09687
C        -37.39982       -2.30925       -3.13527
C        -36.19149       -1.61190       -3.52339
C        -36.27018       -0.20331       -3.83370
C        -35.06221        0.59305       -3.77261
C        -35.14090        1.93782       -3.25119
C        -33.93255        2.56802       -2.76143
C        -34.00990        3.39935       -1.58270
C        -32.80053        3.65380       -0.82786
C        -32.87574        3.69362        0.61412
C        -31.66509        3.48830        1.38175
C        -31.73802        2.72324        2.60481
C        -30.52626        2.12794        3.12862
C        -30.59762        0.81371        3.72373
C        -44.37429        0.75970        3.72488
C        -44.44495       -0.68197        3.78596
C        -43.23258       -1.44880        3.58879
C        -43.30366       -2.68312        2.84185
C        -42.09174       -3.21189        2.25103
C        -42.16465       -3.82628        0.94592
C        -40.95405       -3.93919        0.15934
C        -41.02929       -3.72852       -1.26777
C        -39.82002       -3.38651       -1.98712
C        -39.89742       -2.42121       -3.05899
C        -38.68897       -1.73743       -3.47047
C        -38.76761       -0.34029       -3.82845
C        -37.55958        0.45769       -3.79439
C        -37.63828        1.81936       -3.31882
C        -36.43002        2.46577       -2.85058
C        -36.50749        3.33664       -1.70072
C        -35.29821        3.61656       -0.95481
C        -35.37357        3.70534        0.48495
C        -34.16297        3.52626        1.25924
C        -34.23603        2.80317        2.50755
C        -33.02430        2.22605        3.05137
C        -33.09570        0.93274        3.69075
C        -46.87283        0.87833        3.69135
C        -46.94341       -0.56008        3.80162
C        -45.73052       -1.33333        3.63099
C        -45.80142       -2.59214        2.92673
C        -44.58963       -3.14095        2.35474
C        -44.66235       -3.79949        1.07095
C        -43.45190       -3.93863        0.28882
C        -43.52708       -3.77645       -1.14465
C        -42.31758       -3.45873       -1.87507
C        -42.39494       -2.53042       -2.97886
C        -41.18644       -1.86114       -3.41350
C        -41.26503       -0.47687       -3.81876
C        -40.05708        0.32170       -3.81179
C        -40.13575        1.69881       -3.38269
C        -38.92746        2.36061       -2.93641
C        -39.00503        3.26990       -1.81680
C        -37.79580        3.57501       -1.08068
C        -37.87131        3.71263        0.35522
C        -36.66085        3.56001        1.13527
C        -36.73406        2.87972        2.40746
C        -35.52238        2.32140        2.97064
C        -35.59382        1.05058        3.65357
C        -49.37067        0.99535        3.65304
C        -49.44108       -0.43798        3.81225
C        -48.22876       -1.21650        3.66966
C        -48.29940       -2.49952        3.00862
C        -47.08781       -3.06666        2.45545
C        -47.16039       -3.76855        1.19496
C        -45.94940       -3.93370        0.41779
C        -46.02456       -3.82005       -1.01989
C        -44.81513       -3.52761       -1.76080
C        -44.89243       -2.63688       -2.89551
C        -43.68416       -1.98280       -3.35237
C        -43.76269       -0.61297       -3.80450
C        -42.55452        0.18537       -3.82443
C        -42.63316        1.57608       -3.44251
C        -41.42480        2.25277       -3.01901
C        -41.50243        3.19952       -1.93085
C        -40.29341        3.52935       -1.20541
C        -40.36908        3.71564        0.22509
C        -39.15870        3.58944        1.00998
C        -39.23210        2.95281        2.30448
C        -38.02042        2.41396        2.88650
C        -38.09192        1.16708        3.61217
C        -51.86971        1.11202        3.61093
C        -51.93968       -0.31706        3.81974
C        -50.72750       -1.09905        3.70243
C        -50.79805       -2.40371        3.08687
C        -49.58512       -2.98951        2.55300
C        -49.65752       -3.73331        1.31785
C        -48.44700       -3.92566        0.54706
C        -48.52208       -3.86027       -0.89451
C        -47.31317       -3.59245       -1.64425
C        -47.39047       -2.74042       -2.80851
C        -46.18164       -2.10177       -3.28690
C        -46.26014       -0.74858       -3.78504
C        -45.05187        0.04865       -3.83277
C        -45.13042        1.45176       -3.49844
C        -43.92235        2.14231       -3.09827
C        -44.00000        3.12571       -2.04281
C        -42.79094        3.47954       -1.32867
C        -42.86679        3.71421        0.09447
C        -41.65642        3.61473        0.88346
C        -41.73002        3.02239        2.19876
C        -40.51854        2.50372        2.79898
C        -40.59013        1.28209        3.56662
C        -54.36917        1.22320        3.56018
C        -54.43892       -0.19487        3.81842
C        -53.22411       -0.98182        3.73057
C        -53.29447       -2.30573        3.16139
C        -52.08316       -2.91086        2.65061
C        -52.15511       -3.69775        1.43938
C        -50.94556       -3.91308        0.67556
C        -51.02068       -3.89617       -0.76734
C        -49.81042       -3.65233       -1.52582
C        -49.88773       -2.84044       -2.71685
C        -48.67903       -2.21922       -3.21788
C        -48.75740       -0.88294       -3.76179
C        -47.54977       -0.08830       -3.83642
C        -47.62821        1.32587       -3.55037
C        -46.41970        2.02935       -3.17334
C        -46.49741        3.04785       -2.15253
C        -45.28820        3.42610       -1.45069
C        -45.36423        3.70876       -0.03628
C        -44.15431        3.63609        0.75571
C        -44.22812        3.08847        2.09055
C        -43.01671        2.59022        2.70796
C        -43.08844        1.39547        3.51651
C        -56.86455        1.32976        3.49889
C        -56.93250       -0.07676        3.80091
C        -55.72300       -0.86259        3.75549
C        -55.79366       -2.21126        3.23278
C        -54.58300       -2.82878        2.74181
C        -54.65482       -3.65618        1.56026
C        -53.44173       -3.89656        0.80223
C        -53.51666       -3.92671       -0.63766
C        -52.30781       -3.71161       -1.40516
C        -52.38486       -2.93812       -2.62466
C        -51.17780       -2.33390       -3.14442
C        -51.25606       -1.01634       -3.73402
C        -50.04699       -0.22429       -3.83423
C        -50.12542        1.19739       -3.59723
C        -48.91661        1.91428       -3.24559
C        -48.99433        2.96738       -2.25997
C        -47.78597        3.36907       -1.57159
C        -47.86216        3.69963       -0.16702
C        -46.65215        3.65274        0.62710
C        -46.72626        3.15056        1.97914
C        -45.51462        2.67353        2.61360
C        -45.58650        1.50693        3.46198
C        -59.37072        1.44342        3.43297
C        -59.43023        0.03975        3.78760
C        -58.22403       -0.74810        3.75071
C        -58.30038       -2.10986        3.28966
C        -57.07753       -2.74401        2.82414
C        -57.14785       -3.60223        1.67486
C        -55.93969       -3.87902        0.93329
C        -56.01321       -3.95504       -0.51162
C        -54.80803       -3.76348       -1.28174
C        -54.88505       -3.03121       -2.52666
C        -53.67409       -2.44276       -3.06628
C        -53.75251       -1.14937       -3.69857
C        -52.54355       -0.36111       -3.83021
C        -52.62191        1.06974       -3.64202
C        -51.41496        1.79696       -3.31479
C        -51.49266        2.88442       -2.36539
C        -50.28336        3.30753       -1.68970
C        -50.35983        3.68513       -0.29855
C        -49.14937        3.66573        0.49750
C        -49.22378        3.20889        1.86544
C        -48.01303        2.75412        2.51595
C        -48.08503        1.61622        3.40366
C        -61.84577        1.51529        3.46577
C        -61.90791        0.19176        3.83143
C        -60.70664       -0.64201        3.78877
C        -60.75902       -2.01233        3.42369
C        -59.59234       -2.68657        2.95574
C        -59.65245       -3.62570        1.81166
C        -58.44834       -3.84977        1.05989
C        -58.52149       -3.97451       -0.38325
C        -57.30072       -3.79658       -1.15588
C        -57.37846       -3.10940       -2.41154
C        -56.16950       -2.55275       -2.98301
C        -56.24808       -1.27761       -3.66114
C        -55.04366       -0.49774       -3.81958
C        -55.12199        0.94031       -3.68171
C        -53.91165        1.67817       -3.37686
C        -53.98954        2.79464       -2.46799
C        -52.77963        3.24411       -1.80784
C        -52.85634        3.66870       -0.42931
C        -51.64795        3.67589        0.36640
C        -51.72253        3.26430        1.75024
C        -50.51155        2.82965        2.41458
C        -50.58382        1.72318        3.33932
C        -60.89603       -3.97042        1.16137
C        -60.96716       -4.11374       -0.21629
C        -59.79947       -3.90421       -1.04279
C        -59.87750       -3.24169       -2.35181
C        -58.67777       -2.65706       -2.88838
C        -58.75725       -1.40337       -3.61384
C        -57.53826       -0.62804       -3.78733
C        -57.61683        0.80000       -3.69834
C        -56.40654        1.55459       -3.43677
C        -56.48465        2.70459       -2.56561
C        -55.27950        3.17632       -1.92508
C        -55.35636        3.64879       -0.55972
C        -54.14576        3.67901        0.23625
C        -54.22088        3.31434        1.62944
C        -53.00858        2.90267        2.31052
C        -53.08089        1.82725        3.27079
C        -61.13202       -2.79526       -2.92248
C        -61.20814       -1.61262       -3.63734
C        -60.03748       -0.77706       -3.81755
C        -60.11567        0.68590       -3.78213
C        -58.91497        1.42288       -3.48883
C        -58.99370        2.61023       -2.65847
C        -57.77549        3.09181       -2.02743
C        -57.85309        3.60367       -0.69119
C        -56.64084        3.67708        0.10299
C        -56.71641        3.35836        1.50816
C        -55.50897        2.97455        2.20262
C        -55.58078        1.92759        3.19888
C        -61.37202        1.39450       -3.62238
C        -61.44724        2.54181       -2.85585
C        -60.27393        3.05495       -2.17131
C        -60.35125        3.62601       -0.82819
C        -59.15002        3.66694       -0.03597
C        -59.22695        3.39312        1.38746
C        -58.00762        3.02465        2.08438
C        -58.07950        2.02014        3.10420
C        -61.61054        3.76878       -0.11526
C        -61.68544        3.53207        1.24148
C        -60.50882        3.11412        1.98891
C        -60.58193        2.12489        3.05388
C         19.44260       -0.27958        3.82037
C         19.36587       -1.67505        3.45561
C         20.57526       -2.35576        3.04132
C         20.49961       -3.31583        1.96476
C         16.94447       -0.14500        3.82381
C         16.86825       -1.55240        3.50747
C         18.07766       -2.24670        3.11729
C         18.00241       -3.24337        2.07418
C         19.21209       -3.60467        1.36518
C         19.13746       -3.85735       -0.05500
C         20.34802       -3.76667       -0.84445
C         20.27449       -3.19171       -2.16742
C         14.44550       -0.01062        3.82084
C         14.37005       -1.42893        3.55424
C         15.58014       -2.13583        3.18880
C         15.50544       -3.16831        2.18162
C         16.71540       -3.55317        1.48501
C         16.64063       -3.85365        0.07431
C         17.85059       -3.78896       -0.71808
C         17.77647       -3.25836       -2.05968
C         18.98767       -2.76718       -2.68292
C         18.91508       -1.58308       -3.50700
C         20.12739       -0.82946       -3.75272
C         20.05571        0.61279       -3.78291
C         11.94673        0.12193        3.80877
C         11.87191       -1.30414        3.59426
C         13.08319       -2.02399        3.25619
C         13.00911       -3.09232        2.28717
C         14.21870       -3.50026        1.60436
C         14.14391       -3.84844        0.20414
C         15.35336       -3.80807       -0.59039
C         15.27841       -3.32160       -1.94830
C         16.48952       -2.85089       -2.58815
C         16.41630       -1.69521       -3.45113
C         17.62856       -0.95089       -3.72367
C         17.55708        0.48974       -3.80321
C         18.76921        1.25968       -3.61524
C         18.69743        2.50309       -2.88356
C         19.90851        3.03972       -2.29823
C         19.83446        3.67020       -1.00088
C          9.44950        0.25273        3.78948
C          9.37473       -1.18105        3.62954
C         10.58528       -1.91179        3.32001
C         10.51189       -3.01669        2.39102
C         11.72211       -3.44594        1.72216
C         11.64734       -3.84163        0.33542
C         12.85705       -3.82545       -0.46115
C         12.78124       -3.38218       -1.83325
C         13.99119       -2.93211       -2.48901
C         13.91702       -1.80463       -3.38934
C         15.12905       -1.07033       -3.68778
C         15.05765        0.36655       -3.81719
C         16.27079        1.14226       -3.65694
C         16.19991        2.41004       -2.96911
C         17.41116        2.96637       -2.40306
C         17.33767        3.64086       -1.12773
C         18.54694        3.79019       -0.34618
C         18.47026        3.64643        1.08920
C         19.67904        3.33892        1.82470
C         19.60093        2.42510        2.94051
C          6.95076        0.38145        3.76530
C          6.87556       -1.05968        3.66079
C          8.08757       -1.79992        3.37694
C          8.01420       -2.93775        2.49187
C          9.22641       -3.39154        1.83929
C          9.15187       -3.83539        0.46756
C         10.36042       -3.84397       -0.32945
C         10.28400       -3.44259       -1.71556
C         11.49272       -3.00997       -2.38471
C         11.41709       -1.91134       -3.31907
C         12.62972       -1.18704       -3.64366
C         12.55826        0.24365       -3.82268
C         13.77175        1.02417       -3.69347
C         13.70216        2.31648       -3.05114
C         14.91358        2.89089       -2.50504
C         14.84102        3.60926       -1.25384
C         16.05047        3.78346       -0.47730
C         15.97337        3.68772        0.96159
C         17.18173        3.40473        1.70733
C         17.10302        2.52843        2.85310
C         18.31146        1.88131        3.31960
C         18.23346        0.51724        3.78905
C          4.45314        0.50894        3.72121
C          4.37759       -0.92880        3.67555
C          5.59122       -1.68515        3.42926
C          5.51717       -2.85707        2.58845
C          6.72806       -3.33600        1.95625
C          6.65389       -3.83035        0.59959
C          7.86346       -3.86127       -0.19676
C          7.78685       -3.50361       -1.59298
C          8.99604       -3.08710       -2.27599
C          8.91910       -2.01568       -3.23974
C         10.12966       -1.30262       -3.59085
C         10.05746        0.12268       -3.81791
C         11.27109        0.90618       -3.72032
C         11.20311        2.22191       -3.12823
C         12.41684        2.81461       -2.60357
C         12.34600        3.57617       -1.37937
C         13.55467        3.77603       -0.60909
C         13.47689        3.72751        0.83295
C         14.68407        3.46749        1.58724
C         14.60444        2.62885        2.76114
C         15.81314        1.99719        3.24907
C         15.73495        0.65011        3.76393
C          1.96126        0.64832        3.67209
C          1.88334       -0.79534        3.68642
C          3.09044       -1.56177        3.47197
C          3.01579       -2.76916        2.67919
C          4.22911       -3.27138        2.06395
C          4.15439       -3.81482        0.73066
C          5.36772       -3.87839       -0.06354
C          5.29199       -3.56672       -1.47011
C          6.49877       -3.17049       -2.16465
C          6.42114       -2.12136       -3.15620
C          7.62893       -1.41387       -3.52391
C          7.55379        0.00258       -3.79043
C          8.77128        0.78897       -3.73011
C          8.70550        2.12463       -3.19370
C          9.91940        2.73973       -2.70098
C          9.85176        3.54742       -1.50348
C         11.05887        3.76835       -0.74059
C         10.97972        3.76729        0.70222
C         12.18733        3.52737        1.46473
C         12.10633        2.72618        2.66284
C         13.31458        2.11109        3.17300
C         13.23637        0.78107        3.73227
C         -0.53801        0.78171        3.64711
C         -0.61347       -0.65437        3.70267
C          0.59679       -1.43172        3.50261
C          0.52011       -2.66267        2.76140
C          1.73182       -3.19922        2.17191
C          1.65611       -3.79475        0.85641
C          2.86637       -3.89061        0.06875
C          2.79039       -3.63009       -1.35152
C          4.00175       -3.25029       -2.05315
C          3.92425       -2.23470       -3.06967
C          5.13382       -1.52691       -3.45052
C          5.05734       -0.11948       -3.74236
C          6.26821        0.66947       -3.71333
C          6.20019        2.02692       -3.22360
C          7.41850        2.66092       -2.78039
C          7.35670        3.52403       -1.62739
C          8.56776        3.76505       -0.87007
C          8.48621        3.81067        0.56729
C          9.69026        3.59161        1.33885
C          9.60850        2.82096        2.56059
C         10.81399        2.22220        3.08922
C         10.73633        0.90946        3.69195
C         -3.03468        0.90955        3.66779
C         -3.10862       -0.52958        3.74891
C         -1.90032       -1.30342        3.56099
C         -1.97707       -2.56041        2.85113
C         -0.76994       -3.11120        2.27207
C         -0.84541       -3.75306        0.98237
C          0.36801       -3.88175        0.19604
C          1.50603       -3.33608       -1.94729
C          1.43056       -2.35525       -3.00767
C          2.63714       -1.66216       -3.40079
C          2.55817       -0.25743       -3.73373
C          3.76569        0.55105       -3.68096
C          3.68537        1.91377       -3.24451
C          4.91677        2.58747       -2.81596
C          4.87460        3.54162       -1.76725
C          6.07382        3.80335       -1.02220
C          5.99324        3.87236        0.43238
C          7.18577        3.65508        1.20246
C          7.10686        2.90640        2.44497
C          8.31540        2.32400        2.99298
C          8.23775        1.03526        3.63883
C         -5.53871        1.03044        3.66691
C         -5.60968       -0.40781        3.78820
C         -4.39836       -1.18315        3.61803
C         -4.47444       -2.45485        2.94004
C         -3.26491       -3.02247        2.37694
C         -3.34121       -3.70613        1.10803
C         -2.13166       -3.86725        0.32752
C         -2.20611       -3.71437       -1.10827
C         -1.07033       -2.46583       -2.93519
C          0.14285       -1.79041       -3.35641
C          0.06637       -0.40546       -3.74490
C          1.27546        0.39368       -3.72453
C          1.19576        1.77462       -3.29624
C          2.39331        2.46460       -2.87670
C          2.28489        3.47664       -1.84984
C          3.47971        3.94566        0.32831
C          4.69300        3.68274        1.05935
C          4.61427        2.97079        2.30314
C          5.82416        2.41750        2.88661
C          5.74338        1.15533        3.58244
C         -8.03963        1.14685        3.64229
C         -8.10995       -0.28504        3.81204
C         -6.89663       -1.06504        3.67068
C         -6.97133       -2.35603        3.02760
C         -5.76218       -2.93576        2.48186
C         -5.83823       -3.65890        1.23303
C         -4.62965       -3.84168        0.45723
C         -4.70444       -3.74124       -0.98098
C         -3.49247       -3.45722       -1.72373
C         -3.56650       -2.56526       -2.85618
C         -2.35491       -1.91434       -3.30947
C         -2.43080       -0.53999       -3.75553
C         -1.22375        0.25551       -3.76256
C         -1.30478        1.64696       -3.38726
C         -0.09487        2.32377       -2.95214
C         -0.17414        3.31683       -1.91768
C          1.03911        3.74851       -1.26832
C          2.12409        3.09027        2.19262
C          3.32246        2.51876        2.76426
C          3.24339        1.27944        3.50861
C        -10.53915        1.26290        3.60710
C        -10.60945       -0.16303        3.82671
C         -9.39679       -0.94658        3.71345
C         -9.47002       -2.25741        3.11039
C         -8.25956       -2.85088        2.58191
C         -8.33493       -3.61107        1.35662
C         -7.12512       -3.81746        0.58726
C         -7.20006       -3.76700       -0.85395
C         -5.99009       -3.51057       -1.60650
C         -6.06403       -2.66111       -2.77363
C         -4.85389       -2.02541       -3.24952
C         -4.92935       -0.67185       -3.74844
C         -3.71794        0.12453       -3.78924
C         -3.79619        1.53055       -3.47151
C         -2.58795        2.22741       -3.07802
C         -2.66814        3.25399       -2.05333
C         -1.55821        3.93538        0.07021
C         -0.39997        3.18988        2.10137
C          0.75314        1.41956        3.42714
C        -13.03864        1.37739        3.56375
C        -13.10908       -0.04020        3.83265
C        -11.89623       -0.82735        3.74706
C        -11.96852       -2.15663        3.18716
C        -10.75692       -2.76640        2.67918
C        -10.83132       -3.56499        1.47796
C         -9.62171       -3.79423        0.71643
C         -9.69658       -3.79279       -0.72643
C         -8.48719       -3.56015       -1.48731
C         -8.56176       -2.75594       -2.68457
C         -7.35087       -2.13761       -3.18559
C         -7.42644       -0.80472       -3.73609
C         -6.21645       -0.01150       -3.81149
C         -6.29491        1.40758       -3.54181
C         -5.08983        2.11642       -3.17202
C         -5.17266        3.15835       -2.17175
C         -3.96901        3.55717       -1.47505
C         -4.05103        3.85832       -0.06908
C         -2.84026        3.80722        0.72423
C         -2.90215        3.24823        2.05112
C         -1.68305        2.73983        2.63049
C         -1.74975        1.53953        3.43141
C        -15.53733        1.49025        3.51440
C        -15.60800        0.08296        3.83164
C        -14.39514       -0.70680        3.77425
C        -14.46680       -2.05431        3.25892
C        -13.25513       -2.68004        2.77205
C        -13.32864       -3.51752        1.59726
C        -12.11846       -3.76986        0.84367
C        -12.19322       -3.81708       -0.59790
C        -10.98341       -3.61002       -1.36654
C        -11.05856       -2.84974       -2.59224
C         -9.84886       -2.25056       -3.11676
C         -9.92511       -0.93783       -3.71621
C         -8.71647       -0.14726       -3.82022
C         -8.79553        1.27810       -3.59689
C         -7.58770        1.99848       -3.24927
C         -7.66961        3.06411       -2.27888
C         -6.46239        3.48113       -1.59625
C         -6.54200        3.82908       -0.19601
C         -5.33516        3.79874        0.59791
C         -5.40267        3.30293        1.95457
C         -4.18841        2.82547        2.58089
C         -4.25306        1.65743        3.42192
C        -18.03570        1.60169        3.46028
C        -18.10656        0.20590        3.82535
C        -16.89398       -0.58535        3.79538
C        -16.96524       -1.94958        3.32584
C        -15.75327       -2.59111        2.86046
C        -15.82615       -3.46718        1.71443
C        -14.61536       -3.74409        0.96997
C        -14.68989       -3.83995       -0.46935
C        -13.48031       -3.65870       -1.24429
C        -13.55597       -2.94175       -2.49625
C        -12.34693       -2.36069       -3.04173
C        -12.42397       -1.07058       -3.68693
C        -11.21495       -0.28359       -3.81975
C        -11.29404        1.14769       -3.64365
C        -10.08582        1.87885       -3.32167
C        -10.16633        2.97499       -2.38374
C         -8.95952        3.40942       -1.71389
C         -9.03774        3.80313       -0.32582
C         -7.82917        3.79508        0.47008
C         -7.89986        3.34984        1.84137
C         -6.68597        2.90159        2.49337
C         -6.75299        1.76657        3.38424
C        -20.53399        1.71119        3.40167
C        -20.60500        0.32861        3.81395
C        -19.39248       -0.46329        3.81120
C        -19.46352       -1.84259        3.38829
C        -18.25134       -2.49956        2.94531
C        -18.32376       -3.41391        1.82942
C        -17.11282       -3.71541        1.09501
C        -17.18711       -3.85995       -0.34038
C        -15.97745       -3.70439       -1.12084
C        -16.05348       -3.03102       -2.39646
C        -14.84443       -2.46892       -2.96204
C        -14.92196       -1.20201       -3.65139
C        -13.71335       -0.42021       -3.81238
C        -13.79231        1.01665       -3.68457
C        -12.58437        1.75771       -3.38711
C        -12.66393        2.88360       -2.48549
C        -11.45593        3.33827       -1.82949
C        -11.53348        3.77692       -0.45578
C        -10.32414        3.79524        0.34000
C        -10.39654        3.39838        1.72712
C         -9.18494        2.97278        2.39531
C         -9.25370        1.87253        3.32923
C        -19.61046       -3.68305        1.21859
C        -19.68457       -3.87616       -0.21097
C        -18.47468       -3.74696       -0.99615
C        -18.55087       -3.11736       -2.29393
C        -17.34202       -2.57490       -2.87841
C        -17.41982       -1.33216       -3.61075
C        -16.21154       -0.55619       -3.79847
C        -16.29045        0.88400       -3.71952
C        -15.08222        1.63476       -3.44741
C        -15.16119        2.78986       -2.58386
C        -13.95278        3.26588       -1.94369
C        -14.02993        3.75022       -0.58489
C        -12.82076        3.79383        0.20976
C        -12.89409        3.44535        1.60976
C        -11.68262        3.04211        2.29296
C        -11.75277        1.97656        3.26512
C        -19.83958       -2.67799       -2.79116
C        -19.91753       -1.46091       -3.56521
C        -18.70928       -0.69168       -3.77936
C        -18.78817        0.75029       -3.74936
C        -17.57999        1.50990       -3.50324
C        -17.65860        2.69369       -2.67911
C        -16.45015        3.19054       -2.05519
C        -16.52708        3.72036       -0.71355
C        -15.31754        3.79004        0.07937
C        -15.39143        3.48956        1.49016
C        -14.18014        3.11011        2.18736
C        -14.25125        2.07880        3.19628
C        -20.07769        1.38324       -3.55437
C        -20.15614        2.59435       -2.77102
C        -18.94750        3.11199       -2.16423
C        -19.02435        3.68692       -0.84138
C        -17.81470        3.78327       -0.05125
C        -17.88893        3.53080        1.36908
C        -16.67797        3.17495        2.07884
C        -16.74971        2.17889        3.12255
C        -20.31218        3.77254       -0.18173
C        -20.38664        3.56834        1.24631
C        -19.17571        3.23650        1.96784
C        -19.24787        2.27653        3.04468
C         60.73898       -0.33943        3.91052
C         60.68028       -1.69720        3.50209
C         61.87801       -2.43460        3.09993
C         61.81101       -3.36899        2.09409
C         58.28101       -0.17512        3.84922
C         58.19821       -1.57588        3.52707
C         59.40107       -2.27122        3.14417
C         59.33633       -3.27969        2.10570
C         60.54535       -3.66618        1.42450
C         60.46995       -3.94917       -0.00109
C         61.64607       -3.91810       -0.85755
C         61.57249       -3.40750       -2.13671
C         55.77484       -0.04778        3.85559
C         55.69768       -1.46981        3.59295
C         56.90383       -2.16797        3.21845
C         56.83052       -3.20649        2.22334
C         58.04327       -3.59240        1.52417
C         57.96898       -3.91203        0.12898
C         59.18794       -3.86545       -0.65853
C         59.11228       -3.35138       -2.01392
C         60.31502       -2.90629       -2.66779
C         60.24246       -1.71505       -3.51143
C         61.41911       -0.92434       -3.82584
C         61.35008        0.45489       -3.87607
C         53.27622        0.08124        3.84608
C         53.19936       -1.34411        3.63604
C         54.41072       -2.06554        3.29709
C         54.33549       -3.13691        2.33324
C         55.54478       -3.55229        1.65518
C         55.47035       -3.92036        0.25776
C         56.67736       -3.88802       -0.53569
C         56.60287       -3.42158       -1.89903
C         57.81678       -2.94782       -2.53748
C         57.74365       -1.81059       -3.40631
C         58.96498       -1.07503       -3.69175
C         58.89273        0.37180       -3.77539
C         60.09705        1.14759       -3.63914
C         60.02513        2.41179       -2.90140
C         61.19900        3.02305       -2.31023
C         61.12656        3.65494       -1.08105
C         50.78039        0.21495        3.83586
C         50.70332       -1.21836        3.67539
C         51.91200       -1.95104        3.36408
C         51.83640       -3.05772        2.43654
C         53.04518       -3.49350        1.77085
C         52.97007       -3.90468        0.38912
C         54.18183       -3.90305       -0.40754
C         54.10759       -3.48191       -1.78476
C         55.31967       -3.04390       -2.44733
C         55.24718       -1.92491       -3.36162
C         56.45542       -1.19270       -3.66030
C         56.38370        0.24373       -3.79834
C         57.59762        1.01784       -3.62587
C         57.52524        2.28049       -2.95218
C         58.74719        2.84386       -2.39844
C         58.67167        3.53075       -1.12296
C         59.87289        3.74138       -0.36022
C         59.79526        3.61898        1.10180
C         60.96232        3.35845        1.91460
C         60.88813        2.51391        3.01221
C         48.28233        0.34880        3.82140
C         48.20515       -1.08993        3.71094
C         49.41394       -1.83295        3.42292
C         49.33779       -2.96919        2.53532
C         50.54843       -3.42965        1.88553
C         50.47316       -3.88593        0.51776
C         51.68349       -3.91267       -0.27670
C         51.60961       -3.53634       -1.67057
C         52.81941       -3.11803       -2.34496
C         52.74688       -2.03286       -3.29555
C         53.95981       -1.30929       -3.62257
C         53.88822        0.11838       -3.81040
C         55.10220        0.90098       -3.68358
C         55.03014        2.19783       -3.04633
C         56.23757        2.77310       -2.50304
C         56.16315        3.50306       -1.25659
C         57.37341        3.67153       -0.47883
C         57.29629        3.59797        0.95071
C         58.51640        3.33852        1.70100
C         58.44016        2.47538        2.86408
C         59.64197        1.88479        3.38569
C         59.57594        0.48527        3.86682
C         45.78492        0.48188        3.80215
C         45.70748       -0.95892        3.74114
C         46.91681       -1.71216        3.47973
C         46.84039       -2.87837        2.63106
C         48.04998       -3.36104        1.99814
C         47.97478       -3.86350        0.64540
C         49.18477       -3.91470       -0.14783
C         49.11089       -3.58531       -1.55194
C         50.32266       -3.18948       -2.24055
C         50.25020       -2.13766       -3.22653
C         51.46243       -1.42832       -3.58053
C         51.39097       -0.00411       -3.81813
C         52.60153        0.78125       -3.71599
C         52.52946        2.09840       -3.12540
C         53.74150        2.69490       -2.60055
C         53.66742        3.46443       -1.38352
C         54.87989        3.67666       -0.61620
C         54.80369        3.64705        0.82786
C         56.00829        3.40057        1.58314
C         55.93190        2.57792        2.77325
C         57.13756        1.94778        3.25850
C         57.06162        0.61444        3.78651
C         43.28770        0.61513        3.77945
C         43.21011       -0.82722        3.76756
C         44.41891       -1.58889        3.53214
C         44.34234       -2.78369        2.72359
C         45.55185       -3.28727        2.10684
C         45.47655       -3.83477        0.77250
C         46.68731       -3.91339       -0.01873
C         46.61352       -3.63105       -1.43312
C         47.82473       -3.25969       -2.13453
C         47.75239       -2.24090       -3.15667
C         48.96362       -1.54312       -3.53264
C         48.89204       -0.12913       -3.81906
C         50.10444        0.66026       -3.74312
C         50.03233        1.99522       -3.19887
C         51.24454        2.61148       -2.69882
C         51.17079        3.42396       -1.50544
C         52.37947        3.66009       -0.74677
C         52.30347        3.67885        0.69729
C         53.51186        3.45377        1.46265
C         53.43430        2.67279        2.67256
C         54.64502        2.06494        3.19085
C         54.56763        0.74091        3.76248
C         40.79013        0.74764        3.75228
C         40.71244       -0.69434        3.78948
C         41.92124       -1.46369        3.57981
C         41.84450       -2.68501        2.81254
C         43.05421       -3.20972        2.21344
C         42.97886       -3.80207        0.89824
C         44.18927       -3.90769        0.11038
C         44.11556       -3.67315       -1.31323
C         45.32657       -3.32490       -2.02639
C         45.25420       -2.34178       -3.08208
C         46.46621       -1.65689       -3.48181
C         46.39456       -0.25389       -3.81626
C         47.60664        0.53743       -3.76891
C         47.53457        1.89170       -3.27028
C         48.74537        2.52360       -2.79065
C         48.67166        3.37600       -1.62635
C         49.88209        3.63649       -0.87473
C         49.80607        3.70286        0.56524
C         51.01601        3.50697        1.33797
C         50.93847        2.76449        2.57516
C         52.14576        2.17492        3.11147
C         52.06836        0.86982        3.72964
C         38.29267        0.87918        3.72070
C         38.21489       -0.56058        3.80683
C         39.42372       -1.33673        3.62354
C         39.34685       -2.58348        2.89814
C         40.55633       -3.12830        2.31731
C         40.48095       -3.76503        1.02284
C         41.69130       -3.89703        0.23889
C         41.61757       -3.71082       -1.19156
C         42.82890       -3.38695       -1.91626
C         42.75652       -2.44014       -3.00459
C         43.96831       -1.76962       -3.42766
C         43.89663       -0.37829       -3.80999
C         45.10825        0.41414       -3.78905
C         45.03612        1.78429       -3.33720
C         46.24762        2.43248       -2.87908
C         46.17391        3.32332       -1.74489
C         47.38457        3.61057       -1.00342
C         47.30881        3.72518        0.43484
C         48.51752        3.55430        1.21269
C         48.44022        2.85382        2.47420
C         49.64858        2.28016        3.02849
C         49.57088        0.99920        3.68967
C         35.79524        1.00977        3.68497
C         35.71742       -0.42629        3.81992
C         36.92611       -1.20823        3.66299
C         36.84913       -2.47893        2.98033
C         38.05856       -3.04317        2.41819
C         37.98310       -3.72345        1.14621
C         39.19353       -3.88215        0.36715
C         39.11977       -3.74453       -1.06884
C         40.33097       -3.44553       -1.80408
C         40.25858       -2.53602       -2.92403
C         41.47024       -1.88003       -3.36938
C         41.39849       -0.50274       -3.79879
C         42.61040        0.29012       -3.80496
C         42.53823        1.67466       -3.40007
C         43.74968        2.33835       -2.96497
C         43.67607        3.26748       -1.86121
C         44.88627        3.57920       -1.12996
C         44.81073        3.74233        0.30345
C         46.02009        3.59705        1.08671
C         45.94290        2.93974        2.37024
C         47.15184        2.38588        2.94425
C         47.07411        1.12731        3.64902
C         33.29776        1.13913        3.64508
C         33.21992       -0.29152        3.82869
C         34.42858       -1.07840        3.69818
C         34.35147       -2.37147        3.05906
C         35.56087       -2.95459        2.51636
C         35.48533       -3.67768        1.26818
C         36.69564       -3.86284        0.49494
C         36.62183       -3.77408       -0.94496
C         37.83301       -3.50009       -1.68994
C         37.76059       -2.62914       -2.84000
C         38.97237       -1.98859       -3.30743
C         38.90055       -0.62669       -3.78329
C         40.11239        0.16544       -3.81670
C         40.04022        1.56317       -3.45911
C         41.25151        2.24114       -3.04677
C         41.17799        3.20714       -1.97530
C         42.38850        3.54341       -1.25496
C         42.31312        3.75482        0.17182
C         43.52267        3.63662        0.95945
C         43.44564        3.02287        2.26489
C         44.65415        2.48859        2.85680
C         44.57645        1.25467        3.60414
C         30.80030        1.26715        3.60117
C         30.72244       -0.15642        3.83318
C         31.93108       -0.94732        3.72928
C         31.85388       -2.26132        3.13433
C         33.06316       -2.86258        2.61163
C         32.98751       -3.62761        1.38869
C         34.19777       -3.83897        0.62208
C         34.12389       -3.79919       -0.81994
C         35.33510       -3.55079       -1.57390
C         35.26266       -2.71939       -2.75287
C         36.47439       -2.09513       -3.24182
C         36.40255       -0.75005       -3.76358
C         37.61432        0.04050       -3.82379
C         37.54216        1.44949       -3.51391
C         38.75357        2.14118       -3.12497
C         38.68012        3.14295       -2.08698
C         39.89069        3.50365       -1.37872
C         39.81548        3.76333        0.04028
C         41.02492        3.67165        0.83127
C         40.94803        3.10254        2.15675
C         42.15677        2.58827        2.76626
C         42.07905        1.38072        3.55488
C         28.30280        1.39371        3.55330
C         28.22494       -0.02119        3.83348
C         29.43355       -0.81517        3.75626
C         29.35628       -2.14855        3.20608
C         30.56549       -2.76721        2.70389
C         30.48973       -3.57321        1.50759
C         31.69994       -3.81063        0.74852
C         31.62597       -3.81986       -0.69402
C         32.83712       -3.59740       -1.45606
C         32.76466       -2.80655       -2.66266
C         33.97639       -2.19926       -3.17252
C         33.90453       -0.87270       -3.73958
C         35.11635       -0.08463       -3.82658
C         35.04420        1.33404       -3.56466
C         36.25560        2.03857       -3.19960
C         36.18222        3.07511       -2.19620
C         37.39278        3.45961       -1.50069
C         37.31770        3.76732       -0.09136
C         38.52731        3.70241        0.70223
C         38.45054        3.17858        2.04613
C         39.65938        2.68538        2.67273
C         39.58167        1.50517        3.50198
C         25.80519        1.51859        3.50138
C         25.72733        0.11401        3.82951
C         26.93599       -0.68213        3.77904
C         26.85871       -2.03329        3.27420
C         28.06788       -2.66861        2.79307
C         27.99202       -3.51462        1.62474
C         29.20212       -3.77778        0.87409
C         29.12805       -3.83602       -0.56733
C         30.33915       -3.63972       -1.33656
C         30.26663       -2.89044       -2.56938
C         31.47840       -2.30092       -3.09967
C         31.40655       -0.99440       -3.71147
C         32.61837       -0.20977       -3.82518
C         32.54624        1.21699       -3.61144
C         33.75762        1.93346       -3.27045
C         33.68429        3.00344       -2.30283
C         34.89493        3.41140       -1.62087
C         34.81997        3.76682       -0.22283
C         36.02966        3.72900        0.57239
C         35.95303        3.25102        1.93336
C         37.16184        2.77927        2.57615
C         37.08416        1.62790        3.44499
C         23.30749        1.64154        3.44524
C         23.22962        0.24900        3.82094
C         24.43839       -0.54837        3.79756
C         24.36117       -1.91583        3.33864
C         25.57028       -2.56700        2.87914
C         25.49438       -3.45202        1.74003
C         26.70437       -3.74047        0.99860
C         26.63018       -3.84767       -0.43998
C         27.84124       -3.67776       -1.21556
C         27.76862       -2.97096       -2.47319
C         28.98037       -2.39995       -3.02334
C         28.90852       -1.11499       -3.67927
C         30.12036       -0.33472       -3.81953
C         30.04826        1.09846       -3.65422
C         31.25969        1.82603       -3.33764
C         31.18643        2.92812       -2.40679
C         32.39708        3.35907       -1.73916
C         32.32222        3.76180       -0.35397
C         33.53194        3.75107        0.44197
C         33.45543        3.31962        1.81839
C         34.66435        2.86991        2.47670
C         34.58671        1.74872        3.38407
C         20.80968        1.76252        3.38477
C         20.73177        0.38349        3.80762
C         21.94057       -0.41408        3.81154
C         21.86354       -1.79641        3.39925
C         23.07272       -2.46262        2.96189
C         22.99686       -3.38559        1.85338
C         24.20679       -3.69893        1.12197
C         24.13246       -3.85492       -0.31211
C         25.34336       -3.71156       -1.09315
C         25.27057       -3.04806       -2.37419
C         26.48229       -2.49620       -2.94356
C         26.41040       -1.23434       -3.64289
C         27.62233       -0.45932       -3.80961
C         27.55028        0.97861       -3.69294
C         28.76175        1.71644       -3.40118
C         28.68859        2.84935       -2.50804
C         29.89923        3.30263       -1.85542
C         29.82445        3.75214       -0.48469
C         31.03424        3.76855        0.31108
C         30.95784        3.38423        1.70138
C         32.16683        2.95724        2.37452
C         32.08925        1.86748        3.31947
C         21.70932       -3.65356        1.24423
C         21.63487       -3.85806       -0.18383
C         22.84557       -3.74111       -0.96943
C         22.77248       -3.12166       -2.27228
C         23.98420       -2.58956       -2.86033
C         23.91222       -1.35229       -3.60220
C         25.12419       -0.58348       -3.79537
C         25.05223        0.85762       -3.72749
C         26.26376        1.60483       -3.46090
C         26.19074        2.76724       -2.60650
C         27.40145        3.24227       -1.96958
C         27.32675        3.73791       -0.61488
C         28.53656        3.78145        0.17982
C         28.46023        3.44475        1.58244
C         29.66925        3.04101        2.26966
C         29.59173        1.98406        3.25119
C         21.48601       -2.68003       -2.77356
C         21.41383       -1.46862       -3.55711
C         22.62586       -0.70696       -3.77652
C         22.55401        0.73561       -3.75761
C         23.76574        1.49135       -3.51660
C         23.69298        2.68193       -2.70200
C         24.90372        3.17820       -2.08158
C         24.82915        3.71937       -0.74437
C         26.03890        3.78980        0.04834
C         25.96261        3.50110        1.46163
C         27.17168        3.12106        2.16217
C         27.09416        2.09828        3.17920
C         21.26762        1.37620       -3.56824
C         21.19525        2.59382       -2.79442
C         22.40601        3.11057       -2.19120
C         22.33164        3.69672       -0.87306
C         23.54140        3.79377       -0.08319
C         23.46507        3.55331        1.33903
C         24.67412        3.19741        2.05214
C         24.59655        2.20995        3.10354
C         21.04411        3.79382       -0.21473
C         20.96767        3.60168        1.21491
C         22.17651        3.27005        1.93962
C         22.09877        2.31894        3.02408
H        -62.77266        2.09576        3.37019
H        -62.87804       -0.28758        4.02304
H        -61.74743       -2.46346        3.26659
H        -61.82543       -3.98127        1.74563
H        -61.95005       -4.23509       -0.68987
H        -62.05752       -3.33055       -2.67331
H        -62.19249       -1.23326       -3.94091
H        -62.29642        0.94389       -4.00661
H        -62.43002        2.98245       -2.64367
H        -62.53337        3.94215       -0.68407
H        -62.66680        3.52094        1.73316
H         61.72954        0.12259        4.01295
H         62.84980       -2.13143        3.51389
H         62.73564       -3.81700        1.70740
H         62.62663       -4.17096       -0.43387
H         62.49554       -3.26085       -2.71261
H         62.39963       -1.41522       -3.87736
H         62.27705        1.03590       -3.96745
H         62.18230        2.85488       -2.76833
H         62.05388        3.97552       -0.58860
H         61.94655        3.70586        1.57447
H         61.81651        2.21242        3.51468
C          0.29301       -3.67614       -1.22899
C          0.96850        4.32870        0.18433
C         -0.99547       -3.40112       -1.83741
C          0.93733        5.90849        0.21234
C          0.61328        6.66523       -0.93731
C          1.17813        6.59526        1.42712
C          0.54276        8.06601       -0.88449
H          0.41515        6.15276       -1.88769
C          1.11251        7.99454        1.49279
H          1.42112        6.02609        2.33445
C          0.79145        8.75254        0.33410
H          0.29346        8.63993       -1.78633
H          1.30608        8.51275        2.44085
N          0.82094       10.19757        0.37050
H          0.15470       10.60459       -0.33195
H          0.55374       10.55463        1.32133
C          0.83237        2.63911        2.67873
C         -0.35695        3.86617        0.85580
C         -1.47634        3.65123       -1.35732
C          2.23177        3.83196        0.95511
C          3.55019        4.13909       -1.21803
O          3.54180        5.60883       -1.49477
H          3.59874        5.61921       -2.52434


./6_5/P+/Aryl_H/GS_OPT_B3LYP/geometry.xyz
1128
geometry.out	Energy: -25983634.7368690
C         21.88706       -0.27896       -3.82452
C         21.95827       -1.67735       -3.46964
C         20.74623       -2.35543       -3.05952
C         20.81860       -3.32326       -1.98963
C         24.38527       -0.15540       -3.82931
C         24.45643       -1.56508       -3.52226
C         23.24434       -2.25680       -3.13567
C         23.31651       -3.26055       -2.09943
C         22.10530       -3.62176       -1.39267
C         22.17936       -3.88445        0.02579
C         20.96942       -3.79383        0.81624
C         21.04560       -3.22822        2.14323
C         26.88339       -0.03171       -3.82972
C         26.95453       -1.45100       -3.57078
C         25.74244       -2.15556       -3.20813
C         25.81448       -3.19412       -2.20676
C         24.60318       -3.57925       -1.51287
C         24.67708       -3.88999       -0.10414
C         23.46702       -3.82613        0.68879
C         23.54314       -3.30569        2.03410
C         22.33422       -2.81334        2.66120
C         22.41203       -1.63539        3.49360
C         21.20373       -0.87778        3.74515
C         21.28230        0.56402        3.78558
C         29.38146        0.09195       -3.82592
C         29.45259       -1.33533       -3.61532
C         28.24051       -2.05183       -3.27688
C         28.31247       -3.12392       -2.31149
C         27.10111       -3.53255       -1.63126
C         27.17488       -3.89105       -0.23392
C         25.96470       -3.85417        0.56057
C         26.04070       -3.37948        1.92271
C         24.83173       -2.90858        2.56594
C         24.90953       -1.75943        3.43768
C         23.70127       -1.01074        3.71463
C         23.77984        0.42883        3.80402
C         22.57160        1.20601        3.62167
C         22.64971        2.45403        2.89860
C         21.44091        3.00054        2.31797
C         21.51754        3.63958        1.02477
C         31.87953        0.21540       -3.81789
C         31.95066       -1.21821       -3.65584
C         30.73856       -1.94579       -3.34195
C         30.81046       -3.05006       -2.41355
C         29.59907       -3.48169       -1.74774
C         29.67272       -3.88752       -0.36339
C         28.46245       -3.87774        0.43176
C         28.53831       -3.44944        1.80921
C         27.32926       -3.00056        2.46782
C         27.40699       -1.88153        3.37789
C         26.19871       -1.14262        3.67987
C         26.27727        0.29308        3.81809
C         25.06909        1.07604        3.66220
C         25.14723        2.34802        2.98210
C         23.93847        2.91401        2.42034
C         24.01514        3.59674        1.14970
C         22.80541        3.75762        0.37016
C         22.88001        3.62332       -1.06612
C         21.66915        3.32671       -1.80298
C         21.74171        2.42022       -2.92528
C         34.37760        0.33848       -3.80556
C         34.44873       -1.09979       -3.69227
C         33.23660       -1.83761       -3.40333
C         33.30844       -2.97273       -2.51289
C         32.09703       -3.42675       -1.86221
C         32.17058       -3.87938       -0.49243
C         30.96024       -3.89670        0.30249
C         31.03595       -3.51542        1.69367
C         29.82680       -3.08917        2.36699
C         29.90443       -2.00155        3.31440
C         28.69613       -1.27329        3.64103
C         28.77467        0.15691        3.82789
C         27.56652        0.94474        3.69851
C         27.64474        2.23914        3.06217
C         26.43603        2.82401        2.51993
C         26.51277        3.54963        1.27329
C         25.30308        3.73698        0.49960
C         25.37782        3.65147       -0.94043
C         24.16701        3.37992       -1.68695
C         24.23974        2.51185       -2.83921
C         23.02797        1.87321       -3.30923
C         23.09937        0.51240       -3.78837
C         36.87573        0.46109       -3.78891
C         36.94683       -0.98023       -3.72449
C         35.73469       -1.72740       -3.46083
C         35.80644       -2.89207       -2.60941
C         34.59496       -3.36788       -1.97454
C         34.66842       -3.86669       -0.62093
C         33.45803       -3.91109        0.17285
C         33.53361       -3.57730        1.57621
C         32.32438       -3.17424        2.26350
C         32.40190       -2.11938        3.24728
C         31.19354       -1.40259        3.59819
C         31.27205        0.02043        3.83345
C         30.06392        0.81223        3.73072
C         30.14221        2.12753        3.13879
C         28.93359        2.73058        2.61666
C         29.01044        3.49822        1.39543
C         27.80081        3.71183        0.62846
C         27.87568        3.67523       -0.81362
C         26.66490        3.42918       -1.56901
C         26.73774        2.60055       -2.74994
C         25.52602        1.97816       -3.24135
C         25.59750        0.63431       -3.76623
C         39.37393        0.58303       -3.76776
C         39.44501       -0.85961       -3.75230
C         38.23276       -1.61531       -3.51430
C         38.30440       -2.80817       -2.70290
C         37.09288       -3.30527       -2.08469
C         37.16623       -3.84969       -0.74871
C         35.95582       -3.92097        0.04300
C         36.03129       -3.63505        1.45690
C         34.82198       -3.25561        2.15740
C         34.89939       -2.23483        3.17647
C         33.69096       -1.53040        3.55140
C         33.76943       -0.11617        3.83480
C         32.56132        0.67866        3.75881
C         32.63968        2.01331        3.21187
C         31.43112        2.63378        2.71039
C         31.50811        3.44249        1.51599
C         30.29855        3.68216        0.75661
C         30.37354        3.69450       -0.68588
C         29.16282        3.47432       -1.44927
C         29.23574        2.68614       -2.65759
C         28.02405        2.08074       -3.16983
C         28.09559        0.75543       -3.73987
C         41.87205        0.70411       -3.74207
C         41.94310       -0.73813       -3.77557
C         40.73088       -1.50148       -3.56375
C         40.80238       -2.72132       -2.79326
C         39.59085       -3.23899       -2.19238
C         39.66408       -3.82843       -0.87564
C         38.45355       -3.92644       -0.08687
C         38.52893       -3.68868        1.33585
C         37.31958       -3.33332        2.04880
C         37.39690       -2.34776        3.10202
C         36.18846       -1.65653        3.50059
C         36.26688       -0.25271        3.83186
C         35.05873        0.54422        3.78269
C         35.13712        1.89661        3.28131
C         33.92862        2.53376        2.80103
C         34.00574        3.38256        1.63479
C         32.79628        3.64798        0.88389
C         32.87140        3.70929       -0.55735
C         31.66074        3.51519       -1.32787
C         31.73375        2.76846       -2.56221
C         30.52207        2.18080       -3.09475
C         30.59365        0.87558       -3.70939
C         44.37036        0.82438       -3.71202
C         44.44130       -0.61621       -3.79457
C         43.22910       -1.38613       -3.60879
C         43.30047       -2.63144       -2.88032
C         42.08869       -3.16918       -2.29740
C         42.16178       -3.80295       -1.00159
C         40.95125       -3.92778       -0.21672
C         41.02654       -3.73836        1.21337
C         39.81724       -3.40730        1.93779
C         39.89451       -2.45806        3.02391
C         38.68596       -1.78074        3.44563
C         38.76434       -0.38906        3.82439
C         37.55615        0.40907        3.80231
C         37.63454        1.77769        3.34704
C         36.42611        2.43072        2.88852
C         36.50334        3.31860        1.75172
C         35.29396        3.60934        1.01013
C         35.36922        3.71957       -0.42816
C         34.15862        3.55181       -1.20496
C         34.23175        2.84741       -2.46392
C         33.02011        2.27822       -3.01620
C         33.09172        0.99461       -3.67481
C         46.86886        0.94301       -3.67685
C         46.93972       -0.49359       -3.80854
C         45.72700       -1.26954       -3.64939
C         45.79821       -2.53870       -2.96397
C         44.58656       -3.09622       -2.40016
C         44.65948       -3.77381       -1.12633
C         43.44909       -3.92482       -0.34630
C         43.52433       -3.78399        1.08943
C         42.31481       -3.47739        1.82454
C         42.39205       -2.56558        2.94201
C         41.18346       -1.90307        3.38664
C         41.26179       -0.52497        3.81248
C         40.05367        0.27336        3.81750
C         40.13204        1.65673        3.40896
C         38.92357        2.32483        2.97265
C         39.00089        3.25069        1.86667
C         37.79156        3.56644        1.13523
C         37.86696        3.72544       -0.29848
C         36.65649        3.58420       -1.08064
C         36.72977        2.92297       -2.36284
C         35.51817        2.37287       -2.93422
C         35.58982        1.11238       -3.63603
C         49.36668        1.05996       -3.63696
C         49.43736       -0.37083       -3.81750
C         48.22521       -1.15164       -3.68645
C         48.29616       -2.44436       -3.04461
C         47.08472       -3.01993       -2.49989
C         47.15751       -3.74052       -1.25000
C         45.94660       -3.91748       -0.47532
C         46.02182       -3.82524        0.96390
C         44.81237       -3.54410        1.70913
C         44.88956       -2.67031        2.85696
C         43.68118       -2.02332        3.32355
C         43.75947       -0.66035        3.79599
C         42.55115        0.13736        3.82791
C         42.62948        1.53363        3.46676
C         41.42095        2.21630        3.05348
C         41.49832        3.17917        1.97952
C         40.28919        3.51947        1.25914
C         40.36473        3.72706       -0.16843
C         39.15434        3.61229       -0.95505
C         39.22779        2.99505       -2.25891
C         38.01620        2.46468       -2.84884
C         38.08791        1.22876       -3.59302
C         51.86570        1.17652       -3.59332
C         51.93593       -0.24929       -3.82337
C         50.72393       -1.03319       -3.71763
C         50.79478       -2.34687       -3.12158
C         49.58201       -2.94082       -2.59643
C         49.65463       -3.70292       -1.37250
C         48.44420       -3.90699       -0.60460
C         48.51935       -3.86305        0.83780
C         47.31043       -3.60668        1.59150
C         47.38761       -2.77205        2.76831
C         46.17868       -2.14083        3.25619
C         46.25694       -0.79517        3.77438
C         45.04852        0.00102        3.83403
C         45.12676        1.40898        3.52064
C         43.91853        2.10518        3.13091
C         43.99592        3.10424        2.09023
C         42.78673        3.46841        1.38152
C         42.86245        3.72424       -0.03798
C         41.65205        3.63625       -0.82830
C         41.72570        3.06357       -2.15229
C         40.51430        2.55364       -2.76010
C         40.58610        1.34359       -3.54585
C         54.36514        1.28743       -3.54108
C         54.43515       -0.12661       -3.82041
C         53.22050       -0.91503       -3.74421
C         53.29118       -2.24725       -3.19478
C         52.08003       -2.86018       -2.69301
C         52.15222       -3.66501       -1.49362
C         50.94276       -3.89195       -0.73304
C         51.01795       -3.89651        0.70996
C         49.80768       -3.66427        1.47205
C         49.88488       -2.87017        2.67504
C         48.67609       -2.25673        3.18530
C         48.75422       -0.92866        3.74902
C         47.54644       -0.13548        3.83552
C         47.62458        1.28282        3.57055
C         46.41590        1.99160        3.20412
C         46.49335        3.02526        2.19862
C         45.28403        3.41368        1.50258
C         45.35991        3.71740        0.09253
C         44.14995        3.65626       -0.70037
C         44.22380        3.12856       -2.04321
C         43.01245        2.63929       -2.66790
C         43.08439        1.45672       -3.49416
C         56.86050        1.39359       -3.47838
C         56.92872       -0.00828       -3.80132
C         55.71939       -0.79493       -3.76753
C         55.79035       -2.15122       -3.26491
C         54.57984       -2.77620       -2.78310
C         54.65190       -3.62108       -1.61401
C         53.43891       -3.87300       -0.85958
C         53.51392       -3.92457        0.57971
C         52.30508       -3.72120        1.35038
C         52.38204       -2.96593        2.58128
C         51.17488       -2.36978        3.11002
C         51.25290       -1.06113        3.71918
C         50.04367       -0.27091        3.83121
C         50.12180        1.15417        3.61539
C         48.91284        1.87596        3.27452
C         48.99030        2.94367        2.30470
C         47.78182        3.35535        1.62247
C         47.85785        3.70683        0.22297
C         46.64780        3.67152       -0.57168
C         46.72193        3.18950       -1.93104
C         45.51035        2.72170       -2.57244
C         45.58243        1.56786       -3.43809
C         59.36667        1.50674       -3.41086
C         59.42646        0.10851       -3.78637
C         58.22040       -0.68004       -3.76114
C         58.29704       -2.04845       -3.32039
C         57.07433       -2.68972       -2.86430
C         57.14489       -3.56494       -1.72792
C         55.93685       -3.85300       -0.99050
C         56.01048       -3.95052        0.45314
C         54.80530       -3.77068        1.22607
C         54.88225       -3.05701        2.48176
C         53.67119       -2.47693        3.03015
C         53.74937       -1.19309        3.68164
C         52.54026       -0.40714        3.82507
C         52.61832        1.02639        3.65820
C         51.41121        1.75814        3.34186
C         51.48864        2.85962        2.40874
C         50.27922        3.29252        1.73949
C         50.35554        3.69083        0.35411
C         49.14504        3.68308       -0.44206
C         49.21945        3.24665       -1.81665
C         48.00875        2.80135       -2.47377
C         48.08092        1.67679       -3.37830
C         61.84168        1.57960       -3.44270
C         61.90408        0.26166       -3.82803
C         60.70300       -0.57288       -3.79776
C         60.75565       -1.94850       -3.45310
C         59.58915       -2.62982       -2.99518
C         59.64952       -3.58588       -1.86518
C         58.44548       -3.82133       -1.11677
C         58.51874       -3.96753        0.32433
C         57.29797       -3.80139        1.09960
C         57.37565       -3.13298        2.36536
C         56.16662       -2.58518        2.94514
C         56.24498       -1.32024        3.64221
C         55.04041       -0.54307        3.81228
C         55.11845        0.89689        3.69583
C         53.90792        1.63895        3.40205
C         53.98553        2.76882        2.50987
C         52.77550        3.22782        1.85654
C         52.85206        3.67291        0.48448
C         51.64362        3.69173       -0.31096
C         51.71820        3.30083       -1.70079
C         50.50726        2.87589       -2.37146
C         50.57969        1.78329       -3.31255
C         60.89317       -3.94003       -1.22019
C         60.96440       -4.10384        0.15519
C         59.79674       -3.90685        0.98477
C         59.87473       -3.26387        2.30353
C         58.67491       -2.68752        2.84880
C         58.75418       -1.44477        3.59284
C         57.53503       -0.67237        3.77796
C         57.61330        0.75686        3.71023
C         56.40285        1.51501        3.46003
C         56.48067        2.67788        2.60605
C         55.27540        3.15880        1.97264
C         55.35208        3.65153        0.61445
C         54.14143        3.69337       -0.18092
C         54.21654        3.34952       -1.57939
C         53.00429        2.94784       -2.26647
C         53.07675        1.88684       -3.24266
C         61.12917       -2.82573        2.88067
C         61.20510       -1.65385        3.61306
C         60.03430       -0.82133        3.80579
C         60.11220        0.64204        3.79215
C         58.91132        1.38304        3.50992
C         58.98975        2.58262        2.69732
C         57.77138        3.07329        2.07359
C         57.84881        3.60496        0.74511
C         56.63652        3.68997       -0.04782
C         56.71207        3.39223       -1.45761
C         55.50468        3.01858       -2.15764
C         55.57664        1.98661       -3.16942
C         61.36838        1.35316        3.64287
C         61.44331        2.51179        2.89349
C         60.26987        3.03481        2.21678
C         60.34698        3.62584        0.88228
C         59.14570        3.67827        0.09083
C         59.22261        3.42569       -1.33651
C         58.00331        3.06739       -2.03878
C         58.07533        2.07823       -3.07348
C         61.60618        3.77946        0.17151
C         61.68106        3.56297       -1.18863
C         60.50450        3.15598       -1.94211
C         60.57775        2.18272       -3.02174
C        -19.44543       -0.21952       -3.82183
C        -19.36912       -1.62024       -3.47768
C        -20.57869       -2.30664       -3.07348
C        -20.50330       -3.28245       -2.01114
C        -16.94730       -0.08564       -3.82320
C        -16.87152       -1.49760       -3.52776
C        -18.08111       -2.19722       -3.14786
C        -18.00612       -3.20919       -2.11956
C        -19.21587       -3.58045       -1.41588
C        -19.14127       -3.85384        0.00047
C        -20.35178       -3.77434        0.79116
C        -20.27809       -3.21872        2.12237
C        -14.44834        0.04782       -3.81819
C        -14.37336       -1.37435       -3.57289
C        -15.58363       -2.08616       -3.21788
C        -15.50916       -3.13343       -2.22607
C        -16.71918       -3.52802       -1.53506
C        -16.64440       -3.84896       -0.12887
C        -17.85432       -3.79543        0.66442
C        -17.78003       -3.28433        2.01356
C        -18.99113       -2.80203        2.64392
C        -18.91829       -1.63009        3.48521
C        -20.13044       -0.87991        3.74200
C        -20.05848        0.56174        3.79334
C        -11.94965        0.17914       -3.80418
C        -11.87528       -1.25007       -3.61151
C        -13.08673       -1.97437       -3.28402
C        -13.01285       -3.05688       -2.33086
C        -14.22247       -3.47424       -1.65386
C        -14.14765       -3.84252       -0.25879
C        -15.35705       -3.81326        0.53632
C        -15.28193       -3.34634        1.90108
C        -16.49294       -2.88480        2.54778
C        -16.41949       -1.74185        3.42753
C        -17.63162       -1.00141        3.71105
C        -17.55990        0.43789        3.81185
C        -18.77187        1.21076        3.63524
C        -18.69982        2.46481        2.92197
C        -19.91073        3.01023        2.34452
C        -19.83647        3.65965        1.05657
C         -9.45255        0.30842       -3.78348
C         -9.37812       -1.12771       -3.64587
C        -10.58884       -1.86243       -3.34687
C        -10.51558       -2.98083       -2.43418
C        -11.72585       -3.41911       -1.77127
C        -11.65104       -3.83439       -0.39026
C        -12.86068       -3.82925        0.40659
C        -12.78469       -3.40548        1.78484
C        -13.99456       -2.96485        2.44719
C        -13.92019       -1.85065        3.36391
C        -15.13213       -1.12074        3.67330
C        -15.06055        0.31405        3.82406
C        -16.27352        1.09228        3.67532
C        -16.20239        2.37010        3.00636
C        -17.41345        2.93491        2.44844
C        -17.33971        3.62800        1.18312
C        -18.54888        3.78895        0.40375
C        -18.47211        3.66605       -1.03356
C        -19.68095        3.36957       -1.77351
C        -19.60303        2.47206       -2.90249
C         -6.95397        0.43546       -3.75918
C         -6.87885       -1.00709       -3.67673
C         -8.09104       -1.75087       -3.40313
C         -8.01775       -2.90129       -2.53448
C         -9.23005       -3.36390       -1.88817
C         -9.15549       -3.82673       -0.52273
C        -10.36398       -3.84623        0.27428
C        -10.28743       -3.46431        1.66589
C        -11.49605       -3.04130        2.34136
C        -11.42024       -1.95642        3.29167
C        -12.63280       -1.23705        3.62727
C        -12.56121        0.19077        3.82787
C        -13.77458        0.97329        3.71033
C        -13.70478        2.27507        3.08741
C        -14.91598        2.85762        2.54963
C        -14.84310        3.59415        1.30905
C        -16.05241        3.77978        0.53496
C        -15.97516        3.70480       -0.90515
C        -17.18356        3.43298       -1.65501
C        -17.10504        2.57335       -2.81336
C        -18.31367        1.93348       -3.28936
C        -18.23607        0.57641       -3.77872
C         -4.45611        0.56196       -3.71521
C         -4.38056       -0.87631       -3.69038
C         -5.59436       -1.63596       -3.45476
C         -5.52039       -2.81943       -2.63021
C         -6.73144       -3.30706       -2.00472
C         -6.65736       -3.82011       -0.65499
C         -7.86696       -3.86198        0.14092
C         -7.79034       -3.52373        1.54200
C         -8.99938       -3.11689        2.23108
C         -8.92226       -2.05950        3.21020
C        -10.13275       -1.35186        3.57228
C        -10.06044        0.06979        3.82128
C        -11.27401        0.85471        3.73586
C        -11.20591        2.17926        3.16379
C        -12.41938        2.77973        2.64756
C        -12.34811        3.55896        1.43455
C        -13.55661        3.76998        0.66697
C        -13.47860        3.74190       -0.77561
C        -14.68581        3.49315       -1.53372
C        -14.60637        2.67149       -2.71957
C        -15.81527        2.04749       -3.21685
C        -15.73754        0.70810       -3.75148
C         -1.96354        0.70144       -3.66373
C         -1.88578       -0.74199       -3.69840
C         -3.09305       -1.51165       -3.49539
C         -3.01860       -2.72996       -2.71931
C         -4.23219       -3.24078       -2.11143
C         -4.15766       -3.80266       -0.78574
C         -5.37115       -3.87745        0.00732
C         -5.29552       -3.58536        1.41805
C         -6.50224       -3.19886        2.11814
C         -6.42453       -2.16396        3.12455
C         -7.63205       -1.46196        3.50297
C         -7.55671       -0.04971        3.79101
C         -8.77426        0.73740        3.74387
C         -8.70852        2.08129        3.22870
C         -9.92216        2.70356        2.74485
C         -9.85390        3.52815        1.55894
C        -11.06076        3.75997        0.79885
C        -10.98131        3.77881       -0.64379
C        -12.18895        3.55016       -1.40987
C        -12.10817        2.76614       -2.61931
C        -13.31664        2.15924       -3.13872
C        -13.23895        0.83763       -3.71767
C          0.53488        0.83534       -3.63260
C          0.61061       -0.59977       -3.70992
C         -0.59937       -1.38072       -3.52290
C         -0.52285       -2.62202       -2.79905
C         -1.73467       -3.16713       -2.21776
C         -1.65920       -3.78100       -0.91067
C         -2.86967       -3.88789       -0.12476
C         -2.79389       -3.64767        1.29914
C         -4.00531       -3.27769        2.00571
C         -3.92787       -2.27662        3.03648
C         -5.13724       -1.57405        3.42738
C         -5.06053       -0.17108        3.73957
C         -6.27118        0.61835        3.72352
C         -6.20323        1.98371        3.25607
C         -7.42155        2.62439        2.82431
C         -7.35885        3.50356        1.68418
C         -8.56954        3.75428        0.92909
C         -8.48767        3.81890       -0.50749
C         -9.69170        3.61123       -1.28236
C         -9.61029        2.85753       -2.51471
C        -10.81603        2.26766       -3.05268
C        -10.73894        0.96422       -3.67530
C          3.03086        0.96477       -3.64913
C          3.10535       -0.47296       -3.75236
C          1.89746       -1.25024       -3.57691
C          1.97428       -2.51775       -2.88607
C          0.76708       -3.07731       -2.31565
C          0.84235       -3.73770       -1.03527
C         -0.37124       -3.87769       -0.25121
C         -1.50963       -3.36271        1.89955
C         -1.43426       -2.39759        2.97423
C         -2.64082       -1.70973        3.37676
C         -2.56183       -0.31005        3.73074
C         -3.76880        0.50009        3.68930
C         -3.68817        1.87029        3.27614
C         -4.92005        2.55308        2.85980
C         -4.87707        3.52983        1.83169
C         -6.07536        3.79483        1.08529
C         -5.99426        3.87565       -0.36998
C         -7.18687        3.66975       -1.14357
C         -7.10868        2.93842       -2.39660
C         -8.31760        2.36593       -2.95407
C         -8.24054        1.08783       -3.62084
C          5.53471        1.08641       -3.64698
C          5.60612       -0.34985       -3.78973
C          4.39514       -1.12805       -3.63134
C          4.47146       -2.40992       -2.97276
C          3.26208       -2.98639       -2.41848
C          3.33828       -3.68872       -1.15982
C          2.12857       -3.86133       -0.38194
C          2.20286       -3.72954        1.05596
C          1.06687       -2.50817        2.90121
C         -0.14634       -1.83886        3.33223
C         -0.06971       -0.46011        3.74171
C         -1.27873        0.33969        3.73276
C         -1.19830        1.72626        3.32516
C         -2.39495        2.42495        2.91875
C         -2.28551        3.45486        1.90958
C         -3.48136        3.93026       -0.26556
C         -4.69556        3.68648       -0.99989
C         -4.61710        2.99764       -2.25606
C         -5.82715        2.45601       -2.84807
C         -5.74646        1.20599       -3.56553
C          8.03557        1.20310       -3.62120
C          8.10623       -0.22612       -3.81203
C          6.89318       -1.00845       -3.68221
C          6.96819       -2.30899       -3.05868
C          5.75923       -2.89728       -2.52178
C          5.83534       -3.63916       -1.28398
C          4.62673       -3.83373       -0.51104
C          4.70142       -3.75465        0.92853
C          3.48931       -3.48169        1.67529
C          3.56328       -2.60664        2.82084
C          2.35161       -1.96265        3.28388
C          2.42766       -0.59518        3.75052
C          1.22073        0.20012        3.76980
C          1.30227        1.59688        3.41483
C          0.09274        2.27915        2.98865
C          0.17149        3.28418        1.96753
C         -1.04248        3.72602        1.32631
C         -2.12765        3.11836       -2.14602
C         -3.32533        2.55533       -2.72643
C         -3.24611        1.32909       -3.49143
C         10.53506        1.31914       -3.58470
C         10.60566       -0.10340       -3.82528
C          9.39320       -0.88879       -3.72347
C          9.46675       -2.20851       -3.14014
C          8.25651       -2.81019       -2.62057
C          8.33203       -3.58882       -1.40691
C          7.12229       -3.80708       -0.64071
C          7.19720       -3.77815        0.80110
C          5.98712       -3.53316        1.55737
C          6.06099       -2.70104        2.73693
C          4.85074       -2.07261        3.22216
C          4.92620       -0.72649        3.74095
C          3.71481        0.06907        3.79363
C          3.79299        1.47951        3.49632
C          2.58476        2.18207        3.11323
C          2.66406        3.22378        2.10400
C          1.55257        3.94021       -0.00892
C          0.39461        3.22215       -2.04976
C         -0.75620        1.46953       -3.40491
C         13.03455        1.43343       -3.53995
C         13.10525        0.01998       -3.82977
C         11.89257       -0.76858       -3.75567
C         11.96517       -2.10605       -3.21565
C         10.75378       -2.72363       -2.71675
C         10.82841       -3.54023       -1.52771
C          9.61889       -3.78125       -0.76964
C          9.69381       -3.80145        0.67308
C          8.48437       -3.58050        1.43738
C          8.55885       -2.79406        2.64643
C          7.34784       -2.18344        3.15651
C          7.42327       -0.85875        3.72643
C          6.21319       -0.06693        3.81352
C          6.29142        1.35594        3.56472
C          5.08628        2.07003        3.20565
C          5.16861        3.12714        2.22129
C          3.96485        3.53657        1.53094
C          4.04633        3.85924        0.12967
C          2.83521        3.82035       -0.66431
C          2.89735        3.27977       -1.99875
C          1.67812        2.77910       -2.58472
C          1.74573        1.59057       -3.40338
C         15.53325        1.54599       -3.48912
C         15.60416        0.14356       -3.82720
C         14.39146       -0.64717       -3.78140
C         14.46342       -2.00219       -3.28616
C         13.25193       -2.63535       -2.80855
C         13.32570       -3.49037       -1.64648
C         12.11563       -3.75431       -0.89668
C         12.19049       -3.82315        0.54403
C         10.98067       -3.62792        1.31574
C         11.05573       -2.88587        2.55258
C          9.84590       -2.29480        3.08593
C          9.92194       -0.99099        3.70456
C          8.71314       -0.20232        3.82019
C          8.79193        1.22622        3.61793
C          7.58401        1.95145        3.28107
C          7.66559        3.03167        2.32692
C          6.45823        3.45887        1.65076
C          6.53755        3.82814        0.25600
C          5.33049        3.80969       -0.53815
C          5.39810        3.33386       -1.90196
C          4.18386        2.86512       -2.53476
C          4.24893        1.70930       -3.39241
C         18.03160        1.65705       -3.43348
C         18.10271        0.26685       -3.81926
C         16.89028       -0.52498       -3.80096
C         16.96184       -1.89603       -3.35177
C         15.75002       -2.54463       -2.89589
C         15.82317       -3.43773       -1.76308
C         14.61251       -3.72602       -1.02276
C         14.68716       -3.84343        0.41495
C         13.47759       -3.67408        1.19261
C         13.55317       -2.97580        2.45507
C         12.34402       -2.40319        3.00915
C         12.42081       -1.12271        3.67332
C         11.21164       -0.33805        3.81772
C         11.29043        1.09570        3.66283
C         10.08206        1.83131        3.35174
C         10.16228        2.94144        2.43040
C          8.95537        3.38576        1.76724
C          9.03340        3.80050        0.38528
C          7.82473        3.80432       -0.41057
C          7.89544        3.37953       -1.78833
C          6.68151        2.94066       -2.44665
C          6.74880        1.81867       -3.35387
C         20.52987        1.76615       -3.37336
C         20.60114        0.38986       -3.80617
C         19.38876       -0.40221       -3.81513
C         19.46010       -1.78766       -3.41281
C         18.24808       -2.45138       -2.97960
C         18.32076       -3.38225       -1.87747
C         17.10994       -3.69492       -1.14755
C         17.18436       -3.86090        0.28551
C         15.97473       -3.71728        1.06830
C         16.05070       -3.06297        2.35381
C         14.84156       -2.50962        2.92774
C         14.91884       -1.25303        3.63578
C         13.71006       -0.47398        3.80833
C         13.78871        0.96464        3.70185
C         12.58061        1.70976        3.41544
C         12.65989        2.84905        2.53077
C         11.45179        3.31329        1.88169
C         11.52918        3.77262        0.51474
C         10.31978        3.80275       -0.28062
C         10.39218        3.42666       -1.67351
C          9.18056        3.01084       -2.34784
C          9.24950        1.92438       -3.29778
C         19.60756       -3.66023       -1.27082
C         19.68180       -3.87464        0.15571
C         18.47195       -3.75741        0.94280
C         18.54810       -3.14721        2.24983
C         17.33916       -2.61376        2.84239
C         17.41673       -1.38201        3.59308
C         16.20829       -0.60918        3.79235
C         16.28689        0.83204        3.73479
C         15.07849        1.58649        3.47392
C         15.15718        2.75439        2.62771
C         13.94865        3.23967        1.99475
C         14.02564        3.74435        0.64336
C         12.81644        3.79968       -0.15050
C         12.88975        3.47218       -1.55555
C         11.67830        3.07898       -2.24461
C         11.74859        2.02791       -3.23241
C         19.83673       -2.71500        2.75343
C         19.91448       -1.50954        3.54548
C         18.70607       -0.74384        3.77112
C         18.78466        0.69845        3.76255
C         17.57630        1.46137        3.52781
C         17.65462        2.65734        2.72143
C         16.44603        3.16318        2.10504
C         16.52280        3.71302        0.77147
C         15.31322        3.79432       -0.02027
C         15.38709        3.51496       -1.43540
C         14.17583        3.14574       -2.13811
C         14.24707        2.12953       -3.16224
C         20.07404        1.33450        3.57693
C         20.15219        2.55717        2.81173
C         18.94341        3.08355        2.21279
C         19.02007        3.67819        0.89866
C         17.81037        3.78607        0.11013
C         17.88458        3.55482       -1.31382
C         16.67366        3.20935       -2.02874
C         16.74552        2.22894       -3.08716
C         20.30785        3.77391        0.24030
C         20.38228        3.59104       -1.19064
C         19.17138        3.26972       -1.91695
C         19.24367        2.32587       -3.00795
C        -60.74179       -0.26757       -3.91375
C        -60.68346       -1.63123       -3.52523
C        -61.88137       -2.37413       -3.13398
C        -61.81460       -3.32320       -2.14193
C        -58.28379       -0.10481       -3.84995
C        -58.20135       -1.51013       -3.54835
C        -59.40441       -2.21072       -3.17573
C        -59.33993       -3.23434       -2.15216
C        -60.54905       -3.63048       -1.47676
C        -60.47377       -3.93433       -0.05543
C        -61.64990       -3.91545        0.80132
C        -61.57623       -3.42361        2.08783
C        -55.77761        0.02199       -3.85449
C        -55.70081       -1.40377       -3.61268
C        -56.90712       -2.10702       -3.24844
C        -56.83409       -3.16005       -2.26865
C        -58.04695       -3.55585       -1.57524
C        -57.97277       -3.89591       -0.18490
C        -59.19177       -3.86055        0.60318
C        -59.11603       -3.36635        1.96593
C        -60.31867       -2.93057        2.62619
C        -60.24583       -1.75178        3.48719
C        -61.42226       -0.96548        3.81308
C        -61.35289        0.41287        3.88350
C        -53.27895        0.15022       -3.84308
C        -53.20245       -1.27808       -3.65392
C        -54.41399       -2.00408       -3.32553
C        -54.33905       -3.08944       -2.37746
C        -55.54846       -3.51444       -1.70560
C        -55.47415       -3.90296       -0.31371
C        -56.68117       -3.88197        0.48009
C        -56.60661       -3.43553        1.85014
C        -57.82041       -2.97082        2.49537
C        -57.74703       -1.84642        3.38073
C        -58.96819       -1.11480        3.67684
C        -58.89557        0.33062        3.78165
C        -60.09970        1.10862        3.65677
C        -60.02742        2.38349        2.93761
C        -61.20110        3.00362        2.35546
C        -61.12848        3.65345        1.13566
C        -50.78308        0.28311       -3.83090
C        -50.70638       -1.15242       -3.69141
C        -51.91525       -1.88925       -3.39085
C        -51.83996       -3.00938       -2.47957
C        -53.04885       -3.45455       -1.82034
C        -52.97386       -3.88593       -0.44477
C        -54.18563       -3.89568        0.35181
C        -54.11134       -3.49478        1.73504
C        -55.32334       -3.06622        2.40392
C        -55.25060       -1.96072        3.33447
C        -56.45865       -1.23266        3.64378
C        -56.38657        0.20161        3.80283
C        -57.60028        0.97845        3.64166
C        -57.52755        2.25082        2.98654
C        -58.74936        2.82254        2.44106
C        -58.67363        3.52801        1.17580
C        -59.87479        3.75013        0.41623
C        -59.79715        3.64912       -1.04746
C        -60.96424        3.40082       -1.86399
C        -60.89024        2.57238       -2.97383
C        -48.28499        0.41610       -3.81443
C        -48.20817       -1.02412       -3.72505
C        -49.41716       -1.77095       -3.44794
C        -49.34132       -2.92007       -2.57703
C        -50.55208       -3.38965       -1.93405
C        -50.47695       -3.86589       -0.57308
C        -51.68730       -3.90397        0.22087
C        -51.61337       -3.54813        1.62013
C        -52.82308       -3.13947        2.30054
C        -52.75031       -2.06833        3.26692
C        -53.96306       -1.34932        3.60443
C        -53.89113        0.07543        3.81313
C        -55.10491        0.86011        3.69774
C        -55.03249        2.16615        3.07954
C        -56.23975        2.74963        2.54473
C        -56.16512        3.49777        1.30907
C        -57.37530        3.67789        0.53385
C        -57.29816        3.62525       -0.89663
C        -58.51834        3.37711       -1.65064
C        -58.44230        2.53107       -2.82620
C        -59.64426        1.94848       -3.35642
C        -59.57858        0.55609       -3.85794
C        -45.78753        0.54826       -3.79317
C        -45.71045       -0.89331       -3.75325
C        -46.91999       -1.64998       -3.50293
C        -46.84389       -2.82850       -2.67140
C        -48.05362       -3.32004       -2.04562
C        -47.97857       -3.84223       -0.70035
C        -49.18859       -3.90471        0.09202
C        -49.11466       -3.59594        1.50082
C        -50.32634       -3.20997        2.19514
C        -50.25364       -2.17274        3.19645
C        -51.46571       -1.46837        3.56077
C        -51.39390       -0.04779        3.81918
C        -52.60426        0.73928        3.72849
C        -52.53184        2.06492        3.15723
C        -53.74370        2.66934        2.64112
C        -53.66939        3.45657        1.43549
C        -54.88179        3.68035        0.67133
C        -54.80556        3.67184       -0.77301
C        -56.01021        3.43681       -1.53184
C        -55.93401        2.63163       -2.73389
C        -57.13981        2.00896       -3.22829
C        -57.06420        0.68345       -3.77573
C        -43.29028        0.68053       -3.76843
C        -43.21305       -0.76186       -3.77764
C        -44.42205       -1.52659       -3.55344
C        -44.34581       -2.73311       -2.76246
C        -45.55547       -3.24534       -2.15318
C        -45.48034       -3.81231       -0.82697
C        -46.69114       -3.90216       -0.03700
C        -46.61730       -3.64057        1.38138
C        -47.82843       -3.27923        2.08814
C        -47.75586       -2.27557        3.12512
C        -48.96692       -1.58307        3.51127
C        -48.89500       -0.17345        3.81837
C        -50.10720        0.61726        3.75394
C        -50.03474        1.96002        3.22925
C        -51.24677        2.58383        2.73822
C        -51.17278        3.41366        1.55685
C        -52.38138        3.66120        0.80170
C        -52.30534        3.70106       -0.64194
C        -53.51376        3.48754       -1.41054
C        -53.43638        2.72433       -2.63175
C        -54.64725        2.12446       -3.15889
C        -54.57020        0.80892       -3.74983
C        -40.79268        0.81200       -3.73923
C        -40.71535       -0.62931       -3.79752
C        -41.92435       -1.40134       -3.59918
C        -41.84794       -2.63379       -2.84986
C        -43.05780       -3.16689       -2.25856
C        -42.98264       -3.77845       -0.95216
C        -44.19310       -3.89527       -0.16596
C        -44.11936       -3.68159        1.26093
C        -45.33029       -3.34348        1.97908
C        -45.25769       -2.37596        3.04907
C        -46.46952       -1.69671        3.45880
C        -46.39753       -0.29876        3.81378
C        -47.60942        0.49345        3.77799
C        -47.53701        1.85485        3.29920
C        -48.74763        2.49398        2.82882
C        -48.67368        3.36329        1.67710
C        -49.88401        3.63505        0.92935
C        -49.80794        3.72247       -0.50951
C        -51.01792        3.53824       -1.28505
C        -50.94053        2.81393       -2.53297
C        -52.14797        2.23262       -3.07789
C        -52.07089        0.93668       -3.71512
C        -38.29520        0.94244       -3.70565
C        -38.21778       -0.49594       -3.81285
C        -39.42680       -1.27438       -3.64097
C        -39.35026       -2.53164       -2.93390
C        -40.55990       -3.08460       -2.36115
C        -40.48472       -3.74026       -1.07615
C        -41.69512       -3.88340       -0.29425
C        -41.62138       -3.71816        1.13878
C        -42.83264       -3.40460        1.86811
C        -42.76003       -2.47382        2.97017
C        -43.97165       -1.80925        3.40301
C        -43.89962       -0.42369        3.80567
C        -45.11106        0.36926        3.79634
C        -45.03858        1.74587        3.36459
C        -46.24990        2.40097        2.91596
C        -46.17595        3.30827        1.79491
C        -47.38651        3.60662        1.05769
C        -47.31070        3.74225       -0.37874
C        -48.51943        3.58308       -1.15903
C        -48.44227        2.90114       -2.43067
C        -49.65075        2.33598       -2.99334
C        -49.57337        1.06482       -3.67322
C        -35.79775        1.07187       -3.66798
C        -35.72028       -0.36209       -3.82393
C        -36.92918       -1.14594       -3.67848
C        -36.85251       -2.42652       -3.01451
C        -38.06210       -2.99865       -2.46072
C        -37.98685       -3.69752       -1.19884
C        -39.19733       -3.86730       -0.42222
C        -39.12357       -3.75074        1.01564
C        -40.33472       -3.46220        1.75514
C        -40.26212       -2.56916        2.88827
C        -41.47362       -1.91944        3.34313
C        -41.40152       -0.54859        3.79265
C        -42.61323        0.24440        3.81043
C        -42.54071        1.63471        3.42586
C        -43.75199        2.30499        3.00052
C        -43.67813        3.25014        1.91045
C        -44.88824        3.57279        1.18382
C        -44.81263        3.75686       -0.24705
C        -46.02200        3.62336       -1.03238
C        -45.94493        2.98491       -2.32542
C        -47.15399        2.43983       -2.90751
C        -47.07657        1.19169       -3.63064
C        -33.30025        1.20003       -3.62621
C        -33.22276       -0.22782       -3.83071
C        -34.43162       -1.01622       -3.71174
C        -34.35484       -2.31853       -3.09162
C        -35.56438       -2.90925       -2.55754
C        -35.48905       -3.65057       -1.32008
C        -36.69943       -3.84674       -0.54966
C        -36.62563       -3.77910        0.89138
C        -37.83676       -3.51574        1.64026
C        -37.76416       -2.66171        2.80295
C        -38.97577       -2.02775        3.27965
C        -38.90362       -0.67295        3.77535
C        -40.11525        0.11892        3.82033
C        -40.04273        1.52172        3.48325
C        -41.25384        2.20598        3.08091
C        -41.18006        3.18755        2.02369
C        -42.39048        3.53460        1.30834
C        -42.31502        3.76686       -0.11521
C        -43.52457        3.66047       -0.90450
C        -43.44766        3.06588       -2.21879
C        -44.65629        2.54062       -2.81850
C        -44.57888        1.31776       -3.58382
C        -30.80274        1.32678       -3.58044
C        -30.72524       -0.09327       -3.83323
C        -31.93408       -0.88531       -3.74091
C        -31.85722       -2.20789       -3.16524
C        -33.06665       -2.81645       -2.65142
C        -32.99122       -3.59932       -1.43980
C        -34.20155       -3.82162       -0.67641
C        -34.12768       -3.80297        0.76606
C        -35.33885       -3.56536        1.52354
C        -35.26624       -2.75130        2.71456
C        -36.47783       -2.13395        3.21254
C        -36.40566       -0.79666        3.75390
C        -37.61722       -0.00676        3.82563
C        -37.54469        1.40661        3.53641
C        -38.75592        2.10423        3.15765
C        -38.68220        3.12111        2.13446
C        -39.89267        3.49245        1.43155
C        -39.81737        3.77285        0.01650
C        -41.02682        3.69304       -0.77577
C        -40.95004        3.14335       -2.10943
C        -42.15889        2.63835       -2.72642
C        -42.08144        1.44244       -3.53263
C        -28.30520        1.45200       -3.53071
C        -28.22770        0.04133       -3.83155
C        -29.43652       -0.75339       -3.76595
C        -29.35960       -2.09468       -3.23530
C        -30.56896       -2.72031       -2.74222
C        -30.49342       -3.54377       -1.55785
C        -31.70370       -3.79201       -0.80237
C        -31.62976       -3.82238        0.63989
C        -32.84088       -3.61082        1.40508
C        -32.76825       -2.83774        2.62313
C        -33.97984       -2.23769        3.14179
C        -33.90767       -0.91957        3.72819
C        -35.11930       -0.13256        3.82667
C        -35.04677        1.28978        3.58552
C        -36.25798        1.99989        3.23079
C        -36.18432        3.05102        2.24270
C        -37.39477        3.44600        1.55290
C        -37.31959        3.77431        0.14822
C        -38.52920        3.72132       -0.64625
C        -38.45254        3.21716       -1.99766
C        -39.66148        2.73346       -2.63142
C        -39.58404        1.56548       -3.47784
C        -25.80755        1.57548       -3.47689
C        -25.73005        0.17582       -3.82553
C        -26.93892       -0.62065       -3.78675
C        -26.86201       -1.97907       -3.30169
C        -28.07134       -2.62104       -2.82992
C        -27.99571       -3.48408       -1.67408
C        -29.20588       -3.75791       -0.92739
C        -29.13185       -3.83729        0.51303
C        -30.34292       -3.65199        1.28503
C        -30.27024       -2.92086        2.52869
C        -31.48187       -2.33888        3.06753
C        -31.40971       -1.04146        3.69839
C        -32.62135       -0.25829        3.82353
C        -32.54885        1.17143        3.63067
C        -33.76004        1.89311        3.30015
C        -33.68642        2.97712        2.34829
C        -34.89694        3.39537        1.67237
C        -34.82185        3.77123        0.27969
C        -36.03154        3.74538       -0.51601
C        -35.95501        3.28733       -1.88382
C        -37.16394        2.82532       -2.53343
C        -37.08652        1.68674       -3.41901
C        -23.30980        1.69695       -3.41883
C        -23.23229        0.31002       -3.81487
C        -24.44127       -0.48729       -3.80323
C        -24.36444       -1.86134       -3.36436
C        -25.57372       -2.51884       -2.91445
C        -25.49807       -3.42045       -1.78841
C        -26.70814       -3.71940       -1.05130
C        -26.63400       -3.84770        0.38556
C        -27.84501       -3.68887        1.16353
C        -27.77222       -3.00059        2.43138
C        -28.98385       -2.43740        2.98982
C        -28.91170       -1.16219        3.66449
C        -30.12336       -0.38376        3.81612
C        -30.05090        1.05167        3.67179
C        -31.26214        1.78409        3.36584
C        -31.18858        2.89964        2.45118
C        -32.39911        3.34063        1.78992
C        -32.32411        3.76360        0.41078
C        -33.53382        3.76487       -0.38525
C        -33.45740        3.35361       -1.76785
C        -34.66642        2.91389       -2.43267
C        -34.58904        1.80604       -3.35633
C        -20.81195        1.81636       -3.35644
C        -20.73440        0.44364       -3.79942
C        -21.94342       -0.35346       -3.81511
C        -21.86679       -1.74171       -3.42316
C        -23.07615       -2.41394       -2.99565
C        -23.00056       -3.35308       -1.90077
C        -24.21056       -3.67675       -1.17403
C        -24.13628       -3.85374        0.25762
C        -25.34715       -3.72152        1.04066
C        -25.27418       -3.07687        2.33129
C        -26.48578       -2.53311        2.90868
C        -26.41360       -1.28162        3.62638
C        -27.62534       -0.50884        3.80442
C        -27.55295        0.93064        3.70879
C        -28.76423        1.67296        3.42783
C        -28.69077        2.81878        2.55134
C        -29.90129        3.28186        1.90540
C        -29.82636        3.75136        0.54139
C        -31.03612        3.77975       -0.25408
C        -30.95979        3.41584       -1.64987
C        -32.16888        2.99908       -2.32921
C        -32.09155        1.92324       -3.29000
C        -21.71310       -3.63032       -1.29562
C        -21.63868       -3.85571        0.12930
C        -22.84935       -3.74993        0.91653
C        -22.77609       -3.14961        2.22831
C        -23.98769       -2.62587        2.82408
C        -23.91542       -1.39959        3.58395
C        -25.12722       -0.63340        3.78836
C        -25.05492        0.80853        3.74157
C        -26.26626        1.55985        3.48594
C        -26.19297        2.73463        2.64864
C        -27.40353        3.21922        2.01872
C        -27.32868        3.73461        0.67140
C        -28.53845        3.79007       -0.12259
C        -28.46217        3.47396       -1.53000
C        -29.67128        3.08066       -2.22309
C        -29.59399        2.03819       -3.22001
C        -21.48949       -2.71566        2.73593
C        -21.41703       -1.51584        3.53710
C        -22.62890       -0.75720        3.76767
C        -22.55674        0.68548        3.76987
C        -23.76828        1.44496        3.53998
C        -23.69523        2.64734        2.74291
C        -24.90584        3.15292        2.12980
C        -24.83110        3.71360        0.80066
C        -26.04081        3.79591        0.00905
C        -25.96454        3.52792       -1.40832
C        -27.17368        3.15849       -2.11438
C        -27.09639        2.15070       -3.14631
C        -21.27021        1.32849        3.58991
C        -21.19756        2.55733        2.83406
C        -22.40817        3.08314        2.23847
C        -22.33362        3.68855        0.92906
C        -23.54332        3.79741        0.14067
C        -23.46699        3.57776       -1.28492
C        -24.67610        3.23261       -2.00318
C        -24.59874        2.26062       -3.06892
C        -21.04604        3.79501        0.27227
C        -20.96956        3.62374       -1.16003
C        -22.17847        3.30301       -1.88954
C        -22.10092        2.36779       -2.98775
H         62.76845        2.15879       -3.33853
H         62.87431       -0.21454       -4.02683
H         61.74415       -2.40174       -3.30282
H         61.82254       -3.94199       -1.80459
H         61.94735       -4.23205        0.62686
H         62.05477       -3.35706        2.62348
H         62.18940       -1.27884        3.92217
H         62.29290        0.89707        4.02026
H         62.42598        2.95573        2.68781
H         62.52902        3.94452        0.74277
H         62.66240        3.55934       -1.68046
H        -61.73224        0.19614       -4.00948
H        -62.85307       -2.06474       -3.54348
H        -62.73935       -3.77664       -1.76189
H        -62.63052       -4.16181        0.37395
H        -62.49928       -3.28512        2.66576
H        -62.40291       -1.45680        3.85739
H        -62.27972        0.99271        3.98334
H        -62.18446        2.82900        2.81103
H        -62.05571        3.98144        0.64794
H        -61.94839        3.74346       -1.51882
H        -61.81869        2.27849       -3.48066
C         -0.29645       -3.69253        1.17667
C         -0.97589        4.33010       -0.11488
C          0.99205       -3.42688        1.78941
C         -0.98995        5.90936       -0.10719
C         -0.86441        6.65146        1.08863
C         -1.10660        6.61516       -1.33033
C         -0.86230        8.05576        1.07293
H         -0.76487        6.12381        2.04648
C         -1.10531        8.01644       -1.36069
H         -1.19856        6.05704       -2.27200
C         -0.98175        8.76005       -0.15445
H         -0.76581        8.61759        2.01098
H         -1.19719        8.54910       -2.31607
N         -1.08397       10.20129       -0.16810
H         -0.54410       10.62532        0.62646
H         -0.71303       10.59714       -1.06713
C         -0.83584        2.67844       -2.63886
C          0.35130        3.88519       -0.79593
C          1.47211        3.63172        1.41426
C         -2.23560        3.83569       -0.89468
C         -3.54932        4.09916        1.28162
H         -3.52311        5.18769        1.52766


./6_5/O-/Aryl_OH/GS_OPT_B3LYP/geometry.xyz
1129
geometry.out	Energy: -26030169.1724249
C         21.88726       -0.35406       -3.82519
C         21.95752       -1.74547       -3.44361
C         20.74487       -2.41490       -3.02131
C         20.81611       -3.36179       -1.93280
C         24.38559       -0.23196       -3.83067
C         24.45579       -1.63553       -3.49669
C         23.24307       -2.31905       -3.09766
C         23.31407       -3.30257       -2.04215
C         22.10224       -3.64935       -1.32929
C         22.17529       -3.88456        0.09405
C         20.96496       -3.77797        0.88184
C         21.04062       -3.18720        2.19783
C         26.88378       -0.10965       -3.83179
C         26.95397       -1.52376       -3.54574
C         25.74126       -2.22057       -3.17042
C         25.81210       -3.23965       -2.14915
C         24.60018       -3.61059       -1.44870
C         24.67304       -3.89414       -0.03420
C         23.46255       -3.81430        0.75662
C         23.53816       -3.26837        2.09181
C         22.32916       -2.76347        2.70874
C         22.40716       -1.57007        3.51883
C         21.19917       -0.80712        3.75535
C         21.27860        0.63514        3.76859
C         29.38193        0.01269       -3.82870
C         29.45213       -1.41033       -3.59083
C         28.23943       -2.11956       -3.23952
C         28.31019       -3.17294       -2.25367
C         27.09817       -3.56768       -1.56643
C         27.17088       -3.89927       -0.16242
C         25.96026       -3.84641        0.63050
C         26.03575       -3.34588        1.98339
C         24.82670       -2.86211        2.61685
C         24.90467       -1.69671        3.46673
C         23.69669       -0.94217        3.72878
C         23.77609        0.49877        3.79088
C         22.56840        1.27307        3.59312
C         22.64768        2.50690        2.84621
C         21.43954        3.04279        2.25447
C         21.51731        3.65649        0.94912
C         31.88006        0.13489       -3.82142
C         31.95027       -1.29539       -3.63197
C         30.73757       -2.01617       -3.30500
C         30.80827       -3.10250       -2.35560
C         29.59622       -3.52058       -1.68237
C         29.66880       -3.89982       -0.29044
C         28.45808       -3.87404        0.50366
C         28.53339       -3.41956        1.87272
C         27.32423       -2.95748        2.52196
C         27.40212       -1.82143        3.41067
C         26.19411       -1.07621        3.69792
C         26.27346        0.36182        3.80883
C         25.06583        1.14238        3.63738
C         25.14510        2.40100        2.93301
C         23.93698        2.95675        2.35978
C         24.01476        3.61470        1.07622
C         22.80555        3.76113        0.29303
C         22.88085        3.59920       -1.14035
C         21.67026        3.28919       -1.87210
C         21.74291        2.36162       -2.97704
C         34.37817        0.25679       -3.80992
C         34.44840       -1.17908       -3.66910
C         33.23569       -1.91057       -3.36686
C         33.30635       -3.02852       -2.45486
C         32.09428       -3.46932       -1.79635
C         32.16675       -3.89570       -0.41813
C         30.95593       -3.89706        0.37626
C         31.03106       -3.48928        1.75994
C         29.82178       -3.04951        2.42429
C         29.89953       -1.94411        3.35087
C         28.69149       -1.20906        3.66293
C         28.77078        0.22439        3.82252
C         27.56317        1.01032        3.67748
C         27.64249        2.29221        3.01647
C         26.43441        2.86724        2.46242
C         26.51226        3.56866        1.20208
C         25.30311        3.74172        0.42424
C         25.37859        3.62855       -1.01384
C         24.16806        3.34338       -1.75573
C         24.24096        2.45359       -2.89127
C         23.02909        1.80683       -3.34989
C         23.10000        0.43719       -3.80324
C         36.87634        0.37829       -3.79414
C         36.94657       -1.06157       -3.70213
C         35.73385       -1.80289       -3.42494
C         35.80444       -2.95112       -2.55138
C         34.59231       -3.41405       -1.90828
C         34.66468       -3.88697       -0.54536
C         33.45379       -3.91547        0.24841
C         33.52876       -3.55493        1.64517
C         32.31938       -3.13806        2.32391
C         32.39697       -2.06465        3.28739
C         31.18884       -1.34059        3.62390
C         31.26807        0.08661        3.83199
C         30.06046        0.87700        3.71352
C         30.13984        2.18067        3.09655
C         28.93185        2.77428        2.56229
C         29.00982        3.51829        1.32659
C         27.80074        3.71776        0.55496
C         27.87638        3.65351       -0.88610
C         26.66589        3.39366       -1.63735
C         26.73895        2.54269       -2.80226
C         25.52718        1.91174       -3.28252
C         25.59822        0.55815       -3.78182
C         39.37458        0.49919       -3.77388
C         39.44482       -0.94293       -3.73081
C         38.23200       -1.69326       -3.47909
C         38.30249       -2.87043       -2.64501
C         37.09034       -3.35497       -2.01812
C         37.16259       -3.87383       -0.67196
C         35.95168       -3.92930        0.12026
C         36.02650       -3.61644        1.52848
C         34.81700       -3.22295        2.22087
C         34.89443       -2.18289        3.22024
C         33.68621       -1.47070        3.58094
C         33.76535       -0.05137        3.83730
C         32.55776        0.74256        3.74549
C         32.63719        2.06646        3.17319
C         31.42928        2.67792        2.65924
C         31.50738        3.46355        1.44962
C         30.29837        3.68926        0.68509
C         30.37419        3.67397       -0.75732
C         29.16377        3.43985       -1.51707
C         29.23696        2.62875       -2.71009
C         28.02524        2.01434       -3.21145
C         28.09638        0.67840       -3.75615
C         41.87275        0.61931       -3.74911
C         41.94298       -0.82334       -3.75500
C         40.73020       -1.58182       -3.52930
C         40.80056       -2.78674       -2.73560
C         39.58840       -3.29216       -2.12562
C         39.66054       -3.85638       -0.79782
C         38.44949       -3.93863       -0.00802
C         38.52419       -3.67378        1.40994
C         37.31462       -3.30418        2.11525
C         37.39192       -2.29868        3.14945
C         36.18365       -1.59923        3.53399
C         36.26271       -0.18938        3.83838
C         35.05506        0.60716        3.77330
C         35.13453        1.94968        3.24625
C         33.92666        2.57826        2.75320
C         34.00491        3.40455        1.57100
C         32.79602        3.65622        0.81446
C         32.87200        3.68991       -0.62765
C         31.66166        3.48176       -1.39502
C         31.73497        2.71155       -2.61483
C         30.52327        2.11449       -3.13679
C         30.59449        0.79775       -3.72636
C         44.37112        0.73871       -3.71996
C         44.44128       -0.70323       -3.77490
C         43.22852       -1.46877       -3.57513
C         43.29874       -2.69995       -2.82294
C         42.08633       -3.22577       -2.23053
C         42.15832       -3.83467       -0.92279
C         40.94727       -3.94381       -0.13637
C         41.02185       -3.72716        1.28987
C         39.81232       -3.38167        2.00714
C         39.88951       -2.41188        3.07496
C         38.68111       -1.72592        3.48291
C         38.76008       -0.32730        3.83501
C         37.55237        0.47097        3.79695
C         37.63182        1.83059        3.31567
C         36.42405        2.47547        2.84408
C         36.50243        3.34144        1.69058
C         35.29363        3.61864        0.94287
C         35.36977        3.70130       -0.49722
C         34.15951        3.51939       -1.27137
C         34.23296        2.79101       -2.51659
C         33.02132        2.21204       -3.05861
C         33.09259        0.91603       -3.69251
C         46.86968        0.85657       -3.68563
C         46.93979       -0.58232       -3.78978
C         45.72652       -1.35440       -3.61652
C         45.79659       -2.61024       -2.90691
C         44.58430       -3.15619       -2.33322
C         44.65611       -3.80932       -1.04663
C         43.44519       -3.94471       -0.26455
C         43.51968       -3.77651        1.16826
C         42.30992       -3.45527        1.89670
C         42.38704       -2.52235        2.99661
C         41.17857       -1.85078        3.42778
C         41.25745       -0.46485        3.82722
C         40.04980        0.33413        3.81623
C         40.12921        1.70938        3.38136
C         38.92139        2.36974        2.93165
C         38.99988        3.27428        1.80826
C         37.79115        3.57672        1.07022
C         37.86746        3.70825       -0.36621
C         36.65735        3.55278       -1.14624
C         36.73097        2.86709       -2.41550
C         35.51938        2.30684       -2.97696
C         35.59073        1.03312       -3.65449
C         49.36755        0.97282       -3.64650
C         49.43751       -0.46119       -3.79962
C         48.22482       -1.23865       -3.65437
C         48.29464       -2.51889       -2.98787
C         47.08255       -3.08324       -2.43294
C         47.15421       -3.77982       -1.16946
C         45.94276       -3.94125       -0.39224
C         46.01721       -3.82155        1.04499
C         44.80750       -3.52554        1.78402
C         44.88454       -2.63007        2.91501
C         43.67627       -1.97361        3.36847
C         43.75507       -0.60192        3.81485
C         42.54718        0.19694        3.83077
C         42.62654        1.58599        3.44301
C         41.41865        2.26133        3.01602
C         41.49720        3.20345        1.92391
C         40.28868        3.53066        1.19646
C         40.36517        3.71089       -0.23478
C         39.15515        3.58182       -1.01977
C         39.22899        2.93971       -2.31152
C         38.01741        2.39884       -2.89190
C         38.08885        1.14888       -3.61225
C         51.86661        1.08875       -3.60356
C         51.93615       -0.34123       -3.80630
C         50.72363       -1.12226       -3.68633
C         50.79336       -2.42434       -3.06521
C         49.57994       -3.00743       -2.52951
C         49.65142       -3.74602       -1.29119
C         48.44043       -3.93466       -0.52023
C         48.51477       -3.86321        0.92109
C         47.30558       -3.59178        1.66906
C         47.38258       -2.73488        2.82975
C         46.17374       -2.09378        3.30482
C         46.25248       -0.73853        3.79729
C         45.04447        0.05934        3.84101
C         45.12372        1.46099        3.50079
C         43.91612        2.15029        3.09706
C         43.99469        3.12919        2.03749
C         42.78613        3.48045        1.32123
C         42.86281        3.70908       -0.10285
C         41.65281        3.60672       -0.89205
C         41.72689        3.00881       -2.20480
C         40.51552        2.48805       -2.80345
C         40.58706        1.26316       -3.56587
C         54.36608        1.19922       -3.55195
C         54.43543       -0.21996       -3.80417
C         53.22029       -1.00608       -3.71365
C         53.28987       -2.32760       -3.13884
C         52.07806       -2.93012       -2.62614
C         52.14909       -3.71191       -1.41156
C         50.93906       -3.92356       -0.64748
C         51.01343       -3.90058        0.79538
C         49.80286       -3.65310        1.55219
C         49.87985       -2.83620        2.73982
C         48.67113       -2.21243        3.23759
C         48.74970       -0.87390        3.77590
C         47.54233       -0.07851        3.84655
C         47.62144        1.33441        3.55457
C         46.41338        2.03674        3.17393
C         46.49200        3.05088        2.14885
C         45.28331        3.42659        1.44478
C         45.36019        3.70325        0.02924
C         44.15064        3.62769       -0.76307
C         44.22496        3.07442       -2.09555
C         43.01368        2.57401       -2.71149
C         43.08539        1.37583       -3.51495
C         56.86146        1.30511       -3.48980
C         56.92906       -0.10269       -3.78584
C         55.71924       -0.88788       -3.73775
C         55.78912       -2.23436       -3.20931
C         54.57798       -2.84936       -2.71639
C         54.64887       -3.67178       -1.53131
C         53.43530       -3.90850       -0.77291
C         53.50946       -3.93261        0.66714
C         52.30029       -3.71381        1.43309
C         52.37699       -2.93520        2.64935
C         51.16989       -2.32834        3.16592
C         51.24833       -1.00834        3.74999
C         50.03950       -0.21543        3.84623
C         50.11858        1.20521        3.60328
C         48.91022        1.92105        3.24798
C         48.98884        2.96995        2.25795
C         47.78099        3.36916        1.56724
C         47.85803        3.69375        0.16133
C         46.64842        3.64395       -0.63323
C         46.72306        3.13605       -1.98310
C         45.51158        2.65680       -2.61618
C         45.58347        1.48660       -3.45959
C         59.36764        1.41813       -3.42304
C         59.42681        0.01295       -3.77170
C         58.22031       -0.77429       -3.73213
C         58.29591       -2.13412       -3.26530
C         57.07258       -2.76585       -2.79775
C         57.14198       -3.61924       -1.64483
C         55.93333       -3.89245       -0.90272
C         56.00607       -3.96239        0.54253
C         54.80056       -3.76714        1.31119
C         54.87720       -3.02963        2.55306
C         53.66618       -2.43846        3.08955
C         53.74475       -1.14244        3.71641
C         52.53601       -0.35318        3.84409
C         52.61500        1.07683        3.64990
C         51.40849        1.80311        3.31897
C         51.48708        2.88652        2.36504
C         50.27829        3.30721        1.68692
C         50.35563        3.67890        0.29423
C         49.14559        3.65658       -0.50236
C         49.22054        3.19394       -1.86833
C         48.00996        2.73687       -2.51756
C         48.08200        1.59522       -3.40042
C         61.84274        1.48896       -3.45487
C         61.90458        0.16387       -3.81490
C         60.70298       -0.66927       -3.76934
C         60.75466       -2.03805       -3.39845
C         59.58749       -2.70988       -2.92827
C         59.64665       -3.64420       -1.78022
C         58.44206       -3.86466       -1.02814
C         58.51441       -3.98332        0.41556
C         57.29331       -3.80168        1.18678
C         57.37064       -3.10923        2.43956
C         56.16159       -2.54972        3.00805
C         56.24029       -1.27176        3.68082
C         55.03607       -0.49078        3.83533
C         55.11501        0.94665        3.69143
C         53.90511        1.68366        3.38285
C         53.98388        2.79627        2.46931
C         52.77448        3.24338        1.80664
C         52.85207        3.66211        0.42637
C         51.64409        3.66637       -0.37000
C         51.71925        3.24892       -1.75204
C         50.50846        2.81191       -2.41519
C         50.58080        1.70152       -3.33521
C         60.88976       -3.98664       -1.12783
C         60.96012       -4.12415        0.25046
C         59.79207       -3.91069        1.07546
C         59.86967       -3.24268        2.38170
C         58.66986       -2.65535        2.91517
C         58.74944       -1.39863        3.63536
C         57.53065       -0.62214        3.80494
C         57.60979        0.80549        3.70996
C         56.39992        1.55942        3.44457
C         56.47891        2.70570        2.56861
C         55.27427        3.17517        1.92546
C         55.35200        3.64185        0.55817
C         54.14184        3.66915       -0.23856
C         54.21755        3.29856       -1.63015
C         53.00546        2.88445       -2.31012
C         53.07787        1.80496       -3.26579
C         61.12405       -2.79431        2.95115
C         61.20023       -1.60869        3.66104
C         60.02979       -0.77194        3.83709
C         60.10854        0.69081        3.79553
C         58.90826        1.42700        3.49850
C         58.98787        2.61080        2.66317
C         57.77017        3.09017        2.02947
C         57.84866        3.59636        0.69113
C         56.63685        3.66687       -0.10399
C         56.71303        3.34218       -1.50775
C         55.50582        2.95587       -2.20122
C         55.57775        1.90468       -3.19299
C         61.36524        1.39828        3.63346
C         61.44129        2.54231        2.86213
C         60.26853        3.05298        2.17481
C         60.34675        3.61835        0.82935
C         59.14595        3.65638        0.03633
C         59.22352        3.37652       -1.38589
C         58.00442        3.00557       -2.08188
C         58.07646        1.99672       -3.09740
C         61.60647        3.75764        0.11648
C         61.68199        3.51519       -1.23921
C         60.50561        3.09450       -1.98548
C         60.57891        2.10075       -3.04621
C        -19.44772       -0.28809       -3.83428
C        -19.36956       -1.68221       -3.46459
C        -20.57838       -2.36190       -3.04688
C        -20.50152       -3.31769       -1.96647
C        -16.94909       -0.15181       -3.84053
C        -16.87103       -1.55794       -3.51828
C        -18.08024       -2.25140       -3.12463
C        -18.00397       -3.24365       -2.07767
C        -19.21342       -3.60321       -1.36669
C        -19.13821       -3.85039        0.05440
C        -20.34803       -3.75740        0.84443
C        -20.27388       -3.17781        2.16551
C        -14.44983       -0.01510       -3.83938
C        -14.37191       -1.43097       -3.56482
C        -15.58194       -2.13811       -3.19699
C        -15.50661       -3.16639       -2.18549
C        -16.71622       -3.55036       -1.48805
C        -16.64158       -3.84657       -0.07607
C        -17.85107       -3.77940        0.71657
C        -17.77655       -3.24476        2.05647
C        -18.98717       -2.75134        2.67888
C        -18.91384       -1.56479        3.49921
C        -20.12578       -0.81059        3.74359
C        -20.05395        0.63189        3.76919
C        -11.95024        0.12246       -3.82995
C        -11.87278       -1.30180       -3.60241
C        -13.08279       -2.02178       -3.26284
C        -13.00896       -3.08685       -2.28888
C        -14.21908       -3.49465       -1.60657
C        -14.14524       -3.84104       -0.20610
C        -15.35490       -3.79932        0.58842
C        -15.27992       -3.30999        1.94516
C        -16.48986       -2.83649        2.58379
C        -16.41555       -1.67759        3.44298
C        -17.62703       -0.93185        3.71303
C        -17.55477        0.50903        3.78733
C        -18.76751        1.27823        3.59776
C        -18.69644        2.51871        2.86137
C        -19.90857        3.05307        2.27552
C        -19.83637        3.67827        0.97540
C         -9.44810        0.26191       -3.80938
C         -9.37242       -1.17150       -3.62860
C        -10.58324       -1.90249       -3.31813
C        -10.51108       -3.00421       -2.38640
C        -11.72287       -3.43715       -1.72123
C        -11.64986       -3.83555       -0.33518
C        -12.85928       -3.81982        0.46002
C        -12.78394       -3.37566        1.83272
C        -13.99266       -2.92068        2.48570
C        -13.91694       -1.78958        3.38126
C        -15.12824       -1.05218        3.67605
C        -15.05522        0.38497        3.79827
C        -16.26834        1.16049        3.63699
C        -16.19779        2.42575        2.94367
C        -17.41023        2.97989        2.37747
C        -17.33895        3.64954        1.09947
C        -18.54972        3.79565        0.31875
C        -18.47530        3.64675       -1.11597
C        -19.68454        3.33640       -1.84931
C        -19.60720        2.41913       -2.96243
C         -6.94586        0.39894       -3.76558
C         -6.87270       -1.03876       -3.63865
C         -8.08615       -1.78256       -3.36239
C         -8.01484       -2.92202       -2.47819
C         -9.22657       -3.38037       -1.83304
C         -9.15433       -3.83334       -0.46235
C        -10.36353       -3.84184        0.33192
C        -10.28782       -3.44348        1.71856
C        -11.49643       -3.00501        2.38491
C        -11.41910       -1.90173        3.31310
C        -12.62941       -1.17280        3.63253
C        -12.55520        0.26010        3.80081
C        -13.76806        1.04076        3.66861
C        -13.69801        2.32994        3.02026
C        -14.91176        2.90343        2.47497
C        -14.84192        3.61754        1.22179
C        -16.05306        3.79024        0.44691
C        -15.97915        3.69037       -0.99215
C        -17.18772        3.40404       -1.73529
C        -17.10977        2.52460       -2.87873
C        -18.31806        1.87473       -3.34149
C        -18.23903        0.50958       -3.80669
C         -4.45332        0.52644       -3.69860
C         -4.37936       -0.91393       -3.64319
C         -5.58961       -1.66657       -3.40303
C         -5.51814       -2.84673       -2.56796
C         -6.72966       -3.32476       -1.94030
C         -6.65714       -3.83111       -0.58908
C         -7.86871       -3.86549        0.20460
C         -7.79275       -3.51431        1.60250
C         -9.00065       -3.09412        2.28236
C         -8.92223       -2.01615        3.24144
C        -10.12994       -1.29435        3.58133
C        -10.05370        0.13328        3.79231
C        -11.26748        0.91905        3.68865
C        -11.19775        2.22975        3.08795
C        -12.41298        2.82440        2.56794
C        -12.34532        3.58442        1.34143
C        -13.55637        3.78306        0.57409
C        -13.48342        3.73324       -0.86796
C        -14.69169        3.46948       -1.61978
C        -14.61266        2.62854       -2.79114
C        -15.82056        1.99356       -3.27543
C        -15.74061        0.64449       -3.78528
C         -1.95954        0.65290       -3.64165
C         -1.88503       -0.79604       -3.65995
C         -3.09370       -1.55379       -3.43864
C         -3.02064       -2.76438       -2.65605
C         -4.23476       -3.26895       -2.04572
C         -4.16050       -3.82438       -0.71564
C         -5.37184       -3.89115        0.07543
C         -5.29610       -3.58781        1.48721
C         -6.50342       -3.18685        2.17791
C         -6.42471       -2.13626        3.16705
C         -7.63239       -1.41742        3.52306
C         -7.55412        0.00225        3.76991
C         -8.76683        0.79342        3.69697
C         -8.69646        2.12581        3.14265
C         -9.91192        2.74153        2.65251
C         -9.84715        3.55151        1.45755
C        -11.06069        3.77502        0.69859
C        -10.98965        3.77645       -0.74292
C        -12.19709        3.53595       -1.50332
C        -12.11623        2.73238       -2.70087
C        -13.32251        2.11188       -3.20485
C        -13.24119        0.77918       -3.75739
C          0.52948        0.77745       -3.62579
C          0.60595       -0.65674       -3.67826
C         -0.60443       -1.43359       -3.48323
C         -0.52723       -2.67229       -2.74534
C         -1.73578       -3.20576       -2.15645
C         -1.66016       -3.81022       -0.84247
C         -2.87094       -3.90480       -0.05388
C         -2.79469       -3.65141        1.36631
C         -4.00713       -3.27572        2.07107
C         -3.92950       -2.25867        3.09022
C         -5.13678       -1.55024        3.46716
C         -5.05848       -0.13357        3.74362
C         -6.26442        0.66200        3.68869
C         -6.18961        2.01082        3.17203
C         -7.41096        2.64964        2.71652
C         -7.34980        3.51237        1.56526
C         -8.56588        3.77244        0.82186
C         -8.49887        3.82624       -0.62047
C         -9.70282        3.60556       -1.38637
C         -9.61854        2.83878       -2.60873
C        -10.82455        2.22917       -3.12893
C        -10.74130        0.91458       -3.71964
C          3.02692        0.90861       -3.66564
C          3.10068       -0.53415       -3.73780
C          1.89421       -1.30662       -3.54273
C          1.97118       -2.56590       -2.83773
C          0.76297       -3.11965       -2.25850
C          0.83979       -3.76659       -0.97224
C         -0.37299       -3.90162       -0.18564
C         -1.50732       -3.36027        1.96174
C         -1.43102       -2.37506        3.02060
C         -2.63885       -1.68273        3.41255
C         -2.56038       -0.27561        3.72561
C         -3.76969        0.52483        3.66853
C         -3.69175        1.87131        3.17150
C         -4.90893        2.53710        2.74991
C         -4.84525        3.45167        1.63466
C         -6.06643        3.76492        0.93391
C         -6.00805        3.89356       -0.50206
C         -7.21390        3.68040       -1.27277
C         -7.12270        2.95147       -2.51052
C         -8.32648        2.35127       -3.04947
C         -8.24195        1.04955       -3.67080
C          5.53380        1.02522       -3.67369
C          5.60323       -0.41345       -3.78548
C          4.38985       -1.18720       -3.60887
C          4.46694       -2.45905       -2.93130
C          3.25863       -3.02975       -2.36896
C          3.33636       -3.71801       -1.10060
C          2.12861       -3.88139       -0.31956
C          2.20416       -3.72744        1.11615
C          1.06771       -2.47150        2.93538
C         -0.14589       -1.80054        3.35689
C         -0.07173       -0.40577        3.72090
C         -1.27933        0.38386        3.69399
C         -1.20329        1.75432        3.22312
C         -2.40348        2.40671        2.77050
C         -2.31338        3.36959        1.69196
C         -3.56589        3.73350        0.99006
C         -3.52813        4.02399       -0.38552
C         -4.72888        3.81593       -1.16138
C         -4.62850        3.07528       -2.40627
C         -5.81759        2.47921       -2.95242
C         -5.73831        1.17891       -3.59688
C          8.03504        1.13965       -3.65376
C          8.10388       -0.29309       -3.81577
C          6.88962       -1.07124       -3.66977
C          6.96472       -2.36183       -3.02380
C          5.75635       -2.94054       -2.47598
C          5.83375       -3.66438       -1.22781
C          4.62538       -3.84967       -0.45105
C          4.70096       -3.74526        0.98651
C          3.48936       -3.46311        1.72896
C          3.56226       -2.55910        2.85373
C          2.35124       -1.90766        3.29969
C          2.42364       -0.52563        3.72400
C          1.21413        0.26550        3.71524
C          1.28897        1.65112        3.31864
C          0.07718        2.31232        2.86683
C          0.14771        3.31171        1.82727
C         -1.05196        3.70147        1.14126
C         -2.10702        3.14127       -2.26325
C         -3.31022        2.56330       -2.79360
C         -3.24082        1.29418       -3.47688
C         10.53543        1.25442       -3.62038
C         10.60455       -0.17281       -3.83384
C          9.39115       -0.95495       -3.71621
C          9.46429       -2.26377       -3.10913
C          8.25335       -2.85576       -2.57859
C          8.32963       -3.61354       -1.35193
C          7.12055       -3.82056       -0.58238
C          7.19578       -3.76469        0.85933
C          5.98652       -3.50679        1.61043
C          6.05903       -2.64773        2.77055
C          4.84767       -2.00938        3.23933
C          4.91988       -0.65091        3.72360
C          3.70711        0.14316        3.75320
C          3.78150        1.54908        3.42696
C          2.57498        2.23925        3.02282
C          2.65608        3.27570        2.00732
C          1.56889        3.98000       -0.11203
C          0.40191        3.22569       -2.12440
C         -0.75766        1.41329       -3.41590
C         13.03531        1.36769       -3.57718
C         13.10491       -0.05087       -3.84050
C         11.89122       -0.83715       -3.75187
C         11.96315       -2.16434       -3.18701
C         10.75129       -2.77202       -2.67721
C         10.82595       -3.56664       -1.47296
C          9.61676       -3.79367       -0.71091
C          9.69156       -3.78603        0.73184
C          8.48200       -3.55099        1.49148
C          8.55522       -2.73912        2.68340
C          7.34379       -2.11877        3.17934
C          7.41693       -0.78131        3.72069
C          6.20685        0.01131        3.78706
C          6.28402        1.42968        3.51263
C          5.07866        2.13643        3.13527
C          5.16475        3.17918        2.13902
C          3.96136        3.58271        1.43963
C          4.05274        3.88467        0.03560
C          2.84678        3.84334       -0.76212
C          2.90466        3.27118       -2.08537
C          1.68278        2.75443       -2.64886
C          1.74649        1.54071       -3.42711
C         15.53408        1.47994       -3.52759
C         15.60418        0.07142       -3.83945
C         14.39086       -0.71762       -3.77951
C         14.46199       -2.06322       -3.25876
C         13.24995       -2.68648       -2.76972
C         13.32323       -3.51897       -1.59144
C         12.11281       -3.76828       -0.83727
C         12.18721       -3.80886        0.60447
C         10.97742       -3.59896        1.37169
C         11.05144       -2.83212        2.59369
C          9.84166       -2.23029        3.11379
C          9.91648       -0.91445        3.70654
C          8.70715       -0.12325        3.80399
C          8.78605        1.30080        3.57592
C          7.57788        2.02032        3.22397
C          7.66244        3.08457        2.25222
C          6.45706        3.50243        1.56756
C          6.54162        3.84763        0.16643
C          5.33757        3.81752       -0.62984
C          5.40416        3.31429       -1.98262
C          4.18768        2.83489       -2.60710
C          4.24854        1.65634       -3.43193
C         18.03260        1.59086       -3.47285
C         18.10306        0.19362       -3.83256
C         16.89011       -0.59710       -3.80004
C         16.96077       -1.95938       -3.32490
C         15.74825       -2.59857       -2.85745
C         15.82058       -3.46947       -1.70745
C         14.60951       -3.74289       -0.96246
C         14.68344       -3.83206        0.47744
C         13.47382       -3.64710        1.25091
C         13.54861       -2.92445        2.49959
C         12.33927       -2.34059        3.04155
C         12.41554       -1.04786        3.68121
C         11.20617       -0.26013        3.80945
C         11.28548        1.17063        3.62824
C         10.07766        1.90076        3.30217
C         10.16020        2.99410        2.36100
C          8.95447        3.42718        1.68820
C          9.03579        3.81569        0.29940
C          7.82833        3.80711       -0.49816
C          7.89907        3.35434       -1.86677
C          6.68526        2.90521       -2.51756
C          6.74956        1.76246       -3.39988
C         20.53095        1.69983       -3.41342
C         20.60167        0.31564       -3.82025
C         19.38879       -0.47585       -3.81504
C         19.45920       -1.85340       -3.38636
C         18.24656       -2.50808       -2.94132
C         18.31822       -3.41739       -1.82121
C         17.10688       -3.71513       -1.08610
C         17.18045       -3.85304        0.34995
C         15.97049       -3.69360        1.12908
C         16.04584       -3.01476        2.40178
C         14.83663       -2.44997        2.96430
C         14.91376       -1.18030        3.64877
C         13.70519       -0.39751        3.80564
C         13.78458        1.03886        3.67255
C         12.57686        1.77913        3.37104
C         12.65803        2.90131        2.46528
C         11.45069        3.35432        1.80664
C         11.53029        3.78688        0.43111
C         10.32217        3.80322       -0.36565
C         10.39493        3.39941       -1.75093
C          9.18358        2.97143       -2.41765
C          9.25071        1.86617       -3.34520
C         19.60446       -3.68408       -1.20835
C         19.67774       -3.87071        0.22211
C         18.46753       -3.73760        1.00602
C         18.54313       -3.10253        2.30122
C         17.33419       -2.55718        2.88274
C         17.41183       -1.31167        3.61035
C         16.20359       -0.53448        3.79427
C         16.28303        0.90529        3.70984
C         15.07508        1.65545        3.43405
C         15.15533        2.80685        2.56565
C         13.94764        3.28068        1.92276
C         14.02627        3.75871        0.56176
C         12.81788        3.79935       -0.23389
C         12.89171        3.44429       -1.63202
C         11.68032        3.03882       -2.31422
C         11.74960        1.96876       -3.28142
C         19.83168       -2.66171        2.79743
C         19.90959       -1.44168        3.56677
C         18.70146       -0.67114        3.77731
C         18.78091        0.77070        3.74167
C         17.57312        1.52976        3.49182
C         17.65281        2.70992        2.66259
C         16.44491        3.20445        2.03580
C         16.52301        3.72792        0.69182
C         15.31401        3.79459       -0.10209
C         15.38846        3.48764       -1.51147
C         14.17751        3.10576       -2.20764
C         14.24822        2.07017       -3.21233
C         20.07088        1.40226        3.54464
C         20.15028        2.60987        2.75608
C         18.94214        3.12530        2.14642
C         19.02000        3.69407        0.82095
C         17.81089        3.78727        0.02980
C         17.88572        3.52846       -1.38939
C         16.67504        3.16992       -2.09821
C         16.74668        2.16970       -3.13785
C         20.30815        3.77620        0.16150
C         20.38324        3.56573       -1.26557
C         19.17256        3.23122       -1.98631
C         19.24481        2.26693       -3.05928
C        -60.74432       -0.36216       -3.88442
C        -60.68476       -1.71845       -3.47126
C        -61.88185       -2.45485       -3.06541
C        -61.81358       -3.38568       -2.05635
C        -58.28633       -0.19678       -3.82600
C        -58.20275       -1.59637       -3.49901
C        -59.40500       -2.29077       -3.11253
C        -59.33894       -3.29555       -2.07059
C        -60.54719       -3.68005       -1.38689
C        -60.47036       -3.95802        0.03960
C        -61.64569       -3.92437        0.89705
C        -61.57109       -3.40926        2.17434
C        -55.78021       -0.06859       -3.83516
C        -55.70231       -1.48967       -3.56760
C        -56.90787       -2.18693       -3.18952
C        -56.83327       -3.22191       -2.19083
C        -58.04523       -3.60578       -1.48917
C        -57.96952       -3.92048       -0.09294
C        -59.18777       -3.87155        0.69554
C        -59.11102       -3.35270        2.04905
C        -60.31331       -2.90573        2.70247
C        -60.24038       -1.71152        3.54185
C        -61.41701       -0.92012        3.85458
C        -61.34843        0.45929        3.89990
C        -53.28163        0.06134       -3.82842
C        -53.20407       -1.36324       -3.61345
C        -54.41486       -2.08390       -3.27084
C        -54.33836       -3.15185       -2.30330
C        -55.54688       -3.56526       -1.62266
C        -55.47101       -3.92839       -0.22403
C        -56.67730       -3.89368        0.57044
C        -56.60169       -3.42243        1.93206
C        -57.81517       -2.94687        2.56998
C        -57.74164       -1.80656        3.43475
C        -58.96296       -1.07043        3.71874
C        -58.89113        0.37671        3.79722
C        -60.09586        1.15160        3.65935
C        -60.02507        2.41321        2.91711
C        -61.19971        3.02199        2.32491
C        -61.12864        3.64958        1.09345
C        -50.78583        0.19595       -3.82099
C        -50.70812       -1.23676       -3.65555
C        -51.91625       -1.96877       -3.34054
C        -51.83940       -3.07215       -2.40920
C        -53.04741       -3.50602       -1.74086
C        -52.97087       -3.91231       -0.35777
C        -54.18188       -3.90831        0.44001
C        -54.10651       -3.48230        1.81568
C        -55.31812       -3.04239        2.47783
C        -55.24517       -1.92017        3.38813
C        -56.45338       -1.18733        3.68536
C        -56.38204        0.24960        3.81828
C        -57.59639        1.02267        3.64423
C        -57.52509        2.28297        2.96604
C        -58.74775        2.84396        2.41145
C        -58.67366        3.52639        1.13350
C        -59.87567        3.73391        0.37114
C        -59.79936        3.60640       -1.09051
C        -60.96709        3.34264       -1.90131
C        -60.89361        2.49427       -2.99601
C        -48.28782        0.33072       -3.80932
C        -48.21003       -1.10759       -3.69388
C        -49.41829       -1.85000       -3.40212
C        -49.34091       -2.98311       -2.51062
C        -50.55078       -3.44170       -1.85810
C        -50.47408       -3.89317       -0.48880
C        -51.68366       -3.91753        0.30687
C        -51.60862       -3.53627        1.69934
C        -52.81794       -3.11600        2.37338
C        -52.74489       -2.02747        3.32008
C        -53.95777       -1.30319        3.64570
C        -53.88651        0.12516        3.82845
C        -55.10088        0.90688        3.70002
C        -55.02987        2.20152        3.05814
C        -56.23801        2.77444        2.51396
C        -56.16501        3.50005        1.26489
C        -57.37606        3.66536        0.48767
C        -57.30024        3.58681       -0.94168
C        -58.52096        3.32430       -1.68991
C        -58.44549        2.45711       -2.85002
C        -59.64758        1.86427       -3.36843
C        -59.58151        0.46310       -3.84470
C        -45.79044        0.46474       -3.79288
C        -45.71244       -0.97582       -3.72688
C        -46.92126       -1.72855       -3.46169
C        -46.84364       -2.89175       -2.60900
C        -48.05246       -3.37262       -1.97327
C        -47.97583       -3.87032       -0.61885
C        -49.18507       -3.91915        0.17569
C        -49.10999       -3.58480        1.57856
C        -50.32125       -3.18696        2.26689
C        -50.24824       -2.13165        3.24910
C        -51.46038       -1.42149        3.60174
C        -51.38921        0.00357        3.83427
C        -52.60014        0.78814        3.73050
C        -52.52909        2.10324        3.13522
C        -53.74183        2.69746        2.60941
C        -53.66916        3.46274        1.38962
C        -54.88240        3.67185        0.62269
C        -54.80754        3.63719       -0.82133
C        -56.01276        3.38763       -1.57462
C        -55.93719        2.56084       -2.76189
C        -57.14308        1.92857       -3.24381
C        -57.06717        0.59342       -3.76721
C        -43.29325        0.59893       -3.77297
C        -43.21514       -0.84335       -3.75610
C        -44.42346       -1.60461       -3.51686
C        -44.34571       -2.79653       -2.70420
C        -45.55447       -3.29836       -2.08456
C        -45.47773       -3.84116       -0.74838
C        -46.68773       -3.91743        0.04426
C        -46.61271       -3.63010        1.45758
C        -47.82340       -3.25669        2.15881
C        -47.75047       -2.23428        3.17727
C        -48.96159       -1.53558        3.55191
C        -48.89024       -0.12058        3.83329
C        -50.10299        0.66812        3.75571
C        -50.03186        2.00119        3.20672
C        -51.24474        2.61526        2.70564
C        -51.17240        3.42357        1.50934
C        -52.38187        3.65661        0.75097
C        -52.30722        3.67033       -0.69320
C        -53.51624        3.44214       -1.45665
C        -53.43954        2.65693       -2.66387
C        -54.65051        2.04685       -3.17890
C        -54.57320        0.72084       -3.74595
C        -40.79570        0.73239       -3.74860
C        -40.71755       -0.70969       -3.78083
C        -41.92588       -1.47872       -3.56732
C        -41.84800       -2.69731       -2.79585
C        -43.05696       -3.22032       -2.19377
C        -42.98017       -3.80802       -0.87657
C        -44.18980       -3.91131       -0.08721
C        -44.11484       -3.67174        1.33550
C        -45.32532       -3.32140        2.04856
C        -45.25231       -2.33455        3.10071
C        -46.46419       -1.64867        3.49915
C        -46.39272       -0.24447        3.82860
C        -47.60513        0.54625        3.77959
C        -47.53400        1.89879        3.27616
C        -48.74546        2.52858        2.79544
C        -48.67314        3.37692        1.62809
C        -49.88436        3.63435        0.87669
C        -49.80970        3.69568       -0.56358
C        -51.02030        3.49666       -1.33448
C        -50.94364        2.74986       -2.56912
C        -52.15123        2.15798       -3.10223
C        -52.07394        0.85074       -3.71587
C        -38.29825        0.86488       -3.71981
C        -38.22007       -0.57514       -3.80100
C        -39.42845       -1.35106       -3.61386
C        -39.35048       -2.59523       -2.88417
C        -40.55922       -3.13841       -2.30027
C        -40.48239       -3.77056       -1.00364
C        -41.69196       -3.90021       -0.21810
C        -41.61695       -3.70894        1.21162
C        -42.82772       -3.38296        1.93631
C        -42.75466       -2.43231        3.02124
C        -43.96630       -1.76072        3.44308
C        -43.89476       -0.36803        3.82043
C        -45.10668        0.42390        3.79783
C        -45.03545        1.79248        3.34112
C        -46.24760        2.43865        2.88185
C        -46.17526        3.32553        1.74449
C        -47.38671        3.60976        1.00314
C        -47.31233        3.71935       -0.43558
C        -48.52170        3.54530       -1.21170
C        -48.44533        2.84042       -2.47080
C        -49.65401        2.26438       -3.02195
C        -49.57647        0.98113       -3.67868
C        -35.80083        0.99641       -3.68685
C        -35.72266       -0.44008       -3.81693
C        -36.93094       -1.22187       -3.65613
C        -36.85288       -2.49015       -2.96911
C        -38.06158       -3.05281       -2.40382
C        -37.98468       -3.72855       -1.12952
C        -39.19431       -3.88491       -0.34875
C        -39.11924       -3.74219        1.08666
C        -40.32987       -3.44103        1.82199
C        -40.25676       -2.52756        2.93867
C        -41.46824       -1.87045        3.38285
C        -41.39659       -0.49164        3.80736
C        -42.60878        0.30081        3.81187
C        -42.53748        1.68395        3.40205
C        -43.74956        2.34568        2.96575
C        -43.67730        3.27097        1.85867
C        -44.88828        3.57970        1.12746
C        -44.81413        3.73782       -0.30658
C        -46.02417        3.58937       -1.08820
C        -45.94794        2.92757       -2.36948
C        -47.15722        2.37127       -2.94040
C        -47.07971        1.11025       -3.64081
C        -33.30336        1.12669       -3.64970
C        -33.22522       -0.30455       -3.82853
C        -34.43351       -1.09135       -3.69417
C        -34.35536       -2.38217       -3.05064
C        -35.56403       -2.96376       -2.50470
C        -35.48704       -3.68237       -1.25403
C        -36.69655       -3.86517       -0.47898
C        -36.62141       -3.77126        0.96052
C        -37.83199       -3.49507        1.70568
C        -37.75881       -2.62006        2.85260
C        -38.97038       -1.97833        3.31894
C        -38.89863       -0.61475        3.78998
C        -40.11072        0.17706        3.82174
C        -40.03939        1.57356        3.45918
C        -41.25129        2.24965        3.04558
C        -41.17910        3.21190        1.97066
C        -42.39039        3.54521        1.25026
C        -42.31640        3.75164       -0.17733
C        -43.52664        3.63025       -0.96341
C        -43.45061        3.01193       -2.26675
C        -44.65949        2.47514       -2.85565
C        -44.58206        1.23864       -3.59871
C        -30.80591        1.25560       -3.60851
C        -30.72781       -0.16870       -3.83590
C        -31.93609       -0.95961       -3.72816
C        -31.85787       -2.27154       -3.12878
C        -33.06645       -2.87130       -2.60274
C        -32.98936       -3.63190       -1.37713
C        -34.19881       -3.84089       -0.60859
C        -34.12356       -3.79588        0.83321
C        -35.33415       -3.54525        1.58743
C        -35.26091       -2.70966        2.76341
C        -36.47242       -2.08416        3.25133
C        -36.40060       -0.73726        3.76837
C        -37.61261        0.05305        3.82696
C        -37.54125        1.46098        3.51211
C        -38.75326        2.15086        3.12185
C        -38.68112        3.14899        2.08027
C        -39.89246        3.50676        1.37185
C        -39.81864        3.76146       -0.04813
C        -41.02878        3.66657       -0.83767
C        -40.95291        3.09282       -2.16121
C        -42.16205        2.57600       -2.76778
C        -42.08465        1.36571       -3.55223
C        -28.30843        1.38302       -3.56336
C        -28.23036       -0.03274       -3.83912
C        -29.43865       -0.82682       -3.75806
C        -29.36038       -2.15828       -3.20346
C        -30.56890       -2.77551       -2.69783
C        -30.49170       -3.57711       -1.49868
C        -31.70109       -3.81213       -0.73755
C        -31.62574       -3.81602        0.70495
C        -32.83626       -3.59129        1.46735
C        -32.76296       -2.79615        2.67108
C        -33.97444       -2.18758        3.18000
C        -33.90257       -0.85905        3.74245
C        -35.11460       -0.07114        3.82788
C        -35.04322        1.34664        3.56101
C        -36.25520        2.04944        3.19458
C        -36.18311        3.08246        2.18747
C        -37.39443        3.46403        1.49168
C        -37.32074        3.76676        0.08120
C        -38.53106        3.69863       -0.71105
C        -38.45535        3.17008       -2.05316
C        -39.66460        2.67428       -2.67691
C        -39.58726        1.49120       -3.50209
C        -25.81090        1.50871       -3.51415
C        -25.73281        0.10320       -3.83805
C        -26.94117       -0.69314       -3.78386
C        -26.86289       -2.04258       -3.27460
C        -28.07137       -2.67652       -2.78996
C        -27.99409       -3.51815       -1.61854
C        -29.20338       -3.77885       -0.86569
C        -29.12793       -3.83161        0.57586
C        -30.33838       -3.63299        1.34556
C        -30.26500       -2.87930        2.57564
C        -31.47649       -2.28848        3.10509
C        -31.40458       -0.97987        3.71243
C        -32.61659       -0.19534        3.82462
C        -32.54518        1.23072        3.60598
C        -33.75713        1.94553        3.26357
C        -33.68507        3.01211        2.29212
C        -34.89647        3.41717        1.60977
C        -34.82289        3.76758        0.21040
C        -36.03329        3.72651       -0.58359
C        -35.95774        3.24372       -1.94292
C        -37.16699        2.76933       -2.58294
C        -37.08973        1.61496       -3.44783
C        -23.31336        1.63257       -3.46084
C        -23.23516        0.23895       -3.83253
C        -24.44356       -0.55870       -3.80544
C        -24.36530       -1.92464       -3.34209
C        -25.57380       -2.57447       -2.87896
C        -25.49650       -3.45510       -1.73659
C        -26.70574       -3.74108       -0.99283
C        -26.63021       -3.84262        0.44609
C        -27.84056       -3.67036        1.22222
C        -27.76707       -2.95903        2.47727
C        -28.97851       -2.38669        3.02666
C        -28.90655       -1.09956        3.67831
C        -30.11857       -0.31932        3.81712
C        -30.04715        1.11332        3.64702
C        -31.25913        1.83933        3.32898
C        -31.18709        2.93815        2.39417
C        -32.39849        3.36620        1.72604
C        -32.32500        3.76388        0.33932
C        -33.53545        3.74985       -0.45549
C        -33.46005        3.31348       -1.83042
C        -34.66943        2.86109       -2.48606
C        -34.59226        1.73677       -3.38961
C        -20.81572        1.75461       -3.40335
C        -20.73724        0.37438       -3.82231
C        -21.94575       -0.42367       -3.82237
C        -21.86753       -1.80448       -3.40559
C        -23.07619       -2.46957       -2.96468
C        -22.99901       -3.38816       -1.85264
C        -24.20817       -3.69906       -1.11886
C        -24.13262       -3.84924        0.31583
C        -25.34283       -3.70342        1.09747
C        -25.26918       -3.03530        2.37605
C        -26.48056       -2.48206        2.94478
C        -26.40849       -1.21799        3.64002
C        -27.62053       -0.44295        3.80542
C        -27.54909        0.99465        3.68408
C        -28.76108        1.73098        3.39081
C        -28.68910        2.86074        2.49360
C        -29.90051        3.31113        1.84033
C        -29.82711        3.75551        0.46787
C        -31.03762        3.76858       -0.32689
C        -30.96236        3.37920       -1.71585
C        -32.17183        2.94950       -2.38640
C        -32.09477        1.85651       -3.32767
C        -21.71068       -3.65297       -1.24358
C        -21.63522       -3.85167        0.18519
C        -22.84530       -3.73226        0.97149
C        -22.77142       -3.10814        2.27204
C        -23.98265       -2.57463        2.85951
C        -23.91038       -1.33503        3.59756
C        -25.12239       -0.56612        3.78940
C        -25.05089        0.87479        3.71702
C        -26.26298        1.62060        3.44888
C        -26.19109        2.77997        2.59031
C        -27.40256        3.25215        1.95262
C        -27.32927        3.74257        0.59593
C        -28.53980        3.78269       -0.19787
C        -28.46467        3.44078       -1.59930
C        -29.67419        3.03428       -2.28402
C        -29.59725        1.97402       -3.26200
C        -21.48478       -2.66437        2.77087
C        -21.41212       -1.45063        3.55075
C        -22.62416       -0.68865        3.76884
C        -22.55254        0.75381        3.74550
C        -23.76477        1.50830        3.50305
C        -23.69306        2.69601        2.68409
C        -24.90458        3.18940        2.06278
C        -24.83148        3.72525        0.72334
C        -26.04202        3.79217       -0.06860
C        -25.96702        3.49810       -1.48081
C        -27.17659        3.11531       -2.17898
C        -27.09971        2.08912       -3.19264
C        -21.26628        1.39415        3.55295
C        -21.19483        2.60896        2.77463
C        -22.40658        3.12294        2.17047
C        -22.33381        3.70366        0.84993
C        -23.54441        3.79731        0.06076
C        -23.46953        3.55133       -1.36063
C        -24.67902        3.19259       -2.07138
C        -24.60214        2.20167       -3.11961
C        -21.04691        3.79840        0.19001
C        -20.97221        3.60078       -1.23899
C        -22.18161        3.26612       -1.96141
C        -22.10459        2.31163       -3.04281
H         62.76978        2.06950       -3.36128
H         62.87462       -0.31663       -4.00401
H         61.74282       -2.48890       -3.23897
H         61.81946       -4.00032       -1.71156
H         61.94272       -4.24388        0.72508
H         62.04948       -3.33101        2.70474
H         62.18456       -1.22842        3.96355
H         62.28926        0.94896        4.02009
H         62.42433        2.98171        2.64864
H         62.52907        3.93309        0.68503
H         62.66360        3.50163       -1.73033
H        -61.73512        0.09917       -3.98758
H        -62.85412       -2.15350       -3.47954
H        -62.73769       -3.83267       -1.66722
H        -62.62655       -4.17910        0.47519
H        -62.49366       -3.26094        2.75061
H        -62.39731       -1.41117        3.90876
H        -62.27551        1.04031        3.99011
H        -62.18252        2.85512        2.78454
H        -62.05652        3.96814        0.60075
H        -61.95112        3.69092       -1.56149
H        -61.82235        2.19073       -3.49658
C         -0.29677       -3.69793        1.24265
C         -0.93235        4.45408       -0.22713
C          0.99291       -3.41536        1.84621
C         -0.76417        6.00325        0.05820
C         -1.39670        6.61705        1.16458
C          0.02483        6.81630       -0.79400
C         -1.24769        7.98956        1.41964
H         -2.01180        6.01495        1.84499
C          0.18150        8.18829       -0.55137
H          0.52159        6.36725       -1.66411
C         -0.45192        8.79696        0.56557
H         -1.74376        8.44509        2.28632
H          0.79672        8.80029       -1.22346
N         -0.37284       10.22796        0.76662
H         -0.45192       10.46555        1.78687
H          0.54361       10.60308        0.41589
C         -0.84635        2.66287       -2.68766
C          0.36423        3.93971       -0.91233
C          1.46783        3.67455        1.30148
C         -2.21914        4.27502       -1.19102
O         -2.31795        5.58716       -1.89011
H         -3.13301        5.43010       -2.50018


./6_5/O-/Aryl_H/GS_OPT_B3LYP/geometry.xyz
1128
geometry.out	Energy: -25983640.1431768
C         21.88426       -0.36526       -3.82343
C         21.95475       -1.75500       -3.43585
C         20.74223       -2.42275       -3.01051
C         20.81374       -3.36497       -1.91795
C         24.38257       -0.24286       -3.82977
C         24.45300       -1.64498       -3.48974
C         23.24042       -2.32691       -3.08760
C         23.31167       -3.30587       -2.02786
C         22.09998       -3.64975       -1.31338
C         22.17323       -3.87885        0.11095
C         20.96299       -3.76906        0.89842
C         21.03873       -3.17261        2.21185
C         26.88076       -0.12024       -3.83171
C         26.95117       -1.53310       -3.53957
C         25.73859       -2.22843       -3.16111
C         25.80969       -3.24309       -2.13545
C         24.59790       -3.61116       -1.43326
C         24.67097       -3.88862       -0.01755
C         23.46056       -3.80555        0.77306
C         23.53626       -3.25387        2.10588
C         22.32727       -2.74649        2.72076
C         22.40519       -1.54959        3.52569
C         21.19711       -0.78579        3.75902
C         21.27634        0.65653        3.76601
C         29.37889        0.00245       -3.82944
C         29.44930       -1.41954       -3.58544
C         28.23674       -2.12739       -3.23095
C         28.30775       -3.17651       -2.24057
C         27.09587       -3.56843       -1.55149
C         27.16880       -3.89395       -0.14606
C         25.95827       -3.83784        0.64677
C         26.03384       -3.33150        1.99750
C         24.82480       -2.84517        2.62900
C         24.90271       -1.67610        3.47385
C         23.69466       -0.92062        3.73276
C         23.77387        0.52060        3.78863
C         22.56604        1.29387        3.58766
C         22.64507        2.52448        2.83542
C         21.43680        3.05765        2.24151
C         21.51434        3.66576        0.93353
C         31.87700        0.12501       -3.82297
C         31.94743       -1.30443       -3.62736
C         30.73486       -2.02396       -3.29716
C         30.80582       -3.10619       -2.34309
C         29.59390       -3.52151       -1.66792
C         29.66669       -3.89473       -0.27438
C         28.45606       -3.86568        0.51975
C         28.53148       -3.40531        1.88683
C         27.32233       -2.94060        2.53422
C         27.40017       -1.80072        3.41803
C         26.19209       -1.05444        3.70221
C         26.27126        0.38407        3.80689
C         25.06350        1.16371        3.63222
C         25.14252        2.41929        2.92241
C         23.93426        2.97240        2.34693
C         24.01181        3.62484        1.06053
C         22.80250        3.76774        0.27686
C         22.87765        3.59966       -1.15583
C         21.66702        3.28636       -1.88609
C         21.73966        2.35405       -2.98704
C         34.37510        0.24730       -3.81228
C         34.44554       -1.18795       -3.66528
C         33.23297       -1.91829       -3.35975
C         33.30388       -3.03230       -2.44296
C         32.09194       -3.47042       -1.78242
C         32.16463       -3.89085       -0.40238
C         30.95390       -3.88893        0.39215
C         31.02915       -3.47518        1.77405
C         29.81988       -3.03272        2.43664
C         29.89759       -1.92332        3.35845
C         28.68949       -1.18710        3.66748
C         28.76861        0.24704        3.82089
C         27.56087        1.03216        3.67260
C         27.63994        2.31121        3.00605
C         26.43171        2.88367        2.44967
C         26.50933        3.57967        1.18630
C         25.30007        3.74921        0.40787
C         25.37540        3.62987       -1.02973
C         24.16483        3.34135       -1.77024
C         24.23770        2.44669       -2.90195
C         23.02587        1.79781       -3.35763
C         23.09689        0.42623       -3.80507
C         36.87325        0.36920       -3.79731
C         36.94369       -1.07025       -3.69911
C         35.73110       -1.81052       -3.41858
C         35.80195       -2.95498       -2.54010
C         34.58996       -3.41530       -1.89488
C         34.66255       -3.88234       -0.52993
C         33.45175       -3.90758        0.26409
C         33.52683       -3.54100        1.65927
C         32.31748       -3.12136        2.33634
C         32.39504       -2.04379        3.29519
C         31.18686       -1.31846        3.62872
C         31.26592        0.10964        3.83065
C         30.05819        0.89934        3.70892
C         30.13732        2.20036        3.08632
C         28.92918        2.79149        2.54964
C         29.00690        3.53017        1.31074
C         27.79771        3.72615        0.53841
C         27.87320        3.65570       -0.90239
C         26.66266        3.39247       -1.65236
C         26.73570        2.53649       -2.81360
C         25.52395        1.90332       -3.29100
C         25.59511        0.54760       -3.78448
C         39.37148        0.49051       -3.77788
C         39.44192       -0.95140       -3.72860
C         38.22922       -1.70080       -3.47350
C         38.29997       -2.87435       -2.63436
C         37.08796       -3.35636       -2.00526
C         37.16044       -3.86941       -0.65688
C         35.94963       -3.92163        0.13570
C         36.02457       -3.60269        1.54256
C         34.81509       -3.20637        2.23338
C         34.89251       -2.16199        3.22824
C         33.68423       -1.44842        3.58601
C         33.76322       -0.02798        3.83624
C         32.55551        0.76538        3.74116
C         32.63470        2.08682        3.16315
C         31.42663        2.69588        2.64672
C         31.50449        3.47631        1.43371
C         30.29537        3.69855        0.66836
C         30.37101        3.67706       -0.77398
C         29.16054        3.43950       -1.53257
C         29.23370        2.62327       -2.72210
C         28.02201        2.00656       -3.22066
C         28.09326        0.66828       -3.75962
C         41.86964        0.61108       -3.75393
C         41.94006       -0.83158       -3.75361
C         40.72740       -1.58924       -3.52450
C         40.79802       -2.79073       -2.72561
C         39.58600       -3.29367       -2.11332
C         39.65837       -3.85216       -0.78311
C         38.44743       -3.93118        0.00717
C         38.52225       -3.66021        1.42398
C         37.31272       -3.28773        2.12782
C         37.39000       -2.27775        3.15766
C         36.18168       -1.57682        3.53931
C         36.26059       -0.16566        3.83761
C         35.05283        0.63044        3.76925
C         35.13206        1.97070        3.23642
C         33.92404        2.59697        2.74082
C         34.00205        3.41818        1.55505
C         32.79303        3.66641        0.79758
C         32.86884        3.69391       -0.64467
C         31.65844        3.48228       -1.41099
C         31.73171        2.70683       -2.62748
C         30.52003        2.10736       -3.14672
C         30.59136        0.78809       -3.73062
C         44.36799        0.73094       -3.72560
C         44.43833       -0.71122       -3.77434
C         43.22570       -1.47605       -3.57112
C         43.29618       -2.70398       -2.81364
C         42.08391       -3.22740       -2.21882
C         42.15614       -3.83064       -0.90847
C         40.94520       -3.93656       -0.12145
C         41.01991       -3.71375        1.30385
C         39.81042       -3.36535        2.01976
C         39.88760       -2.39095        3.08338
C         38.67915       -1.70340        3.48850
C         38.75798       -0.30326        3.83455
C         37.55016        0.49467        3.79319
C         37.62938        1.85223        3.30606
C         36.42146        2.49491        2.83184
C         36.49959        3.35592        1.67462
C         35.29067        3.62973        0.92587
C         35.36663        3.70620       -0.51458
C         34.15630        3.52079       -1.28780
C         34.22970        2.78705       -2.52988
C         33.01807        2.20559       -3.06925
C         33.08945        0.90686       -3.69756
C         46.86654        0.84927       -3.69207
C         46.93683       -0.59005       -3.79003
C         45.72368       -1.36152       -3.61330
C         45.79400       -2.61430       -2.89828
C         44.58185       -3.15792       -2.32211
C         44.65390       -3.80548       -1.03271
C         43.44310       -3.93766       -0.24992
C         43.51774       -3.76328        1.18215
C         42.30801       -3.43908        1.90934
C         42.38514       -2.50142        3.00522
C         41.17662       -1.82817        3.43363
C         41.25536       -0.44050        3.82708
C         40.04760        0.35825        3.81278
C         40.12678        1.73164        3.37197
C         38.91883        2.38989        2.91957
C         38.99707        3.28960        1.79228
C         37.78821        3.58870        1.05310
C         37.86433        3.71404       -0.38390
C         36.65415        3.55505       -1.16310
C         36.72771        2.86390       -2.42941
C         35.51613        2.30107       -2.98830
C         35.58757        1.02445       -3.66033
C         49.36440        0.96602       -3.65374
C         49.43453       -0.46863       -3.80068
C         48.22197       -1.24561       -3.65195
C         48.29204       -2.52296       -2.97993
C         47.08008       -3.08506       -2.42244
C         47.15199       -3.77618       -1.15597
C         45.94065       -3.93441       -0.37791
C         46.01525       -3.80851        1.05878
C         44.80559       -3.50950        1.79667
C         44.88264       -2.60914        2.92380
C         43.67434       -1.95092        3.37456
C         43.75300       -0.57730        3.81502
C         42.54501        0.22146        3.82763
C         42.62413        1.60884        3.43387
C         41.41611        2.28216        3.00411
C         41.49441        3.21959        1.90795
C         40.28576        3.54351        1.17924
C         40.36206        3.71758       -0.25278
C         39.15197        3.58497       -1.03705
C         39.22573        2.93729       -2.32604
C         38.01416        2.39377       -2.90393
C         38.08568        1.14072       -3.61890
C         51.86346        1.08247       -3.61159
C         51.93317       -0.34837       -3.80818
C         50.72076       -1.12903       -3.68470
C         50.79074       -2.42842       -3.05797
C         49.57745       -3.00934       -2.51962
C         49.64917       -3.74258       -1.27813
C         48.43830       -3.92806       -0.50623
C         48.51280       -3.85038        0.93477
C         47.30367       -3.57589        1.68170
C         47.38069       -2.71398        2.83869
C         46.17182       -2.07102        3.31113
C         46.25043       -0.71364        3.79776
C         45.04232        0.08423        3.83819
C         45.12134        1.48443        3.49191
C         43.91360        2.17180        3.08535
C         43.99192        3.14614        2.02155
C         42.78323        3.49415        1.30393
C         42.85972        3.71666       -0.12114
C         41.64964        3.61075       -0.90973
C         41.72363        3.00718       -2.21991
C         40.51227        2.48370       -2.81616
C         40.58388        1.25554       -3.57331
C         54.36291        1.19347       -3.56072
C         54.43243       -0.22676       -3.80683
C         53.21739       -1.01264       -3.71279
C         53.28721       -2.33166       -3.13230
C         52.07555       -2.93213       -2.61689
C         52.14682       -3.70868       -1.39894
C         50.93691       -3.91717       -0.63381
C         51.01145       -3.88797        0.80893
C         49.80093       -3.63738        1.56480
C         49.87796       -2.81536        2.74890
C         48.66921       -2.18963        3.24412
C         48.74767       -0.84877        3.77666
[truncated: 3,838,292 more chars]
