# Supplementary material for: Photochemical spin-state control of binding configuration for tailoring organic color center emission in carbon nanotubes
Source: Nat Commun. 2022 Aug 1;13:4439. doi: 10.1038/s41467-022-31921-0 (PMC9343348; doi:10.1038/s41467-022-31921-0)
Supplement: Supplementary file 5 — Supplementary Dataset 2 [file 41467_2022_31921_MOESM5_ESM.txt]

1.	five long tubes (pristine, o-, o++, p-, p++) for emission in figure 4a
2.	five short tubes (one reactant: pristine, and four products: o-, o++, p-, p++) for CI-NEB
3.	three short tubes (one initial configuration: pristine, and two final configurations: p- and p++) for AIMD in supplemental Figure S14

emission_pristine                            
   1.00000000000000     
    24.4489955901999991    0.0000000000000000    0.0000000000000000
     0.0000000000000000   17.6311492919999999    0.0000000000000000
     0.0000000000000000    0.0000000000000000  127.8000030518000045
   C    H    N 
  1326     7     1
Direct
  0.8187566180479067  0.5003801579999987  0.5058017972248123   
  0.7894548924735858  0.5003801579999987  0.4963221424574655   
  0.7891431754227298  0.5003801579999987  0.5152464152551346   
  0.7324452292694232  0.5003801579999987  0.4963305120162573   
  0.7321313229765281  0.5003801579999987  0.5151653034759818   
  0.7032128497465564  0.5003801579999987  0.5057301677818131   
  0.4442056061117086  0.5004500190965118  0.1730554983867378   
  0.4442118152294938  0.5004603420386218  0.3730552593829159   
  0.4442396131679587  0.5004645857049965  0.5730563636557235   
  0.4442082869966058  0.5004535843020790  0.7730558462175736   
  0.4442047000009097  0.5004504526612052  0.9730554780963914   
  0.4441994967451919  0.5004552687994348  0.1063884444022065   
  0.4442009738780754  0.5004577640225563  0.3063880826590761   
  0.4442623455451979  0.5003801579999987  0.5063882857064996   
  0.4442053327708564  0.5004588579520970  0.7063891316039062   
  0.4441983365204578  0.5004545229012294  0.9063883759935507   
  0.4441992183006747  0.5004454203190534  0.0397220413279058   
  0.4441965684582811  0.5004459531585113  0.2397218254986271   
  0.4442243472677205  0.5004601206072792  0.4397221247525422   
  0.4442106206044372  0.5004602891058596  0.6397231923054463   
  0.4441994063112418  0.5004493118243829  0.8397222596656633   
  0.4361400842931573  0.5698369882608958  0.0452920292795156   
  0.4361381776333957  0.5698364217540188  0.2452917504492476   
  0.4361674565652010  0.5698491866061701  0.4452928278710573   
  0.4361531850352804  0.5698516900805046  0.6452932407863017   
  0.4361399645567872  0.5698398271651044  0.8452921740159809   
  0.4361368050482639  0.5698435530587886  0.1119584604444839   
  0.4361392023100805  0.5698461776534671  0.3119581851606483   
  0.4361716733619758  0.5697794395011115  0.5119579752195236   
  0.4361431830020237  0.5698472667052030  0.7119590466717369   
  0.4361354870506347  0.5698423057723261  0.9119584158373186   
  0.4361398245859718  0.5698399070798672  0.1786255413209616   
  0.4361449865946838  0.5698510304988318  0.3786252654216753   
  0.4361711166657258  0.5698545372448862  0.5786264991780783   
  0.4361429402374810  0.5698441061725177  0.7786259417541004   
  0.4361406886205543  0.5698409787015635  0.9786256630779491   
  0.4441970607876371  0.5004579454199600  0.0952938626694291   
  0.4441988173677842  0.5004583074648963  0.2952935032395132   
  0.4442639079300932  0.5004115363956174  0.4952936878786360   
  0.4442036437864090  0.5004600564229307  0.6952946256676427   
  0.4441971840815384  0.5004565218379966  0.8952937826151199   
  0.4442052194301382  0.5004517547085499  0.1619608117797000   
  0.4442124401790863  0.5004590419740822  0.3619605530778429   
  0.4442485783885814  0.5004597284879608  0.5619614102929660   
  0.4442070057140697  0.5004550803869137  0.7619611580450609   
  0.4442048885785539  0.5004521854093014  0.9619608572148834   
  0.4441920841878400  0.5004508603081561  0.0286275168788350   
  0.4441916583095136  0.5004504976218129  0.2286272907213132   
  0.4442123638605437  0.5004664165851480  0.4286274333408926   
  0.4442057819268257  0.5004636211554683  0.6286286199885396   
  0.4441927899226812  0.5004537488655956  0.8286277698772224   
  0.4441935975553619  0.5004536959534178  0.1952942039349068   
  0.4442004560730339  0.5004678094555857  0.3952939583117896   
  0.4442160168706124  0.5004680738054432  0.5952954263599395   
  0.4441972368695772  0.5004576277523327  0.7952945463090728   
  0.4441935472101122  0.5004549981443986  0.9952944049185817   
  0.4442049276940097  0.5004542294155456  0.1286273500806487   
  0.4442085539186920  0.5004579431483478  0.3286270558023716   
  0.4442652679222476  0.5004217148890859  0.5286271710341026   
  0.4442086011613497  0.5004573877618910  0.7286278016588952   
  0.4442038917744640  0.5004538195988957  0.9286273593119461   
  0.4442052249981003  0.5004498610998738  0.0619601557062097   
  0.4442050909767872  0.5004496392817970  0.2619598542088966   
  0.4442389246305751  0.5004520427125527  0.4619603509325998   
  0.4442105640825247  0.5004587947465424  0.6619614820148669   
  0.4442058805594868  0.5004507795264175  0.8619602953405590   
  0.4441884051073401  0.5004506152780053  0.0063890563933100   
  0.4441892769891567  0.5004493995965404  0.2063889044815568   
  0.4442024989572886  0.5004678760050894  0.4063885598007531   
  0.4442122371500830  0.5004678320067057  0.6063900027212910   
  0.4441933364155801  0.5004546367687226  0.8063891891230526   
  0.4442039964101241  0.5004493260288356  0.0730549010551584   
  0.4442048484289032  0.5004494909604134  0.2730545591514897   
  0.4442470832230754  0.5004388023770332  0.4730550239040525   
  0.4442110341993342  0.5004559421471768  0.6730560605378244   
  0.4442050898315131  0.5004498959378978  0.8730550156435939   
  0.4442079734335493  0.5004483851449990  0.1397221552728070   
  0.4442136865268083  0.5004542168863040  0.3397219050447760   
  0.4442650640673449  0.5004403808042497  0.5397222166736100   
  0.4442108734561572  0.5004517632372654  0.7397225857457954   
  0.4442070518647867  0.5004494637327994  0.9397221475543347   
  0.4361405686687334  0.5698369350989694  0.0563881371057420   
  0.4361390482783207  0.5698364923684522  0.2563878434237736   
  0.4361751719955222  0.5698433213906497  0.4563890878498285   
  0.4361490659315663  0.5698466691956767  0.6563892946688838   
  0.4361406477118095  0.5698380683995623  0.8563882283175985   
  0.4361356225799184  0.5698390087700602  0.1230547872770558   
  0.4361413683966191  0.5698427744554664  0.3230544789319651   
  0.4361752921921536  0.5697952732470313  0.5230541624260852   
  0.4361411888143181  0.5698433672286285  0.7230553157374686   
  0.4361349315281799  0.5698385670359087  0.9230547187804206   
  0.4361399480136541  0.5698408795057262  0.1897218267146314   
  0.4361462606815536  0.5698545867238849  0.3897215099519826   
  0.4361621975612593  0.5698539061819119  0.5897226992879467   
  0.4361424480405773  0.5698452228049860  0.7897221725282932   
  0.4361391971736168  0.5698424553478816  0.9897219925796250   
  0.4361407695637212  0.5698380831943624  0.1563884102236628   
  0.4361457054478706  0.5698447531473576  0.3563882132388656   
  0.4361855121986906  0.5698435970902977  0.5563887442897766   
  0.4361421744018372  0.5698413206784565  0.7563887127594882   
  0.4361411757514730  0.5698398365027586  0.9563884793844650   
  0.4361376871023737  0.5698441591614625  0.0897213659778089   
  0.4361393422616189  0.5698443125761088  0.2897209837238748   
  0.4361850825968361  0.5698046717262599  0.4897222911862968   
  0.4361452853046828  0.5698472065356484  0.6897222765529136   
  0.4361387070358731  0.5698425283557143  0.8897213809281865   
  0.4361370095989585  0.5698398466814965  0.0230552888536479   
  0.4361358963995912  0.5698391764957478  0.2230550176581403   
  0.4361557014194446  0.5698542735228571  0.4230551367921507   
  0.4361517337257794  0.5698531750353197  0.6230563029252210   
  0.4361376455079622  0.5698420485594013  0.8230553722259160   
  0.4361356604095690  0.5698425395364950  0.0119589620124074   
  0.4361342322561015  0.5698414546055091  0.2119587523888740   
  0.4361505592063821  0.5698590805120674  0.4119587802224203   
  0.4361531584819005  0.5698581409710926  0.6119601182141707   
  0.4361364469894013  0.5698455247869205  0.8119591473566885   
  0.4361382574292278  0.5698405288152912  0.0786249638095811   
  0.4361397634871693  0.5698411983630507  0.2786244815829804   
  0.4361882973701725  0.5698265293275000  0.4786260222253560   
  0.4361477545104790  0.5698480187758648  0.6786259978963187   
  0.4361399133220942  0.5698405021657749  0.8786249580684640   
  0.4361398891480661  0.5698374283545746  0.1452921709295509   
  0.4361471132194268  0.5698443999133858  0.3452919167533821   
  0.4361853980666694  0.5698322987091160  0.5452923635144202   
  0.4361421230555109  0.5698411153537677  0.7452924970669343   
  0.4361400619273752  0.5698392331192608  0.9452922675644757   
  0.4378742066204424  0.4307206770872796  0.1119609981048413   
  0.4378758039135136  0.4307237035711680  0.3119607607164170   
  0.4379357454189616  0.4306625077565656  0.5119610296343424   
  0.4378785258848552  0.4307240954505716  0.7119614571064190   
  0.4378738929161941  0.4307202375099237  0.9119609899432390   
  0.4378736435109545  0.4307155592514533  0.1786280164459626   
  0.4378810209531991  0.4307262498203670  0.3786279413018789   
  0.4379017506295355  0.4307325395807524  0.5786291995653130   
  0.4378762702976431  0.4307190057774477  0.7786283790513338   
  0.4378728391403968  0.4307161820283838  0.9786281502019349   
  0.4378674021355309  0.4307101336976373  0.0452941974215477   
  0.4378675753510279  0.4307097321036011  0.2452940093470346   
  0.4378933383285712  0.4307219969103357  0.4452940236623206   
  0.4378783502455121  0.4307224407166927  0.6452951919856176   
  0.4378674241276528  0.4307126015676559  0.8452943300369640   
  0.4378491694934254  0.4307158376365621  0.0230568873121086   
  0.4378502732374727  0.4307148673706180  0.2230567058728994   
  0.4378654834792286  0.4307320343973444  0.4230567206607390   
  0.4378659415679280  0.4307286677976307  0.6230576587497154   
  0.4378529086572556  0.4307184408775626  0.8230570725769439   
  0.4378682924306574  0.4307183645990449  0.0897233395182937   
  0.4378697296602923  0.4307183543806445  0.2897230356217477   
  0.4379233065813679  0.4306835782483702  0.4897223595960725   
  0.4378728559078837  0.4307211943234961  0.6897240914854024   
  0.4378698063355273  0.4307167517526125  0.8897233996042004   
  0.4378771585790062  0.4307119134750153  0.1563902595879227   
  0.4378843757597153  0.4307171004154569  0.3563901727573864   
  0.4379201789274774  0.4307184711420078  0.5563910035276294   
  0.4378786595759578  0.4307149611142336  0.7563904095528500   
  0.4378755572350528  0.4307122045322913  0.9563902540872959   
  0.4378737541317648  0.4307180555742178  0.1230565430208657   
  0.4378764490307816  0.4307211537229918  0.3230563936262598   
  0.4379328778620888  0.4306821913566381  0.5230565264122049   
  0.4378773734151125  0.4307203811945968  0.7230569640886557   
  0.4378725672772177  0.4307173000046518  0.9230565526467984   
  0.4378697862910315  0.4307098741943562  0.0563898732975403   
  0.4378707298406610  0.4307093233321240  0.2563896389808775   
  0.4378972226206059  0.4307181460026399  0.4563894945301570   
  0.4378768712251357  0.4307193649507255  0.6563908609830307   
  0.4378697751314320  0.4307111382143916  0.8563899932236296   
  0.4378616461136673  0.4307157217315307  0.1897235965440132   
  0.4378689310776025  0.4307285957493292  0.3897236450953869   
  0.4378832166799782  0.4307299758536018  0.5897248156171031   
  0.4378646996485358  0.4307188432820865  0.7897239824422542   
  0.4378608958153123  0.4307170527933337  0.9897238112273570   
  0.4378504599181738  0.4307171302159105  0.0119612801214259   
  0.4378528328629159  0.4307157979201861  0.2119610569873913   
  0.4378673456754925  0.4307346537260273  0.4119610964425178   
  0.4378742376351070  0.4307327399831564  0.6119621785761638   
  0.4378560979071153  0.4307201347892047  0.8119614733621816   
  0.4378745928239596  0.4307160787486808  0.0786276682187435   
  0.4378772914934714  0.4307163283627062  0.2786274218066183   
  0.4379162360643747  0.4306997416777776  0.4786267346994748   
  0.4378826372227209  0.4307200497029626  0.6786283675646487   
  0.4378772186084419  0.4307158163069502  0.8786277849536859   
  0.4378825801822614  0.4307130758661017  0.1452947270148144   
  0.4378900105568277  0.4307182602771675  0.3452945683997868   
  0.4379325941878562  0.4307120537749043  0.5452953138163323   
  0.4378860919568126  0.4307150604761887  0.7452949451499009   
  0.4378814614608331  0.4307136459045822  0.9452947136877441   
  0.4144181396361759  0.6333502223284952  0.0619575279049087   
  0.4144167615158878  0.6333494284876835  0.2619570567792380   
  0.4144481886968947  0.6333487217000098  0.4619591623547592   
  0.4144256413445646  0.6333601296863662  0.6619583802086169   
  0.4144185819006267  0.6333504634457583  0.8619574891963424   
  0.4144168982149310  0.6333475360807981  0.1286244382653763   
  0.4144211627030145  0.6333517807840678  0.3286241296978645   
  0.4144288166036745  0.6332906591433840  0.5286239391304903   
  0.4144201980037110  0.6333511408689674  0.7286249732158723   
  0.4144157770923655  0.6333476481285771  0.9286244910878665   
  0.4144194476356802  0.6333530612905065  0.1952910523266596   
  0.4144275993909758  0.6333674405017007  0.3952909590474150   
  0.4144375488698842  0.6333643944352971  0.5952920455917052   
  0.4144201225214559  0.6333562927922216  0.7952914762164980   
  0.4144196208858375  0.6333552692491438  0.9952912817816610   
  0.4144176738635110  0.6333450889593237  0.0397201875397570   
  0.4144165777132613  0.6333445014676471  0.2397200117379086   
  0.4144401490340286  0.6333538240040184  0.4397210170750370   
  0.4144285414181823  0.6333579553549171  0.6397211348977265   
  0.4144176067955030  0.6333473392984814  0.8397202320873021   
  0.4144179744946044  0.6333525611176896  0.1063866043219974   
  0.4144215929083757  0.6333557884822270  0.3063862305301441   
  0.4144204522337631  0.6332723247829222  0.5063870304433280   
  0.4144237416835352  0.6333554389018232  0.7063872658998065   
  0.4144181863345011  0.6333518100644397  0.9063866315706051   
  0.4144199549093059  0.6333457587601075  0.1730533905514946   
  0.4144240217598067  0.6333565481432686  0.3730531359071563   
  0.4144449205543097  0.6333539501688108  0.5730537863545990   
  0.4144217508470547  0.6333493150128717  0.7730537153366868   
  0.4144205096061029  0.6333468461129925  0.9730535185887277   
  0.4144185194551397  0.6333515082248766  0.0063868289970017   
  0.4144178851841289  0.6333499905701743  0.2063865115294377   
  0.4144301334193656  0.6333648913536365  0.4063866636222215   
  0.4144338940499352  0.6333635601132599  0.6063876173038310   
  0.4144185569323255  0.6333532925741068  0.8063870073810406   
  0.4144199053995266  0.6333496337647730  0.0730530990832960   
  0.4144201563650967  0.6333502688502008  0.2730526736190484   
  0.4144490172020454  0.6333311228854157  0.4730548322732062   
  0.4144253745117510  0.6333558884384090  0.6730540408076990   
  0.4144209749809633  0.6333495969628018  0.8730530615724703   
  0.4144176587054744  0.6333445333331298  0.1397201903376200   
  0.4144223474476547  0.6333502857862570  0.3397199140444300   
  0.4144401179665564  0.6333166524128870  0.5397197782024818   
  0.4144202373747632  0.6333477845531164  0.7397205668102629   
  0.4144168095982081  0.6333450827910241  0.9397202943837826   
  0.4144219738822130  0.6333550857655794  0.0286246519215680   
  0.4144200266336853  0.6333541064829049  0.2286243987903802   
  0.4144388778596735  0.6333650724418405  0.4286253199893650   
  0.4144331575420495  0.6333666456690779  0.6286256725884982   
  0.4144216090875759  0.6333564815338733  0.8286246987340178   
  0.4144188563038398  0.6333578114769338  0.0952909607330525   
  0.4144204517346850  0.6333590646559415  0.2952905566922794   
  0.4144294416995322  0.6332905414846337  0.4952917108722659   
  0.4144246247050276  0.6333605659410608  0.6952916780925165   
  0.4144188223475993  0.6333561097944198  0.8952909292038740   
  0.4144191160520521  0.6333500788752318  0.1619576320113154   
  0.4144232545346398  0.6333569208496712  0.3619574614847352   
  0.4144509901315061  0.6333526309029125  0.5619581028102161   
  0.4144205266313818  0.6333531194795015  0.7619580085964586   
  0.4144196830537084  0.6333519940257375  0.9619577733222542   
  0.4175453373903224  0.3663227409917482  0.0286290565884784   
  0.4175476367345041  0.3663207621404609  0.2286288604250188   
  0.4175657381948952  0.3663333350193270  0.4286288920118935   
  0.4175616956600763  0.3663330814788850  0.6286297181788640   
  0.4175486461518929  0.3663239119905768  0.8286292309001766   
  0.4175628512497696  0.3663258735251347  0.0952961592620838   
  0.4175645631549756  0.3663262063377317  0.2952959449855470   
  0.4176208744010950  0.3662869725098972  0.4952950211939964   
  0.4175647149903057  0.3663295419954835  0.6952965900875441   
  0.4175639523391226  0.3663238404107858  0.8952960039128612   
  0.4175731727860068  0.3663138665557852  0.1619624849805348   
  0.4175790353713609  0.3663199053635608  0.3619623721778069   
  0.4175989304700707  0.3663336409318632  0.5619631185905405   
  0.4175754029070973  0.3663169124881094  0.7619626766879861   
  0.4175718839629496  0.3663140634475184  0.9619624152799844   
  0.4175437368524015  0.3663239772486335  0.0063900837811772   
  0.4175467641415409  0.3663221473031371  0.2063899037303614   
  0.4175589837441080  0.3663378992014188  0.4063900422628564   
  0.4175671405391981  0.3663369527203884  0.6063903480994171   
  0.4175474691256724  0.3663262762009794  0.8063902048853109   
  0.4175754319426375  0.3663180726853454  0.1397236806272630   
  0.4175781474224536  0.3663232295126804  0.3397234624075907   
  0.4176181987037637  0.3663184588976804  0.5397235996451073   
  0.4175792299451544  0.3663196046701316  0.7397237305954647   
  0.4175747069227924  0.3663182702912238  0.9397235246762889   
  0.4175678500544961  0.3663162398877944  0.0730568805133203   
  0.4175698202895717  0.3663162837878886  0.2730566450017022   
  0.4175998316656404  0.3663127771188499  0.4730554858110381   
  0.4175757088893945  0.3663213300342179  0.6730574436943684   
  0.4175697425734697  0.3663161459795177  0.8730568448493301   
  0.4175644376932368  0.3663259357475894  0.1063903932196411   
  0.4175661783754734  0.3663286866975426  0.3063901537621447   
  0.4176295515684032  0.3662734015191020  0.5063893887536892   
  0.4175665083855336  0.3663297385450264  0.7063907442083419   
  0.4175655640171598  0.3663243919453407  0.9063902585988046   
  0.4175546265101531  0.3663161231221608  0.0397232112674502   
  0.4175558875058556  0.3663153117623281  0.2397229840582824   
  0.4175779396916397  0.3663290822232383  0.4397230573829418   
  0.4175672321837283  0.3663271943759341  0.6397240401033315   
  0.4175557952645477  0.3663176285430438  0.8397233755620590   
  0.4175686210072485  0.3663171992564926  0.1730567306873212   
  0.4175784550927091  0.3663237466624167  0.3730567354259904   
  0.4175938130667021  0.3663373766304758  0.5730574699402169   
  0.4175703158443014  0.3663213947817354  0.7730569433756003   
  0.4175672942138533  0.3663185876387516  0.9730566881393514   
  0.4175676694414037  0.3663143359585987  0.0619623650251953   
  0.4175688058383145  0.3663133618395946  0.2619621315084046   
  0.4175936149706985  0.3663203145873695  0.4619613509879201   
  0.4175756114294131  0.3663194733388551  0.6619630198970370   
  0.4175681053207470  0.3663145876950296  0.8619623893395882   
  0.4175704318642772  0.3663218056893598  0.1286293167341981   
  0.4175725882130337  0.3663259760807236  0.3286291380725004   
  0.4176237993595109  0.3662987677827445  0.5286291854302405   
  0.4175732517519748  0.3663242523500472  0.7286294933552782   
  0.4175698697362762  0.3663214182748078  0.9286291863883704   
  0.4175537739922319  0.3663208022935791  0.1952957649596883   
  0.4175634487492488  0.3663334729329506  0.3952958294123832   
  0.4175744832797363  0.3663334823007531  0.5952961353029735   
  0.4175550731198427  0.3663253001046698  0.7952960376278924   
  0.4175521680977710  0.3663223481228499  0.9952959722010917   
  0.3808327524489385  0.6859879469974075  0.0563854638599963   
  0.3808320344442464  0.6859889080008799  0.2563851571618798   
  0.3808507508459797  0.6859778064227768  0.4563871735675207   
  0.3808413176952214  0.6859995144734086  0.6563862565924907   
  0.3808331689377980  0.6859883752870815  0.8563854780789768   
  0.3808361557785602  0.6859924574802463  0.1230524315697963   
  0.3808394995348934  0.6859957982917493  0.3230522043793513   
  0.3808285031530900  0.6859043165295162  0.5230525142524769   
  0.3808380217133376  0.6859949621978743  0.7230530030720601   
  0.3808339933827725  0.6859931170207147  0.9230526404084642   
  0.3808376406757290  0.6859938733022375  0.1897189826065997   
  0.3808430289068951  0.6860032793061492  0.3897189018953355   
  0.3808509126600939  0.6859977344989474  0.5897193534562675   
  0.3808371574768756  0.6859960629054100  0.7897192156195132   
  0.3808375540988109  0.6859955737314749  0.9897191159964720   
  0.3808332758097279  0.6859942771422425  0.0119563403726204   
  0.3808338898930899  0.6859943426663762  0.2119560471283748   
  0.3808421035904885  0.6859988617697397  0.4119566184543189   
  0.3808447276971521  0.6860006119968318  0.6119568957969292   
  0.3808327471415254  0.6859947086070903  0.8119563660579061   
  0.3808365408436956  0.6859987210071807  0.0786226649555033   
  0.3808368272412253  0.6859978481580313  0.2786223468646369   
  0.3808468402026861  0.6859514888141476  0.4786243496725504   
  0.3808394034258598  0.6860004785319873  0.6786233440755609   
  0.3808371342615331  0.6859969163894135  0.8786226332821840   
  0.3808355159374770  0.6859934015457441  0.1452897524159340   
  0.3808398113307163  0.6859994333146346  0.3452894640097242   
  0.3808490380505916  0.6859556872407921  0.5452892475820406   
  0.3808371522520844  0.6859951390365779  0.7452899128482144   
  0.3808353216739704  0.6859937864635128  0.9452898563210752   
  0.3808302266459904  0.6859860581533255  0.0452894522296461   
  0.3808284285623103  0.6859854847511215  0.2452891685312295   
  0.3808434773156151  0.6859783622873508  0.4452909052601512   
  0.3808370163734622  0.6859953612982039  0.6452902561901652   
  0.3808294299157424  0.6859864803489657  0.8452894474403720   
  0.3808349268055125  0.6859982901617983  0.1119562792375604   
  0.3808379527006664  0.6860007299652793  0.3119560045658929   
  0.3808224511358134  0.6858958666233548  0.5119566931434321   
  0.3808384946191268  0.6859985104401645  0.7119568223698565   
  0.3808341428851421  0.6859975180345472  0.9119563912319322   
  0.3808366081838699  0.6859937137328629  0.1786228313575862   
  0.3808403295934113  0.6860026767918868  0.3786227458292686   
  0.3808531156150039  0.6859931472229022  0.5786229438137056   
  0.3808364069485464  0.6859956958626512  0.7786230101152327   
  0.3808368486697020  0.6859943023366171  0.9786229472525036   
  0.3808368352140121  0.6859940608481168  0.0230524964515126   
  0.3808353339649884  0.6859940136226967  0.2230522352596083   
  0.3808456813013592  0.6859953340253782  0.4230529691861449   
  0.3808480122644653  0.6860047231732551  0.6230531381058881   
  0.3808362815430471  0.6859954770778742  0.8230524713646759   
  0.3808398520247280  0.6860034428156965  0.0897187892316538   
  0.3808414883932656  0.6860039498776516  0.2897184800136188   
  0.3808413876421568  0.6859244636661046  0.4897203742980167   
  0.3808422375354397  0.6860030508109105  0.6897194395996422   
  0.3808402331557019  0.6860024245905905  0.8897187779092235   
  0.3808394042961680  0.6859966269593656  0.1563858409888255   
  0.3808430682843635  0.6860019287096364  0.3563855735034949   
  0.3808576843226206  0.6859790145322862  0.5563854971852962   
  0.3808400835164818  0.6859982057658627  0.7563860251548604   
  0.3808390240214763  0.6859975032635290  0.9563859306772642   
  0.3848390772966113  0.3126210894204391  0.0230558094140889   
  0.3848413806579032  0.3126182623259837  0.2230555937450163   
  0.3848550687351846  0.3126355419427327  0.4230558843068053   
  0.3848539839229019  0.3126355030214896  0.6230559368445228   
  0.3848410402744591  0.3126234204602838  0.8230559382848313   
  0.3848505517866272  0.3126307851492740  0.0897231495276642   
  0.3848522140737600  0.3126298157011504  0.2897230444968386   
  0.3848882652883105  0.3126144715800692  0.4897219010816443   
  0.3848522332031692  0.3126348081366572  0.6897233340123066   
  0.3848507934999432  0.3126298649190744  0.8897230384243784   
  0.3848574459339034  0.3126200033009638  0.1563894306838449   
  0.3848621365655234  0.3126275989246992  0.3563892607191192   
  0.3848777345903898  0.3126503729414551  0.5563895286380358   
  0.3848608393539550  0.3126218508653267  0.7563895232892150   
  0.3848573330721763  0.3126191287268014  0.9563894639175103   
  0.3848347792889797  0.3126194144217038  0.0119605467850548   
  0.3848368584265529  0.3126189991564416  0.2119602781852024   
  0.3848513039866930  0.3126350569955392  0.4119607158285987   
  0.3848543791505818  0.3126363504702923  0.6119605470835694   
  0.3848367455471049  0.3126236448799915  0.8119606450816406   
  0.3848496799815990  0.3126238426935473  0.0786277927368317   
  0.3848516855917907  0.3126234681653060  0.2786276764497799   
  0.3848794269803406  0.3126247575378684  0.4786266242850132   
  0.3848559718997393  0.3126279578977602  0.6786279967172746   
  0.3848512438730509  0.3126229760014780  0.8786276929190819   
  0.3848567210847378  0.3126225951863404  0.1452942439474043   
  0.3848582245243222  0.3126314960239327  0.3452940400135418   
  0.3848837204711799  0.3126457920657657  0.5452942773332694   
  0.3848608606626769  0.3126235974425740  0.7452943006094159   
  0.3848570444402171  0.3126221554468742  0.9452941972053850   
  0.3848523860387587  0.3126181962232337  0.0563892230282690   
  0.3848535270198852  0.3126172091056603  0.2563889565063064   
  0.3848707224095378  0.3126373114545231  0.4563885196468576   
  0.3848623673658480  0.3126220884599604  0.6563895611855628   
  0.3848528643959241  0.3126178553384236  0.8563893154820335   
  0.3848458780398616  0.3126245888297348  0.1897222668489960   
  0.3848557317813430  0.3126345851565659  0.3897224091898579   
  0.3848638349217239  0.3126432543977771  0.5897220772068863   
  0.3848462311121565  0.3126299275817175  0.7897224405472727   
  0.3848458135344117  0.3126249442607119  0.9897222414471329   
  0.3848524133968922  0.3126335004923746  0.1230561891410460   
  0.3848544852711058  0.3126382448674363  0.3230560304551986   
  0.3848985282629656  0.3126157740524533  0.5230558084001089   
  0.3848544544054064  0.3126372172420915  0.7230561784392577   
  0.3848527479415011  0.3126328946093793  0.9230560733305495   
  0.3848445435007051  0.3126142085625503  0.0452938912426717   
  0.3848462822749141  0.3126120468087095  0.2452936245337298   
  0.3848658264390039  0.3126305337576056  0.4452936703585877   
  0.3848574491333352  0.3126211281164544  0.6452941707962623   
  0.3848452704980971  0.3126145482098650  0.8452940091214316   
  0.3848462805706916  0.3126354359100318  0.1119610698327733   
  0.3848488123698175  0.3126375628535385  0.3119610493033846   
  0.3849011469229850  0.3125977855047353  0.5119604824361019   
  0.3848474735221217  0.3126396851658910  0.7119611743912060   
  0.3848470398201940  0.3126340236469289  0.9119609938048541   
  0.3848477239992434  0.3126239465617004  0.1786271734192084   
  0.3848581060260656  0.3126304576536327  0.3786273148906716   
  0.3848703293791971  0.3126424405654546  0.5786269402886930   
  0.3848484527033804  0.3126294641685661  0.7786273720300017   
  0.3848467491850585  0.3126250425242105  0.9786271401324953   
  0.3379988456301817  0.7235597783846330  0.0619551058412142   
  0.3379976634341588  0.7235585201831043  0.2619548298130780   
  0.3380083006450647  0.7235281124110742  0.4619566199224749   
  0.3380041060196461  0.7235656260566117  0.6619558317156233   
  0.3379992393004017  0.7235580455314761  0.8619552752096240   
  0.3379990506919910  0.7235589110964256  0.1286219471854295   
  0.3380023964738044  0.7235603070661369  0.3286215034715880   
  0.3379996840750010  0.7234786720849655  0.5286217496477477   
  0.3379994145195440  0.7235581847145696  0.7286223707348185   
  0.3379968463180347  0.7235576058968007  0.9286221698263546   
  0.3379981986702063  0.7235561361182263  0.1952883245385237   
  0.3380042884161796  0.7235609636061753  0.3952885579841805   
  0.3380101407370404  0.7235560532961003  0.5952884791523871   
  0.3379967782258504  0.7235566689691879  0.7952884266914921   
  0.3379979016519172  0.7235554303434384  0.9952884859434334   
  0.3379983862072677  0.7235531593992661  0.0063834621340391   
  0.3379981585085616  0.7235526508396219  0.2063832112865853   
  0.3380043124931760  0.7235494974790129  0.4063836407772143   
  0.3380079909021703  0.7235493673654290  0.6063835307255658   
  0.3379976771763893  0.7235534143045044  0.8063833859721257   
  0.3380026130380287  0.7235621685275149  0.0730500378651939   
  0.3380030673231573  0.7235620087025723  0.2730497617298724   
  0.3380088568252049  0.7235104806983585  0.4730519367970913   
  0.3380062854006454  0.7235647209355065  0.6730506928104845   
  0.3380031784716735  0.7235608041824690  0.8730501858169504   
  0.3380027317099561  0.7235589495679449  0.1397168463316163   
  0.3380049798236300  0.7235598926779332  0.3397164338078653   
  0.3380080381746993  0.7234986680500555  0.5397164053424035   
  0.3380030686952864  0.7235577985740349  0.7397172948198616   
  0.3380014896190247  0.7235574650854844  0.9397170486090332   
  0.3379995118643748  0.7235570930974902  0.0286216673700750   
  0.3379971993209523  0.7235585145295289  0.2286216124264300   
  0.3380036209905981  0.7235430012288333  0.4286225287892407   
  0.3380069814767808  0.7235611197652432  0.6286221751631729   
  0.3379983422090689  0.7235590165945851  0.8286217638293536   
  0.3380016370601950  0.7235691177323318  0.0952883423945536   
  0.3380049391885720  0.7235696533664253  0.2952879193037816   
  0.3379973575727462  0.7234690892950795  0.4952896174758763   
  0.3380041559208848  0.7235668569555145  0.6952888965751072   
  0.3380010061476852  0.7235663531004022  0.8952883852566842   
  0.3380037428504252  0.7235638060835043  0.1619552831439748   
  0.3380079284709794  0.7235707187625877  0.3619549236537125   
  0.3380163798988818  0.7235373271197219  0.5619545369315802   
  0.3380030378021814  0.7235655032165909  0.7619555069922370   
  0.3380024654091329  0.7235635927512973  0.9619555145883965   
  0.3379991233159103  0.7235525251824981  0.0397165905828203   
  0.3379972435486067  0.7235531411573675  0.2397163622790401   
  0.3380070975586023  0.7235332281202673  0.4397178713553984   
  0.3380050219118047  0.7235540087699022  0.6397171917194058   
  0.3379990395122832  0.7235534125968641  0.8397165804153417   
  0.3380009190208924  0.7235600767443842  0.1063831827718502   
  0.3380040522949699  0.7235614533857486  0.3063829158969469   
  0.3379934386886703  0.7234629953869529  0.5063840539445721   
  0.3380036495102559  0.7235579895265758  0.7063836977263307   
  0.3380000864922934  0.7235595438132165  0.9063832211865872   
  0.3380044213643387  0.7235600513128162  0.1730501696738713   
  0.3380086367303718  0.7235683270948314  0.3730500656029889   
  0.3380167895137518  0.7235456701213749  0.5730496078361824   
  0.3380036623544100  0.7235606113614423  0.7730502578916614   
  0.3380040286091486  0.7235596765415053  0.9730502347432406   
  0.3424602199712581  0.2740498990195022  0.0063876293939131   
  0.3424608990677029  0.2740505194993119  0.2063875086761300   
  0.3424752528497805  0.2740673316702598  0.4063881502148945   
  0.3424777588578962  0.2740734245987824  0.6063873445741379   
  0.3424600170592953  0.2740578710441284  0.8063877886685660   
  0.3424692926367996  0.2740612576847283  0.0730553884355700   
  0.3424702676940186  0.2740619293413857  0.2730551593369270   
  0.3424844737571959  0.2740917391709417  0.4730549788046901   
  0.3424763115452762  0.2740651035216004  0.6730552268561993   
  0.3424695324332916  0.2740623051108741  0.8730552969321650   
  0.3424692421757953  0.2740760234227864  0.1397218609951807   
  0.3424710129807025  0.2740822202190287  0.3397219689544215   
  0.3424927395903339  0.2741112312478009  0.5397216036682053   
  0.3424726212828233  0.2740778319268102  0.7397218646513650   
  0.3424704843369568  0.2740731130825509  0.9397217833987739   
  0.3424624144237569  0.2740464335667951  0.0286270220355931   
  0.3424642877704329  0.2740451088182922  0.2286267282382894   
  0.3424778661865346  0.2740663997030950  0.4286274328271062   
  0.3424762736884048  0.2740606115952318  0.6286267141258506   
  0.3424629358275482  0.2740511279461231  0.8286270509517024   
  0.3424679269099258  0.2740673802989662  0.1619601088457827   
  0.3424740829565280  0.2740727579001216  0.3619602850547778   
  0.3424863959094679  0.2741032129553744  0.5619596866412238   
  0.3424705971113937  0.2740693511118337  0.7619599775530830   
  0.3424691181080490  0.2740625284687326  0.9619601002956344   
  0.3424633125148162  0.2740780276412949  0.0952944283985389   
  0.3424656322182429  0.2740761056814449  0.2952943317031824   
  0.3424958557497177  0.2740780922011439  0.4952937579426688   
  0.3424678266622152  0.2740750616206498  0.6952943908046691   
  0.3424639798951503  0.2740769980244266  0.8952944249536401   
  0.3424669761706483  0.2740786371630151  0.1286273376512383   
  0.3424688493526347  0.2740847632844918  0.3286273498910859   
  0.3424966853052780  0.2740972896406717  0.5286271067450699   
  0.3424696849112649  0.2740806105050666  0.7286271865444292   
  0.3424674054488293  0.2740774682213711  0.9286272424090782   
  0.3424702794218817  0.2740549898653128  0.0619606286741785   
  0.3424711725299048  0.2740553834983572  0.2619604387705436   
  0.3424829862366252  0.2740897294801741  0.4619603943748629   
  0.3424787793218940  0.2740579121999076  0.6619605271217139   
  0.3424705949594795  0.2740545949540945  0.8619606252854908   
  0.3424633181481909  0.2740565801839949  0.1952927785890068   
  0.3424749403053369  0.2740691849946941  0.3952934099852854   
  0.3424819388066993  0.2740760646696074  0.5952926276816086   
  0.3424633709339560  0.2740632865837327  0.7952929697699531   
  0.3424634314076869  0.2740575092339341  0.9952927932665219   
  0.3424638120607213  0.2740810318498177  0.1063888763681007   
  0.3424667031891033  0.2740808929372776  0.3063887312951223   
  0.3425027575658959  0.2740745838164145  0.5063883590602458   
  0.3424666218760990  0.2740805179647836  0.7063889449462195   
  0.3424641690730681  0.2740793191092976  0.9063888160970208   
  0.3424666368852556  0.2740656172448652  0.1730544355984165   
  0.3424746033921551  0.2740737173468659  0.3730548896758137   
  0.3424856980762101  0.2740944880398715  0.5730540382522733   
  0.3424683362992340  0.2740703544404113  0.7730543819033358   
  0.3424676666304336  0.2740632513669112  0.9730544445089890   
  0.3424645466529554  0.2740456874064421  0.0397217539924100   
  0.3424668258765422  0.2740431800296292  0.2397215174759992   
  0.3424799516635204  0.2740754098879918  0.4397219353542070   
  0.3424778455251456  0.2740560747585548  0.6397213788522080   
  0.3424653502567239  0.2740477416257576  0.8397217754958248   
  0.2892665239544243  0.7428899449781383  0.0119529620888272   
  0.2892662276284028  0.7428901718413385  0.2119527015471974   
  0.2892717296889558  0.7428826316876638  0.4119532343478838   
  0.2892758673511153  0.7428874557421921  0.6119531338186945   
  0.2892657474538751  0.7428909497259397  0.8119528079805320   
  0.2892680919909694  0.7428999169269161  0.0786194946578149   
  0.2892689425826021  0.7428989204786873  0.2786192506301006   
  0.2892712850747330  0.7428304223750715  0.4786211104171940   
  0.2892720018434147  0.7429017897681831  0.6786200228860295   
  0.2892683890731007  0.7428965144084145  0.8786195823656939   
  0.2892675572183521  0.7428913086795390  0.1452860898242605   
  0.2892702533669578  0.7428934782429408  0.3452856983558306   
  0.2892760650183632  0.7428460537337784  0.5452858535844740   
  0.2892673410023718  0.7428909761737330  0.7452864069839222   
  0.2892670372534241  0.7428907420009452  0.9452862617263804   
  0.2892697476954709  0.7429016434408595  0.0563820158483637   
  0.2892679910958051  0.7429000127022434  0.2563817984856414   
  0.2892781777981810  0.7428725890912560  0.4563835397263603   
  0.2892747281640737  0.7429039365798005  0.6563826401471857   
  0.2892701849282275  0.7429002741811672  0.8563820914149147   
  0.2892658353758577  0.7428836753878869  0.1230488579748652   
  0.2892686732023506  0.7428855256234144  0.3230485090094533   
  0.2892680914588439  0.7428106985849254  0.5230491244578772   
  0.2892667549950261  0.7428823883855031  0.7230491688607046   
  0.2892643714956833  0.7428822556424350  0.9230489813976845   
  0.2892692567459605  0.7428913825403214  0.1897151402562187   
  0.2892741809981203  0.7428950777284697  0.3897155816733431   
  0.2892799386077201  0.7428859949830553  0.5897152172281892   
  0.2892678113631746  0.7428923368993381  0.7897152339115792   
  0.2892693926241563  0.7428917248225133  0.9897153033798460   
  0.2892678937217141  0.7428970242411737  0.0452861430348648   
  0.2892657828552956  0.7428966979970966  0.2452859604363198   
  0.2892757162841377  0.7428774329964938  0.4452874371550593   
  0.2892737926923985  0.7428997006301614  0.6452867354688721   
  0.2892673179573890  0.7428971523912153  0.8452861418196917   
  0.2892650332772035  0.7428837535453923  0.1119529783233659   
  0.2892680260391671  0.7428861970764160  0.3119526400372550   
  0.2892634784174604  0.7427998875901025  0.5119536583745372   
  0.2892674439509548  0.7428817987990186  0.7119533348055711   
  0.2892643887942512  0.7428822988439094  0.9119530618016896   
  0.2892695464886330  0.7428964840407914  0.1786194069858169   
  0.2892739533173341  0.7429057222016695  0.3786196286770149   
  0.2892818257851530  0.7428822822735270  0.5786192365951237   
  0.2892684143878839  0.7428966323322186  0.7786194230193573   
  0.2892690251148693  0.7428960139868011  0.9786194770056937   
  0.2892689488413183  0.7428941756308660  0.0230487409794620   
  0.2892675446614632  0.7428957437372006  0.2230485305546921   
  0.2892741073332061  0.7428818226066980  0.4230492624128743   
  0.2892754534039099  0.7428901520149509  0.6230490683004604   
  0.2892683656733652  0.7428947965401420  0.8230486776520181   
  0.2892695620292542  0.7428964206104851  0.0897152915003474   
  0.2892714034709556  0.7428965363340581  0.2897150227762211   
  0.2892707961547814  0.7428137828067634  0.4897166823768515   
  0.2892731396617449  0.7428962359272688  0.6897157632132576   
  0.2892694714801678  0.7428941029730396  0.8897153703039535   
  0.2892726800375911  0.7428995989464582  0.1563819798829869   
  0.2892759028267662  0.7429028757908682  0.3563816239965476   
  0.2892834820953638  0.7428640655290977  0.5563814812258414   
  0.2892721549775388  0.7428986006646738  0.7563821681537561   
  0.2892724463323688  0.7428974849457077  0.9563821046186334   
  0.2939328583642009  0.2537737263567124  0.0230547239297891   
  0.2939341117715202  0.2537745029086551  0.2230545733886089   
  0.2939472420251903  0.2538026544324481  0.4230553014414085   
  0.2939472500278768  0.2537933959746326  0.6230541731674748   
  0.2939345700596476  0.2537772023608866  0.8230547930285894   
  0.2939336582038194  0.2538103549202049  0.0897225599386502   
  0.2939345294789675  0.2538110953899420  0.2897223681913061   
  0.2939521039996364  0.2538674956245544  0.4897225409277581   
  0.2939401287553594  0.2538056097387269  0.6897218720725391   
  0.2939338992128313  0.2538103676828456  0.8897225277334044   
  0.2939355705219029  0.2538105394027639  0.1563882958143310   
  0.2939418279569068  0.2538110139990621  0.3563885357595424   
  0.2939536569063961  0.2538619318384008  0.5563872282906459   
  0.2939384085075574  0.2538114337040867  0.7563879406443448   
  0.2939367394187755  0.2538028757736654  0.9563881924204409   
  0.2939374129452332  0.2537872647432096  0.0563888528484640   
  0.2939382709797655  0.2537877658959502  0.2563886597580094   
  0.2939455249549425  0.2538552605009770  0.4563890340003880   
  0.2939490976442301  0.2537911450007400  0.6563880458448637   
  0.2939376225700698  0.2537879596358792  0.8563887970365442   
  0.2939345707027385  0.2538226366312983  0.1230555617153115   
  0.2939375826772519  0.2538264317799843  0.3230554165838058   
  0.2939582003505308  0.2538773329872868  0.5230549786131320   
  0.2939366923397415  0.2538214399710057  0.7230552597633704   
  0.2939349923392740  0.2538206981612987  0.9230554342337030   
  0.2939326564880105  0.2537975875006069  0.1897206410758727   
  0.2939443310199792  0.2538080631467139  0.3897212313926346   
  0.2939511194152686  0.2538233019309146  0.5897200243764829   
  0.2939336730916082  0.2538031382027057  0.7897204951720553   
  0.2939334845854802  0.2537967516235327  0.9897204471913597   
  0.2939316001373200  0.2537772506962028  0.0119589382875134   
  0.2939318634042181  0.2537784074731562  0.2119588486899247   
  0.2939461942246950  0.2538005209208052  0.4119595911250684   
  0.2939477256624272  0.2538076668603253  0.6119584124995754   
  0.2939322179841355  0.2537819289959984  0.8119590386576618   
  0.2939371561981261  0.2538136461157308  0.1452928925373769   
  0.2939401661178138  0.2538158275141811  0.3452930346641523   
  0.2939554670486189  0.2538745722820579  0.5452920738296569   
  0.2939396443315445  0.2538164846021971  0.7452925695203731   
  0.2939383267494620  0.2538081125221652  0.9452927465456824   
  0.2939369142164523  0.2538041302023686  0.0786270052351270   
  0.2939377546147099  0.2538060085872189  0.2786268028250518   
  0.2939487042862226  0.2538654398017712  0.4786273097451499   
  0.2939452115008194  0.2538012494980606  0.6786263503372254   
  0.2939372313237598  0.2538049628711576  0.8786269244997555   
  0.2939349172548305  0.2537788611689322  0.0452931766441935   
  0.2939363944037936  0.2537788814780342  0.2452930711836103   
  0.2939463806546598  0.2538351547283497  0.4452936252675670   
  0.2939476443547591  0.2537843940944313  0.6452923005804934   
  0.2939357995214920  0.2537805794402885  0.8452931957841727   
  0.2939338227370953  0.2538209644952119  0.1119601713665261   
  0.2939364811959635  0.2538211975136875  0.3119599381139153   
  0.2939608357722960  0.2538706736458778  0.5119597441124810   
  0.2939365595414500  0.2538160628296637  0.7119597354356202   
  0.2939344981424128  0.2538195555005061  0.9119600036219708   
  0.2939334225645567  0.2538076275994783  0.1786252263386814   
  0.2939427234881222  0.2538149811489561  0.3786256729984459   
  0.2939522916426185  0.2538394915111937  0.5786245586477605   
  0.2939352392865970  0.2538116594148505  0.7786250348469821   
  0.2939347555447966  0.2538023241779399  0.9786250584323355   
  0.2385851175383351  0.7424241311503224  0.0619527860459925   
  0.2385842120560753  0.7424228391686896  0.2619525470747064   
  0.2385924689169130  0.7423962498115344  0.4619539808487048   
  0.2385905438651292  0.7424280418377975  0.6619533164251052   
  0.2385854400504996  0.7424214774041928  0.8619527378983634   
  0.2385832433516555  0.7423993041737376  0.1286193817362502   
  0.2385859172441513  0.7424025085197741  0.3286192347019110   
  0.2385882790702425  0.7423508023424574  0.5286200346226693   
  0.2385834143222283  0.7423986896557224  0.7286195720191770   
  0.2385824276504138  0.7423988490233100  0.9286195891366873   
  0.2385856007890865  0.7424147615298864  0.1952860512131522   
  0.2385916907796712  0.7424172695296107  0.3952862732174296   
  0.2385963593710159  0.7424111890716532  0.5952862181939835   
  0.2385843352593469  0.7424164715299497  0.7952860631494261   
  0.2385857761040668  0.7424158954107654  0.9952862594801246   
  0.2385861801058269  0.7424247581247982  0.0286193765000462   
  0.2385845755611342  0.7424248286581943  0.2286192250621824   
  0.2385922019849644  0.7424172424399416  0.4286199240164308   
  0.2385923399839669  0.7424179856684177  0.6286197575610686   
  0.2385852256565926  0.7424248358394578  0.8286193087697669   
  0.2385865372671105  0.7424043444353359  0.0952861499808435   
  0.2385881216407171  0.7424068285890968  0.2952859374391110   
  0.2385878031437443  0.7423382215406846  0.4952872427223838   
  0.2385901261300205  0.7424058287508117  0.6952863996440755   
  0.2385864665641719  0.7424038013781598  0.8952861774759100   
  0.2385885999526209  0.7424130486785359  0.1619528654838405   
  0.2385935072602479  0.7424190435538520  0.3619526731235254   
  0.2386009364157502  0.7423923917004842  0.5619525855474521   
  0.2385871591974080  0.7424106271459294  0.7619527104842803   
  0.2385881588465111  0.7424117713200999  0.9619529166111533   
  0.2385859894178708  0.7424193808223194  0.0063810593930143   
  0.2385858020223850  0.7424184033166767  0.2063808524779205   
  0.2385908044505598  0.7424162014733326  0.4063811690456944   
  0.2385940320942481  0.7424145816329286  0.6063811617788488   
  0.2385847573508499  0.7424197659364822  0.8063808231547611   
  0.2385864942160012  0.7424170080814250  0.0730476845810699   
  0.2385869264283400  0.7424159957386109  0.2730474331304293   
  0.2385911034809638  0.7423749656980903  0.4730490146846549   
  0.2385904340443261  0.7424201301598430  0.6730480958166609   
  0.2385871121047600  0.7424149845575556  0.8730476290624409   
  0.2385861472159263  0.7424038723535773  0.1397143340921900   
  0.2385884957983251  0.7424075429231962  0.3397141520449267   
  0.2385911085370012  0.7423634394279546  0.5397147855306130   
  0.2385858750244481  0.7424032465788954  0.7397144984884960   
  0.2385854629133775  0.7424029957986420  0.9397145442499166   
  0.2385858845458841  0.7424244755364811  0.0397142279843123   
  0.2385841424606170  0.7424230141550296  0.2397140935617941   
  0.2385936149251862  0.7424192434403167  0.4397151396594836   
  0.2385923388597675  0.7424221294841260  0.6397146854050604   
  0.2385849156490565  0.7424232884343311  0.8397142192657654   
  0.2385854716056386  0.7423986262547473  0.1063810529646645   
  0.2385876902841630  0.7424004732954756  0.3063807919209651   
  0.2385837534415458  0.7423334410921072  0.5063821065656882   
  0.2385877636467981  0.7423974774949400  0.7063812457026302   
  0.2385850497963915  0.7423982319607347  0.9063810766414804   
  0.2385886926464593  0.7424120306883282  0.1730476993436980   
  0.2385928731433324  0.7424201718355192  0.3730476550296871   
  0.2385991608718641  0.7424042427191608  0.5730475834630369   
  0.2385874981555034  0.7424107103760278  0.7730475392752325   
  0.2385879811769200  0.7424117068117866  0.9730477509858346   
  0.2432506954059406  0.2533633861248461  0.0063876940957144   
  0.2432501118280754  0.2533631291917970  0.2063876845924142   
  0.2432650257014117  0.2533856459955715  0.4063884003803935   
  0.2432683883342293  0.2533974771978151  0.6063868048366032   
  0.2432508375307521  0.2533656164673346  0.8063877191009752   
  0.2432544960010077  0.2533859854863820  0.0730561968120611   
  0.2432559616966827  0.2533900786829051  0.2730560643812296   
  0.2432680203099338  0.2534801130446098  0.4730567605606097   
  0.2432642643557941  0.2533838144613085  0.6730551161170979   
  0.2432552845356000  0.2533880991468962  0.8730560220085408   
  0.2432547510793270  0.2534025669353994  0.1397222292102001   
  0.2432571324291928  0.2533999028249383  0.3397224012353419   
  0.2432756283398447  0.2534917784071169  0.5397211349289535   
  0.2432572094240086  0.2534041013410544  0.7397218418293363   
  0.2432556912639896  0.2533978385254798  0.9397220286082586   
  0.2432519214697635  0.2533545366920151  0.0397221730400830   
  0.2432529597435149  0.2533555927286244  0.2397220408451091   
  0.2432662005682857  0.2534260160816970  0.4397227375830184   
  0.2432649161211771  0.2533645283174195  0.6397210754420470   
  0.2432530544754243  0.2533574146207869  0.8397221526341525   
  0.2432515883564861  0.2533990200715053  0.1063892876195283   
  0.2432536900064051  0.2533997625902913  0.3063892709965543   
  0.2432792962083781  0.2535091267217169  0.5063893242555508   
  0.2432546441307792  0.2533899227079104  0.7063885820529805   
  0.2432521354759771  0.2533973565021626  0.9063891097449428   
  0.2432495029206763  0.2533880338095003  0.1730547485369840   
  0.2432608008211474  0.2533927692882401  0.3730546956028675   
  0.2432718664443243  0.2534433313401863  0.5730531566275161   
  0.2432526272617466  0.2533902250676334  0.7730543862546924   
  0.2432510368947263  0.2533790923224899  0.9730546240254299   
  0.2432506268940742  0.2533606494088119  0.0286270890581761   
  0.2432521083616308  0.2533615405982701  0.2286269615269632   
  0.2432680707827899  0.2534071089414098  0.4286276376193925   
  0.2432654594092512  0.2533679999467964  0.6286260586880132   
  0.2432521236510752  0.2533644346095656  0.8286271499367217   
  0.2432522054518600  0.2533993138518369  0.0952947065732204   
  0.2432535083161227  0.2534003275463377  0.2952946750020402   
  0.2432744422110531  0.2535043488231352  0.4952950475407789   
  0.2432586157135290  0.2533882357130324  0.6952938527705896   
  0.2432527077284377  0.2533958504895324  0.8952946039987850   
  0.2432526404365092  0.2533897392618130  0.1619601636591739   
  0.2432594776548882  0.2533885725182969  0.3619601501314023   
  0.2432728511668714  0.2534559407498946  0.5619587463595579   
  0.2432553452942798  0.2533902531324230  0.7619597791288157   
  0.2432538381710998  0.2533797536240030  0.9619600107304507   
  0.2432557334285050  0.2534100284277869  0.1286277873885027   
  0.2432586166402402  0.2534081062993891  0.3286278007318302   
  0.2432782548220018  0.2535062044350269  0.5286268673204688   
  0.2432584265362792  0.2534085624427505  0.7286273266943510   
  0.2432566846311701  0.2534075240730118  0.9286275381300229   
  0.2432509155743006  0.2533731597128295  0.1952928480425911   
  0.2432657060459107  0.2533927092104520  0.3952935774227910   
  0.2432716832476487  0.2534097646027860  0.5952920041976100   
  0.2432519686982673  0.2533747659515271  0.7952927441298172   
  0.2432520508983274  0.2533726246791872  0.9952927803182519   
  0.2432552786129847  0.2533785418399361  0.0619613749486874   
  0.2432563708818520  0.2533802948785748  0.2619612252195367   
  0.2432680163359464  0.2534735683159823  0.4619619861372328   
  0.2432679247949849  0.2533836446870836  0.6619601977476748   
  0.2432558473042050  0.2533798473904980  0.8619612267851906   
  0.1900625762377075  0.7220904417664968  0.0119526343299157   
  0.1900622569083339  0.7220896501037117  0.2119525472345742   
  0.1900664115635919  0.7220913020464366  0.4119526133705662   
  0.1900701895164758  0.7220886144245000  0.6119529305732030   
  0.1900617479559088  0.7220898683141854  0.8119524813618568   
  0.1900650662744212  0.7220774332571054  0.0786195137015042   
  0.1900657968799280  0.7220776111384097  0.2786193431161337   
  0.1900642883552166  0.7220489862745367  0.4786199500600361   
  0.1900690076268958  0.7220805018302912  0.6786196885945373   
  0.1900656007085075  0.7220765819136048  0.8786194990862199   
  0.1900667931377455  0.7220687935041497  0.1452863056660405   
  0.1900690698358432  0.7220742096663741  0.3452860752333535   
  0.1900676724797563  0.7220587822125992  0.5452869590954421   
  0.1900662397361188  0.7220645206673737  0.7452862526611881   
  0.1900660072746518  0.7220674708980894  0.9452864952100910   
  0.1900647194209171  0.7220873594201365  0.0563814807386365   
  0.1900636825379109  0.7220866234852821  0.2563813401031041   
  0.1900692951289216  0.7220829887101274  0.4563817798495009   
  0.1900706800504182  0.7220911629201510  0.6563818600124023   
  0.1900645165604260  0.7220870084071578  0.8563814189545838   
  0.1900611042058955  0.7220640913414869  0.1230482223256786   
  0.1900637464747206  0.7220680620687432  0.3230479656718757   
  0.1900591381428782  0.7220348233356333  0.5230492690864779   
  0.1900615990274872  0.7220623833346522  0.7230481868186729   
  0.1900597159333302  0.7220655308743034  0.9230482994776352   
  0.1900630110535673  0.7220830810486660  0.1897148605968937   
  0.1900697439185919  0.7220868280574351  0.3897147279615893   
  0.1900731498376302  0.7220833549232708  0.5897150703198051   
  0.1900620965974795  0.7220827427685350  0.7897147294534150   
  0.1900637153859748  0.7220835534780718  0.9897149702978680   
  0.1900654790583332  0.7220873940806740  0.0452861200235546   
  0.1900639341252983  0.7220862614312793  0.2452860264326944   
  0.1900680240075872  0.7220911401839132  0.4452863746714399   
  0.1900694641419776  0.7220926298310886  0.6452864969169170   
  0.1900642962415873  0.7220864421052937  0.8452860685943264   
  0.1900634499885783  0.7220671008774460  0.1119528060329174   
  0.1900648769789797  0.7220696843441274  0.3119524659527642   
  0.1900566763035414  0.7220319644756330  0.5119536394287465   
  0.1900637227436377  0.7220664371732752  0.7119527235397385   
  0.1900618200075357  0.7220678833710110  0.9119528228104841   
  0.1900657114898081  0.7220779005754281  0.1786193826152100   
  0.1900700333112653  0.7220822266390883  0.3786192906765820   
  0.1900760670897412  0.7220761270392728  0.5786197631247845   
  0.1900642718537213  0.7220764692337696  0.7786191576803319   
  0.1900655237618452  0.7220782604209788  0.9786195003751814   
  0.1900648497323516  0.7220883240342317  0.0230479707265232   
  0.1900632049241153  0.7220886191778106  0.2230478704169343   
  0.1900680499419138  0.7220956566832442  0.4230480255000089   
  0.1900702378643970  0.7220871370739488  0.6230482936083561   
  0.1900641860322665  0.7220873540297958  0.8230478575559133   
  0.1900647591037554  0.7220731717583178  0.0897149917554003   
  0.1900663343160645  0.7220731852293198  0.2897147799514670   
  0.1900604165735658  0.7220383571730409  0.4897156268577945   
  0.1900694174063702  0.7220730516702289  0.6897150002290644   
  0.1900654354547697  0.7220719252543333  0.8897149580501562   
  0.1900689090650545  0.7220723807322216  0.1563817029119292   
  0.1900719480527471  0.7220793194689037  0.3563815283144791   
  0.1900752614804944  0.7220656868940694  0.5563821765604473   
  0.1900672603533380  0.7220684140780307  0.7563815807891459   
  0.1900681407334162  0.7220710971505184  0.9563818218096642   
  0.1945373146001828  0.2727679531279676  0.0230555514349717   
  0.1945378616722664  0.2727692425584394  0.2230554780762120   
  0.1945550969661554  0.2728042438056377  0.4230557475585215   
  0.1945502088761017  0.2727768271329225  0.6230543296584869   
  0.1945379634480346  0.2727698884997665  0.8230555026539648   
  0.1945363979424570  0.2727894961438011  0.1563891406707043   
  0.1945394772259732  0.2727835561446810  0.3563893689331863   
  0.1945570026955750  0.2728541788076555  0.5563879466003527   
  0.1945387253774911  0.2727873943437871  0.7563886394601127   
  0.1945372383283726  0.2727811581125010  0.9563889167937134   
  0.1945362188895601  0.2727897418045799  0.0897235491851802   
  0.1945374220169214  0.2727912710529665  0.2897234544298968   
  0.1945575404806235  0.2728911044110163  0.4897243803617854   
  0.1945427837379015  0.2727847842258271  0.6897223469865139   
  0.1945365723480990  0.2727878956149254  0.8897234128707723   
  0.1945406809754004  0.2727762238050602  0.0563896450380170   
  0.1945410074962766  0.2727779163438981  0.2563895822376097   
  0.1945542592981866  0.2728553590493803  0.4563905776973769   
  0.1945538894501269  0.2727866227735447  0.6563884902690162   
  0.1945417454978582  0.2727786542469062  0.8563895676015250   
  0.1945410330707915  0.2728055844450878  0.1230564405808963   
  0.1945428775303526  0.2728049740155356  0.3230565149691387   
  0.1945677685925915  0.2729125777384382  0.5230560588197548   
  0.1945435023681981  0.2728010975301842  0.7230556528333238   
  0.1945414774267462  0.2728030071104968  0.9230562648955427   
  0.1945353020936409  0.2727792368333226  0.1897218620720338   
  0.1945497528148366  0.2727917919446980  0.3897221471776362   
  0.1945573207017972  0.2728132450668141  0.5897208262193772   
  0.1945375667915457  0.2727793074284079  0.7897214826738974   
  0.1945375135601282  0.2727794347182524  0.9897216453599000   
  0.1945375042317750  0.2727676497632174  0.0119591200493900   
  0.1945379397742855  0.2727693977649821  0.2119591206732991   
  0.1945520765536983  0.2727953858087560  0.4119593192551179   
  0.1945530718157968  0.2727909632707295  0.6119578590783092   
  0.1945383553987483  0.2727724029234224  0.8119590825476166   
  0.1945403012757652  0.2727868572768699  0.0786273239828574   
  0.1945409763107264  0.2727907056494132  0.2786271587917568   
  0.1945537611955359  0.2728756843680031  0.4786280211636722   
  0.1945480806617326  0.2727856315678068  0.6786259055546253   
  0.1945399272279573  0.2727863909537120  0.8786271380864576   
  0.1945393749942426  0.2727969703154400  0.1452931712706231   
  0.1945402727664742  0.2727911771815599  0.3452933742968654   
  0.1945583201118950  0.2728732307415740  0.5452919966982108   
  0.1945413684098796  0.2727946596794339  0.7452926389058590   
  0.1945397946955296  0.2727906493629320  0.9452928921369121   
  0.1945376717018092  0.2727977552560077  0.1119604134150833   
  0.1945396897894796  0.2727984786118895  0.3119603885351054   
  0.1945666837441493  0.2729127315979127  0.5119602378598742   
  0.1945404383341724  0.2727909389969696  0.7119593846765255   
  0.1945374229573744  0.2727953618745715  0.9119601839638278   
  0.1945401031257106  0.2727695249040210  0.0452932687588827   
  0.1945412501392241  0.2727703253537257  0.2452931981578246   
  0.1945552124948406  0.2728391784567847  0.4452939698623481   
  0.1945530203779100  0.2727795359856984  0.6452921034853460   
  0.1945419896298901  0.2727760746464583  0.8452932233202404   
  0.1945332379088214  0.2727829176772900  0.1786256843656631   
  0.1945461403776463  0.2727888778552980  0.3786259609660902   
  0.1945565282555819  0.2728304933790682  0.5786245414600231   
  0.1945361757820478  0.2727824743273217  0.7786253320040188   
  0.1945348768163768  0.2727775203741984  0.9786255000454531   
  0.1476995615869967  0.6834979635849621  0.0619528539332705   
  0.1476998365722793  0.6834968837042084  0.2619529072452664   
  0.1476952434902259  0.6835059386768947  0.4619527783538331   
  0.1477054514297862  0.6835010478418226  0.6619530722698599   
  0.1476994111426890  0.6834980185577848  0.8619529437033293   
  0.1476898968191520  0.6834974842261801  0.1286200962973751   
  0.1476928897801102  0.6835005505127185  0.3286199557346663   
  0.1476783775324435  0.6834939655451393  0.5286216612169312   
  0.1476912560263912  0.6834918207052922  0.7286198259070744   
  0.1476892396424674  0.6834964634184573  0.9286201757415142   
  0.1476948248466670  0.6835022945741542  0.1952866077780655   
  0.1477009446235584  0.6835080322421305  0.3952864745423241   
  0.1477033617040533  0.6835069253230586  0.5952870344823609   
  0.1476937563027789  0.6835017744358325  0.7952864748072841   
  0.1476956825297009  0.6835024081324477  0.9952866862775380   
  0.1477031775225726  0.6834973530685957  0.0286198752249476   
  0.1477014828364887  0.6834972923379894  0.2286197408259767   
  0.1477026915784094  0.6835105723310306  0.4286198715252141   
  0.1477049381316959  0.6835029255982334  0.6286202939751178   
  0.1477018839344311  0.6834968915758779  0.8286197678036942   
  0.1476982569179128  0.6834896117463529  0.0952866793343290   
  0.1477011306666824  0.6834879322459813  0.2952865011064674   
  0.1476775661151493  0.6834885607924690  0.4952869233078445   
  0.1477024413779375  0.6834889049754977  0.6952863850139153   
  0.1476990194386403  0.6834877645513870  0.8952866492919327   
  0.1477045671890878  0.6834856115762449  0.1619533720619444   
  0.1477078327369625  0.6834924466615320  0.3619531042690198   
  0.1477044189449899  0.6834987382826299  0.5619545675370503   
  0.1477032979598434  0.6834798517689933  0.7619529829770642   
  0.1477047374276808  0.6834839073811523  0.9619533955313528   
  0.1476948309029851  0.6835064204682908  0.0063810395390576   
  0.1476944194362915  0.6835055906313059  0.2063809700812911   
  0.1476969937424997  0.6835136485691251  0.4063809154690716   
  0.1477009023110014  0.6835095743018726  0.6063814516689945   
  0.1476941047128690  0.6835051886749213  0.8063808870762657   
  0.1476997991940650  0.6834940144004307  0.0730473680460193   
  0.1477003987007421  0.6834931255332251  0.2730474081929799   
  0.1476908859844102  0.6834984330979808  0.4730470972125715   
  0.1477051434074212  0.6834936978074424  0.6730476241982970   
  0.1476998291119713  0.6834934980906837  0.8730474774318893   
  0.1476964268375625  0.6834939007298999  0.1397146566767091   
  0.1476981939791457  0.6834988732462506  0.3397144412086917   
  0.1476903626421304  0.6834933506079182  0.5397161457033661   
  0.1476979002517496  0.6834876876303895  0.7397142978250670   
  0.1476961058329493  0.6834923759843008  0.9397147355636193   
  0.1477039538421323  0.6834963447814673  0.0397143066969363   
  0.1477020967724201  0.6834963168259875  0.2397141611765434   
  0.1477031829322328  0.6835119046511338  0.4397141358898793   
  0.1477070326972907  0.6835030654464234  0.6397146858900413   
  0.1477028339944084  0.6834960312712681  0.8397142343075004   
  0.1476941946335586  0.6834935792559733  0.1063809532717244   
  0.1476951916163429  0.6834946256767580  0.3063807420859490   
  0.1476746251502519  0.6834897961531468  0.5063815529913782   
  0.1476943003760098  0.6834934636189516  0.7063806688486522   
  0.1476927733521549  0.6834940912536140  0.9063809365110060   
  0.1477040768050344  0.6834856848677688  0.1730476159175609   
  0.1477087445653069  0.6834898949083126  0.3730474178159682   
  0.1477078611822407  0.6834949243038579  0.5730486448435812   
  0.1477031184871080  0.6834818455343381  0.7730472758155997   
  0.1477048278892994  0.6834848079747431  0.9730476628495666   
  0.1516660364243094  0.3102687770375070  0.0730566468599179   
  0.1516654761129956  0.3102701623459296  0.2730565726720116   
  0.1516636170257755  0.3103227160015365  0.4730571656212206   
  0.1516751390423821  0.3102720677145214  0.6730556967730408   
  0.1516651984584314  0.3102675834977973  0.8730565516394790   
  0.1516647700703473  0.3102587697342543  0.0063891332967856   
  0.1516635361177450  0.3102590617728112  0.2063893199643232   
  0.1516761791217220  0.3102802165978034  0.4063892530387108   
  0.1516785153293725  0.3102801733352081  0.6063881846005970   
  0.1516650298083988  0.3102608425689368  0.8063889495766219   
  0.1516641409238701  0.3102814740594013  0.1397234359179649   
  0.1516663932823050  0.3102786503450332  0.3397235356633388   
  0.1516739377975895  0.3103439338180394  0.5397229391271665   
  0.1516650350790059  0.3102755983694507  0.7397225547596804   
  0.1516649529977556  0.3102764589755509  0.9397232028339317   
  0.1516695191765152  0.3102699808095366  0.0619608048114841   
  0.1516690209081020  0.3102701546181663  0.2619607462972624   
  0.1516674161278146  0.3103201850881234  0.4619613897514014   
  0.1516811599499448  0.3102770411545421  0.6619599609426317   
  0.1516696334565992  0.3102698162288320  0.8619606894398686   
  0.1516692563693454  0.3102890497842310  0.1286278803499528   
  0.1516707017584551  0.3102884614172865  0.3286280431323192   
  0.1516803633047488  0.3103634632659364  0.5286274895321412   
  0.1516701828396592  0.3102823664757040  0.7286268802996290   
  0.1516701939004079  0.3102856518775781  0.9286277923631516   
  0.1516616539145375  0.3102642191153677  0.1952936156587128   
  0.1516764315791903  0.3102809761728551  0.3952937206800158   
  0.1516804159768554  0.3102900730737090  0.5952926077978162   
  0.1516641814706148  0.3102644122493601  0.7952932264706192   
  0.1516644870779089  0.3102646830631102  0.9952933873882444   
  0.1516668177689766  0.3102555801125675  0.0397228976949222   
  0.1516680728586195  0.3102560037365194  0.2397228698989480   
  0.1516761775209758  0.3102985836731591  0.4397225745130271   
  0.1516790334648945  0.3102652725557746  0.6397219009202999   
  0.1516677465302152  0.3102589859788409  0.8397227754722678   
  0.1516570879312553  0.3102704862526835  0.1063904787652206   
  0.1516592838857065  0.3102725096018162  0.3063903767656626   
  0.1516776842609033  0.3103664948051232  0.5063907178034839   
  0.1516619844328915  0.3102665575598564  0.7063890887709974   
  0.1516560361071555  0.3102679799860937  0.9063903305678096   
  0.1516536900408028  0.3102619324470908  0.1730562187060443   
  0.1516661614289703  0.3102690089466833  0.3730564460845969   
  0.1516733833500368  0.3103041044411867  0.5730553134876786   
  0.1516555134189232  0.3102586171359292  0.7730557997154719   
  0.1516557199679767  0.3102574062939567  0.9730560906995862   
  0.1516668458060266  0.3102611508729538  0.0286269514738109   
  0.1516673822991663  0.3102615510124309  0.2286269953794573   
  0.1516794087524929  0.3102941290569206  0.4286265635776516   
  0.1516785988462246  0.3102670929378348  0.6286260982184544   
  0.1516668956754543  0.3102637456346002  0.8286268531405980   
  0.1516571499065833  0.3102675281062872  0.0952948379347518   
  0.1516589590131261  0.3102702865767881  0.2952947534856847   
  0.1516723687288319  0.3103572815981437  0.4952952729313296   
  0.1516653077082282  0.3102675746100019  0.6952934697763027   
  0.1516573477840595  0.3102655503645266  0.8952947679756349   
  0.1516567009576235  0.3102662566099639  0.1619606681012158   
  0.1516645288140310  0.3102682209841561  0.3619609055421336   
  0.1516747591703407  0.3103138589849621  0.5619597758753727   
  0.1516584039336522  0.3102617369369938  0.7619600708866656   
  0.1516580252883628  0.3102589916903469  0.9619604891789422   
  0.1149961676398306  0.6298004029805071  0.0119537549625548   
  0.1149955010464083  0.6298015962319994  0.2119537598982362   
  0.1149948838976655  0.6298123695127558  0.4119533097938728   
  0.1149944921532509  0.6298115491890712  0.6119540740649754   
  0.1149957845795058  0.6298007944957504  0.8119536054963277   
  0.1149960307074949  0.6297956617081226  0.0786203381588564   
  0.1149962847678978  0.6297941428451352  0.2786202741929884   
  0.1149639268010461  0.6298187299277132  0.4786192642937550   
  0.1150029475155492  0.6297928331341822  0.6786204315614413   
  0.1149962286372954  0.6297941471572628  0.8786204422481063   
  0.1149889438709621  0.6298018774900598  0.1452876685900790   
  0.1149917456631329  0.6298070686799022  0.3452874800901284   
  0.1149739395642939  0.6298167122487541  0.5452896398818368   
  0.1149911932386800  0.6297944560963558  0.7452872147970808   
  0.1149904341422641  0.6297973932584640  0.9452877703115448   
  0.1150014091155143  0.6297930251710540  0.0230491656366354   
  0.1150001178378304  0.6297934763853377  0.2230491425097725   
  0.1149992097983272  0.6298115286604116  0.4230486789501882   
  0.1149982983733011  0.6298055909211300  0.6230495793959108   
  0.1150008219811767  0.6297933875425059  0.8230490376827788   
  0.1149897072905901  0.6297947046852528  0.0897158950001824   
  0.1149916707051233  0.6297943191023450  0.2897158414067462   
  0.1149486047854040  0.6298211451456268  0.4897148839416303   
  0.1149943509045812  0.6297927186409140  0.6897157402474789   
  0.1149908616658024  0.6297930187630243  0.8897159526428027   
  0.1149943229696717  0.6297944163506912  0.1563830204338785   
  0.1149989539344034  0.6297998379391458  0.3563828998627372   
  0.1149872007479757  0.6298093923586379  0.5563850086358286   
  0.1149961273341233  0.6297858933140219  0.7563824489822863   
  0.1149969207549049  0.6297881795287879  0.9563831309680282   
  0.1150076962024613  0.6297903684747510  0.0452870453055070   
  0.1150060012845202  0.6297903504568296  0.2452869931358919   
  0.1150004283356267  0.6298089894541903  0.4452862549772689   
  0.1150104565923868  0.6297952074519415  0.6452872525751303   
  0.1150068732297385  0.6297900928078306  0.8452870101502725   
  0.1149779916313349  0.6298093589461260  0.1119536474633023   
  0.1149799170897126  0.6298102543120336  0.3119535823337998   
  0.1149371921205784  0.6298324695472743  0.5119548866117967   
  0.1149793335878826  0.6298062506563227  0.7119533699291551   
  0.1149776680901482  0.6298087936131935  0.9119537687760939   
  0.1149947882099482  0.6297964622403640  0.1786207164466305   
  0.1149996595106444  0.6298010874685716  0.3786203984379171   
  0.1149942197327292  0.6298109986693632  0.5786218723869681   
  0.1149951648596215  0.6297922047646054  0.7786204164775512   
  0.1149989581935031  0.6297917534264599  0.9786208661730598   
  0.1150003904457719  0.6297916086900415  0.0563821160251337   
  0.1149991356405167  0.6297911451721134  0.2563821780358566   
  0.1149907490604676  0.6298112049757876  0.4563814626065792   
  0.1150074987162384  0.6297943217549005  0.6563823745288744   
  0.1150001641330505  0.6297914612624780  0.8563821482040908   
  0.1149764885107203  0.6298079883277907  0.1230492309558713   
  0.1149791182856532  0.6298110262655499  0.3230491102334057   
  0.1149458721119174  0.6298226462416494  0.5230507597028051   
  0.1149772010798458  0.6298026657518179  0.7230488735187777   
  0.1149759542173996  0.6298059670586369  0.9230493426495272   
  0.1149900360159393  0.6298001698786351  0.1897159588161017   
  0.1149947779865741  0.6298092979385999  0.3897156931809107   
  0.1149920648526290  0.6298122606250516  0.5897169266395110   
  0.1149897023840083  0.6297978547063821  0.7897157421840078   
  0.1149922285017411  0.6297973060037663  0.9897160726994301   
  0.1180054170941176  0.3628152814538410  0.0563889823307377   
  0.1180038505779706  0.3628148557813091  0.2563887866977552   
  0.1179914482275635  0.3628402702139297  0.4563881015156142   
  0.1180158986300057  0.3628221696702241  0.6563881632810364   
  0.1180055413352932  0.3628151717441810  0.8563889011467936   
  0.1180029980075119  0.3628335979577741  0.1230564064484838   
  0.1180060851253444  0.3628349637822978  0.3230567005984710   
  0.1179905368164853  0.3628779065094463  0.5230564668467679   
  0.1180036464282637  0.3628250599318648  0.7230550972931340   
  0.1180026394305926  0.3628284201040941  0.9230563706062327   
  0.1179933363998487  0.3628122648081202  0.1897224218106857   
  0.1180092697480646  0.3628279561412882  0.3897223564170247   
  0.1180081385300156  0.3628347445703071  0.5897220960303784   
  0.1179950768822593  0.3628102775757398  0.7897220394369171   
  0.1179949964709124  0.3628095566430645  0.9897221953630009   
  0.1180070858441127  0.3628141916541452  0.0230554808606414   
  0.1180068513398780  0.3628145767421884  0.2230555102424461   
  0.1180139346246492  0.3628375843515812  0.4230546420533798   
  0.1180170460473491  0.3628211633460410  0.6230548243310992   
  0.1180065061525468  0.3628161405119457  0.8230553183131946   
  0.1179942765005322  0.3628157199624553  0.0897229602808238   
  0.1179932595669442  0.3628149229048603  0.2897229223475577   
  0.1179825622036574  0.3628598521757169  0.4897226944343416   
  0.1180017797270239  0.3628174074255384  0.6897220238328075   
  0.1179940561495769  0.3628135653000015  0.8897229172147476   
  0.1179942952054205  0.3628180360209043  0.1563892761486301   
  0.1180022067358664  0.3628206946033572  0.3563894801147640   
  0.1179936046646404  0.3628469670597667  0.5563894852540940   
  0.1179940688130614  0.3628113525839183  0.7563885037626932   
  0.1179961467885633  0.3628109608111032  0.9563890975899128   
  0.1180045304515005  0.3628132137330269  0.0119593717760367   
  0.1180033590366705  0.3628132631619252  0.2119594085685321   
  0.1180104677284604  0.3628319688526034  0.4119586641320154   
  0.1180132319099698  0.3628232007971661  0.6119586508381829   
  0.1180036962350712  0.3628140147598842  0.8119590766066480   
  0.1179980950430277  0.3628167822625770  0.0786265849665782   
  0.1179959346310682  0.3628153024821472  0.2786266166557283   
  0.1179820104417502  0.3628556431503114  0.4786264590401288   
  0.1180066834430917  0.3628187349217953  0.6786255544428812   
  0.1179977506548227  0.3628152555718245  0.8786265693111091   
  0.1179985682416174  0.3628263089975690  0.1452931912223363   
  0.1180045063875852  0.3628278622750756  0.3452934051197261   
  0.1179860761367593  0.3628545410496002  0.5452938126896925   
  0.1179972403978269  0.3628199022980212  0.7452922432382465   
  0.1179987616279661  0.3628208325384179  0.9452929768256482   
  0.1180074368529205  0.3628132293870721  0.0452927588200893   
  0.1180074676143192  0.3628129703133069  0.2452926434031113   
  0.1180019927477005  0.3628376866538545  0.4452917274467225   
  0.1180181151137845  0.3628185298288997  0.6452917813586367   
  0.1180068357172459  0.3628144853611133  0.8452927248250148   
  0.1179849774305310  0.3628078594193127  0.1786263395004326   
  0.1180025332369894  0.3628210026263829  0.3786262588579987   
  0.1180005838406615  0.3628354003515000  0.5786260661024798   
  0.1179863009538380  0.3628040957557417  0.7786257010220510   
  0.1179870875715281  0.3628033617222712  0.9786259643911919   
  0.1179967763351257  0.3628277421143409  0.1119603090124883   
  0.1179996047316081  0.3628291722859629  0.3119604371743137   
  0.1179859743632932  0.3628769529097795  0.5119604680438101   
  0.1180008898680498  0.3628227841656653  0.7119588953053295   
  0.1179953914203296  0.3628241192991410  0.9119604237959109   
  0.0946436148801411  0.5654169593281893  0.0063833827238540   
  0.0946411749275171  0.5654203126906623  0.2063835394807398   
  0.0946367663634859  0.5654355901682990  0.4063827591096683   
  0.0946382721693695  0.5654322322723431  0.6063839085589819   
  0.0946414319993920  0.5654198823748899  0.8063833013437360   
  0.0946402808478410  0.5654176738652907  0.0730499397885538   
  0.0946377751529610  0.5654166368243665  0.2730499689325185   
  0.0946004237399407  0.5654433309474882  0.4730482223933095   
  0.0946453844385786  0.5654157141217482  0.6730495384207984   
  0.0946412755377608  0.5654155814297397  0.8730498682620365   
  0.0946236806081515  0.5654295604323707  0.1397173810789951   
  0.0946283157641119  0.5654327829596184  0.3397174543694845   
  0.0945948917503472  0.5654461131908661  0.5397197518057411   
  0.0946264878295295  0.5654219478292859  0.7397168459488697   
  0.0946260833746777  0.5654251045991643  0.9397174080421777   
  0.0946534352435791  0.5654164798709829  0.0286220299843194   
  0.0946514872185347  0.5654170705248589  0.2286219409729640   
  0.0946493326566866  0.5654366828820514  0.4286210988104173   
  0.0946507952446893  0.5654256636817081  0.6286222106154966   
  0.0946521105639491  0.5654176885692124  0.8286219232962750   
  0.0946307242872706  0.5654237182068300  0.0952888029986312   
  0.0946306567841404  0.5654236243083517  0.2952888712252530   
  0.0945709727157151  0.5654530554759489  0.4952878521921562   
  0.0946316499621105  0.5654222530506843  0.6952883236630143   
  0.0946312923354000  0.5654226168806034  0.8952889324359532   
  0.0946368303764800  0.5654224211667440  0.1619559876525685   
  0.0946421490869298  0.5654262509819219  0.3619558703086270   
  0.0946223074279189  0.5654401877566144  0.5619575679517652   
  0.0946376168665779  0.5654148324976802  0.7619555245894674   
  0.0946426748796725  0.5654150987722062  0.9619560423457614   
  0.0946448082346762  0.5654181478663034  0.0619551386002115   
  0.0946426668579079  0.5654171862654920  0.2619551319730604   
  0.0946218503592107  0.5654399724956747  0.4619533411387664   
  0.0946505918948901  0.5654199412984724  0.6619549573079908   
  0.0946455117917466  0.5654173728777749  0.8619551704901340   
  0.0946184507114580  0.5654377947242395  0.1286225822099283   
  0.0946218755457764  0.5654403122971488  0.3286226401232213   
  0.0945765370376677  0.5654544731374997  0.5286243654709466   
  0.0946209014205124  0.5654295226743571  0.7286220456839061   
  0.0946209319355802  0.5654335569313105  0.9286226177567727   
  0.0946399642169666  0.5654239303310220  0.1952889738151526   
  0.0946373544093504  0.5654362874088577  0.3952883542719547   
  0.0946353230839421  0.5654382394643847  0.5952894957445807   
  0.0946401575658911  0.5654215493126173  0.7952887079863800   
  0.0946420318951056  0.5654206967490225  0.9952889131433764   
  0.0946551590875302  0.5654108193813414  0.0397164486194015   
  0.0946546447952414  0.5654097249709409  0.2397163540412706   
  0.0946460330907897  0.5654331638711767  0.4397154301160668   
  0.0946558804168447  0.5654177187017808  0.6397165248587697   
  0.0946542612014341  0.5654106519233011  0.8397163664012766   
  0.0946225436646770  0.5654297415477672  0.1063834554844760   
  0.0946235765869474  0.5654296901442635  0.3063835400370039   
  0.0945616466654045  0.5654570916378603  0.5063838760516433   
  0.0946235991048141  0.5654262716568610  0.7063829687014120   
  0.0946231993095807  0.5654275171920986  0.9063835582099529   
  0.0946377790140502  0.5654180794688770  0.1730506222731805   
  0.0946411044887157  0.5654236696380224  0.3730503132477736   
  0.0946295006193765  0.5654342590409058  0.5730519223369157   
  0.0946390225606066  0.5654111306130289  0.7730501129068088   
  0.0946444893047413  0.5654100747414859  0.9730504769049020   
  0.0962601615661072  0.4262995715368163  0.0063867370264816   
  0.0962586794840874  0.4263004793647482  0.2063868027059996   
  0.0962624354680628  0.4263161787725096  0.4063859869492319   
  0.0962667807173148  0.4263123039786691  0.6063867645596801   
  0.0962598982522564  0.4263007132269365  0.8063864743114166   
  0.0962495336615206  0.4263108355112664  0.1397207502833169   
  0.0962565554299957  0.4263135770407658  0.3397209648270589   
  0.0962110525954145  0.4263236605885936  0.5397217380171000   
  0.0962474499155732  0.4263034210879013  0.7397196574935307   
  0.0962494538444716  0.4263062443884849  0.9397205955461487   
  0.0962547775877667  0.4263007743608966  0.0730533680435457   
  0.0962495143449189  0.4262983953639221  0.2730533676155815   
  0.0962112235576669  0.4263152084902089  0.4730519922775116   
  0.0962581747409033  0.4263011723106800  0.6730526183108623   
  0.0962547079766054  0.4263003995129608  0.8730533650583965   
  0.0962618855707831  0.4262965806293195  0.0397195632090686   
  0.0962620238091390  0.4262971277210141  0.2397194248755525   
  0.0962556169892750  0.4263157686899532  0.4397181037028943   
  0.0962715166056611  0.4263024433637881  0.6397188156974281   
  0.0962609269389247  0.4262977439864954  0.8397195613331618   
  0.0962460372365825  0.4263086525408966  0.1063873080585722   
  0.0962464968625980  0.4263087958290086  0.3063874090508421   
  0.0961914088532083  0.4263219387539010  0.5063867808609146   
  0.0962484495604841  0.4263047977416150  0.7063862850711828   
  0.0962459559255677  0.4263065545174243  0.9063872681060516   
  0.0962402543878795  0.4262959832900535  0.1730535858506670   
  0.0962533003584198  0.4263038962410164  0.3730535788740497   
  0.0962376592122141  0.4263142255955898  0.5730542877550420   
  0.0962390085481104  0.4262901669492081  0.7730530635400541   
  0.0962422379788634  0.4262915850930753  0.9730535076659663   
  0.0962459756518896  0.4263060134822041  0.0952920829586219   
  0.0962454140068871  0.4263049449514682  0.2952920851721359   
  0.0961975683639267  0.4263223771552163  0.4952917673547148   
  0.0962482160884548  0.4263039299395359  0.6952911769736687   
  0.0962462035931608  0.4263039825068944  0.8952919745092913   
  0.0962600794961546  0.4263020232665014  0.0286244600600938   
  0.0962598761053215  0.4263027913097304  0.2286243835502546   
  0.0962586592830377  0.4263216770948262  0.4286232924576154   
  0.0962672637118658  0.4263080818760727  0.6286238061816221   
  0.0962594402214663  0.4263043858848832  0.8286244294385909   
  0.0962433365651449  0.4263028563322564  0.1619585180811072   
  0.0962554680720089  0.4263085302880043  0.3619585814467214   
  0.0962324573986706  0.4263211377581797  0.5619594362099178   
  0.0962419044859431  0.4262950635636287  0.7619579656594411   
  0.0962450008399287  0.4262969080505243  0.9619584188632757   
  0.0962544361392759  0.4263026165893038  0.0619581149649377   
  0.0962503181262662  0.4263004317396408  0.2619580234591936   
  0.0962287109032545  0.4263206563880431  0.4619567906484718   
  0.0962614089498217  0.4263059475739226  0.6619575470508181   
  0.0962550787964531  0.4263025530648150  0.8619581121862652   
  0.0962504355258389  0.4263194737799552  0.1286255420085283   
  0.0962552192354593  0.4263215858409808  0.3286257933118719   
  0.0961992715698585  0.4263284373626135  0.5286267019093955   
  0.0962505496953128  0.4263107081483284  0.7286244669271369   
  0.0962502581045257  0.4263140965209331  0.9286255239968071   
  0.0962522210070915  0.4263045625843276  0.1952918140305542   
  0.0962573038154275  0.4263161061120684  0.3952911788958247   
  0.0962561537571176  0.4263179294780812  0.5952918701076015   
  0.0962532684562589  0.4263028255618124  0.7952914859706581   
  0.0962543213023181  0.4263017633374773  0.9952917325070842   
  0.0882226782474547  0.4956980766390657  0.0230517500340639   
  0.0882209533661751  0.4956986933992127  0.2230516973860901   
  0.0882177977312395  0.4957179712729456  0.4230507324565238   
  0.0882224915461123  0.4957071629652106  0.6230516753550503   
  0.0882211910306410  0.4957000116365364  0.8230515802320042   
  0.0882047739137022  0.4957005512450436  0.0897188423712763   
  0.0882021996132067  0.4956997689804155  0.2897188125212509   
  0.0881346123346560  0.4957168211086369  0.4897176636095253   
  0.0882038351521857  0.4956988644315317  0.6897181988587349   
  0.0882055984243664  0.4956998366353460  0.8897188462155299   
  0.0882065554072113  0.4957024307528144  0.1563859197449773   
  0.0882127598302418  0.4957054921634949  0.3563859100042848   
  0.0881842314079933  0.4957201789190080  0.5563874116223388   
  0.0882066724672157  0.4956945181500956  0.7563852790527434   
  0.0882102628254842  0.4956972366630055  0.9563858714970905   
  0.0882168307008442  0.4957008975497175  0.0119561819190963   
  0.0882155833827625  0.4957018977512604  0.2119562314341579   
  0.0882121105256033  0.4957177786226268  0.4119553304949761   
  0.0882149027810613  0.4957108261997476  0.6119563289998524   
  0.0882156010987245  0.4957017537302661  0.8119560299768409   
  0.0882097868661873  0.4957008487238852  0.0786230577120790   
  0.0882041059351266  0.4956996971537961  0.2786230215212058   
  0.0881510407504109  0.4957210718643239  0.4786211205204651   
  0.0882116959446080  0.4956994199129525  0.6786224533128333   
  0.0882100816727416  0.4957002593203228  0.8786230836857527   
  0.0882042177869593  0.4957088865468435  0.1452903677249395   
  0.0882084190185282  0.4957118238545348  0.3452905745671941   
  0.0881687296805396  0.4957217495852078  0.5452920553790861   
  0.0882052329743388  0.4957016469068947  0.7452896476733599   
  0.0882070095301586  0.4957048561327042  0.9452903903384708   
  0.0882275469135223  0.4956977004096714  0.0452892625854560   
  0.0882255836010160  0.4956973848129493  0.2452891952745233   
  0.0882141762493944  0.4957166586652662  0.4452877703066775   
  0.0882286910939101  0.4957010967760169  0.6452888919528803   
  0.0882261874757688  0.4956980305124787  0.8452893210054739   
  0.0881975968098345  0.4957120965937136  0.1119565226829593   
  0.0881994529113825  0.4957119634867624  0.3119565667647493   
  0.0881144852199824  0.4957239883126903  0.5119569190317748   
  0.0881987964614126  0.4957071953759211  0.7119558098314371   
  0.0881992593206391  0.4957095114784096  0.9119565321111978   
  0.0882019737266404  0.4957000209369653  0.1786232570889936   
  0.0882085241020008  0.4957066696946626  0.3786230594523445   
  0.0881975055758417  0.4957156706194610  0.5786243177031238   
  0.0882022752359859  0.4956953967786859  0.7786229528366206   
  0.0882071720216402  0.4956950140789829  0.9786232482805559   
  0.0882181636011126  0.4956980278178520  0.0563850420890404   
  0.0882163539464429  0.4956971315032703  0.2563849908912275   
  0.0881964337429721  0.4957168367793443  0.4563833388911149   
  0.0882228147860289  0.4957013040603826  0.6563843840885255   
  0.0882182159225451  0.4956979002671957  0.8563850677385076   
  0.0882025403601858  0.4957143875224688  0.1230523035847710   
  0.0882057930948577  0.4957155921194243  0.3230524158869557   
  0.0881244826462577  0.4957257023002555  0.5230538509788474   
  0.0882031903653981  0.4957062980828439  0.7230515093460497   
  0.0882030165547363  0.4957108188791253  0.9230524261610356   
  0.0882061931555427  0.4957010356606801  0.1897190340887462   
  0.0882078362337282  0.4957123641883214  0.3897184847272399   
  0.0882053709102522  0.4957154840288496  0.5897196296492950   
  0.0882066036134930  0.4956986435044115  0.7897187142063089   
  0.0882091079603100  0.4956979843831633  0.9897189562301065   
  0.8946466219053235  0.5150247572756754  0.4992096106999924   
  0.8945050916439499  0.5156151387008379  0.5124382402105851   
  0.8117871590438099  0.5001478616776609  0.4889083077119878   
  0.8112482719677558  0.5001210280119039  0.5226840418341894   
  0.7106298647549139  0.5004665211351877  0.4888701091276957   
  0.7100636108506535  0.5004640358465622  0.5225966591474247   
  0.6585986699154489  0.5004504362642237  0.5056995259483301   
  0.8757401312079338  0.4968286424404056  0.5058330018836372  

emission_o(-)                             
   1.00000000000000     
    24.4489955901999991    0.0000000000000000    0.0000000000000000
     0.0000000000000000   17.6311492919999999    0.0000000000000000
     0.0000000000000000    0.0000000000000000  127.8000030518000045
   C    H    N 
  1326     7     1
Direct
  0.6505660029245277  0.5003801579999987  0.5059982975058048  
  0.6206939657101316  0.5003801579999987  0.4966179843098217  
  0.6207953689307573  0.5003801579999987  0.5154222453393942  
  0.5637034879862028  0.5003801579999987  0.4966870498349749  
  0.5639156350738972  0.5003801579999987  0.5153983710187191  
  0.5336133728813266  0.5003801579999987  0.5060442285920814  
  0.4444924466885425  0.5013597322021326  0.1730267056218295  
  0.4443364952616591  0.5015499515362194  0.3730022124711354  
  0.4453289940770375  0.5022548734417853  0.5731191892174650  
  0.4444925260463961  0.5013167831056506  0.7730336241446381  
  0.4444970998011684  0.5013077397310681  0.9730332896587512  
  0.4444885777863092  0.5013348428489195  0.1063621250176610  
  0.4444762864510210  0.5014667248320421  0.3063493522960101  
  0.4695425010225023  0.5003801579999987  0.5061862198499369  
  0.4444451362148030  0.5013631270864565  0.7063676111483801  
  0.4444944763807754  0.5013071460844287  0.9063673302504682  
  0.4444943195847983  0.5013235006930969  0.0396977152758780  
  0.4444934073976796  0.5014152053259338  0.2396883855800951  
  0.4448294453173247  0.5016239275795371  0.4396025774767196  
  0.4443860873447036  0.5015969801660631  0.6397151647680346  
  0.4444993119794489  0.5013148639639340  0.8397007934432850  
  0.4362777648006073  0.5706753935906050  0.0452695732561068  
  0.4362698290875642  0.5707693706909183  0.2452595061973426  
  0.4365714703018426  0.5709364084907378  0.4451710734684937  
  0.4361112464566048  0.5709138635772320  0.6452871390889925  
  0.4362775880259449  0.5706622856152279  0.8452728104999352  
  0.4362740710367774  0.5706890008757171  0.1119338696951431  
  0.4362417056946555  0.5708229118982828  0.3119206063472433  
  0.4539075816839002  0.5799326353183716  0.5119352905398102  
  0.4362013540871175  0.5707030875397834  0.7119403934448982  
  0.4362736420640374  0.5706579555783975  0.9119390723574128  
  0.4362745129887742  0.5707158649351527  0.1785974249208095  
  0.4360929000063507  0.5709093275300887  0.3785722647129361  
  0.4366491268489128  0.5714793942705683  0.5786726598576166  
  0.4362643959846579  0.5706619409616209  0.7786055187354251  
  0.4362799081845026  0.5706577946440277  0.9786047949416812  
  0.4444876397100259  0.5013311455235439  0.0952681626067076  
  0.4444845367142349  0.5014530932041907  0.2952557661492961  
  0.4512261467526386  0.5017857319659740  0.4949246598876158  
  0.4444276475216213  0.5013814658874765  0.6952737564726164  
  0.4444944255451659  0.5013083272775063  0.8952731224315116  
  0.4444916485195165  0.5013505535915925  0.1619328681444401  
  0.4443601476642627  0.5015305322751544  0.3619105958034083  
  0.4457681538827103  0.5024463978567013  0.5620346554025488  
  0.4444873235634361  0.5013191807828363  0.7619394586115931  
  0.4444992587686087  0.5013075475881266  0.9619392509261857  
  0.4444972738434458  0.5013197000716119  0.0286038457519311  
  0.4444917783562374  0.5014034290278033  0.2285950134724146  
  0.4445913133221708  0.5016043852580765  0.4285137161780170  
  0.4444109572864718  0.5016782443960892  0.6286246996764433  
  0.4445032570028999  0.5013149031896518  0.8286065467307324  
  0.4444941739883959  0.5013768741790088  0.1952644436793349  
  0.4443242769564364  0.5015699332596881  0.3952232464135079  
  0.4447218237366073  0.5019937065445603  0.5953185958159608  
  0.4445009599225713  0.5013137533718108  0.7952735889983487  
  0.4445028535691407  0.5013128183325293  0.9952720491772382  
  0.4444892422704143  0.5013393946794196  0.1286005249242805  
  0.4444434870416600  0.5014903991796089  0.3285861068546296  
  0.4486223743678366  0.5038742485898950  0.5286942745186778  
  0.4444687942081273  0.5013399890367225  0.7286057163459887  
  0.4444974064045439  0.5013075164315879  0.9286066948305205  
  0.4444902330017015  0.5013278484026884  0.0619366235588785  
  0.4444923258147284  0.5014264226686365  0.2619256490940387  
  0.4455577009508289  0.5016694225453975  0.4617571090675767  
  0.4443887378118490  0.5014848077210985  0.6619452358574875  
  0.4444970240969539  0.5013148151669711  0.8619407440256737  
  0.4444986941392770  0.5013137454045520  0.0063659828948417  
  0.4444942122581921  0.5013866151462523  0.2063580082875092  
  0.4443633194925027  0.5015868004675212  0.4063129330909376  
  0.4445526279823753  0.5018590827582230  0.6064062183936940  
  0.4445006918144188  0.5013137712036482  0.8063677331195578  
  0.4444886809510891  0.5013303604700710  0.0730301683845127  
  0.4444908198682569  0.5014371898890602  0.2730190085785011  
  0.4458541321948175  0.5016991077865214  0.4728559178353322  
  0.4444000446228529  0.5014421356191789  0.6730377427916281  
  0.4444946666033331  0.5013141259341936  0.8730345035638933  
  0.4444907842056338  0.5013445006456010  0.1396941054264857  
  0.4444151504125387  0.5015075347334701  0.3396790672472534  
  0.4466464671440207  0.5029076237780004  0.5398159971073824  
  0.4444752089786164  0.5013301628866103  0.7396997142658606  
  0.4444969413823259  0.5013064537731040  0.9397004830330928  
  0.4362762564333380  0.5706790873202650  0.0563649741871330  
  0.4362721991144838  0.5707771830582544  0.2563545662247506  
  0.4368700212239034  0.5708698915536630  0.4562568807817513  
  0.4361199283282886  0.5708511202063278  0.6563806807783976  
  0.4362767104618186  0.5706630564400115  0.8563685732828148  
  0.4362710139669943  0.5706896443929352  0.1230293132551523  
  0.4362235548852098  0.5708384747286743  0.3230155374120613  
  0.4414903228850875  0.5726630406408830  0.5233327497074782  
  0.4362164528218315  0.5706917443081068  0.7230356073379838  
  0.4362721372616178  0.5706563120655872  0.9230347217824857  
  0.4362774509064451  0.5707272215367780  0.1896926262543985  
  0.4360809603450519  0.5709253057896291  0.3896644532708962  
  0.4364227639038489  0.5713487401043835  0.5897654593040258  
  0.4362704694432793  0.5706609233364688  0.7897010821054664  
  0.4362836610290870  0.5706628321876011  0.9897002111532132  
  0.4362703216018886  0.5707000587275388  0.1563609809949043  
  0.4361392274828830  0.5708840927375718  0.3563436476434845  
  0.4372371584063046  0.5715995546564869  0.5565003563811288  
  0.4362482775301970  0.5706667667053082  0.7563675795699112  
  0.4362754211401167  0.5706554536822210  0.9563671779435339  
  0.4362712958343735  0.5706830942621295  0.0896964778552132  
  0.4362550130176004  0.5707993725973495  0.2896845709844769  
  0.4394262891214211  0.5697986337003158  0.4896153564954275  
  0.4361630828526373  0.5707364988644343  0.6897053579952939  
  0.4362731353002971  0.5706579450214448  0.8897010819069635  
  0.4362829957569261  0.5706708996463306  0.0230323979521216  
  0.4362759948993897  0.5707532272850031  0.2230236480942693  
  0.4362085504722728  0.5709371087338653  0.4229713376609254  
  0.4361351645169478  0.5710516249519060  0.6230648466401547  
  0.4362811632530637  0.5706640850474756  0.8230345389866116  
  0.4362843532475864  0.5706665726173625  0.0119372133435931  
  0.4362774350564322  0.5707437688241015  0.2119287993462038  
  0.4361241658383577  0.5709348445152003  0.4118827301801815  
  0.4361843076074408  0.5711515278081336  0.6119723544567250  
  0.4362788183819006  0.5706627764337568  0.8119391877784281  
  0.4362721360204418  0.5706820557772829  0.0786012657701107  
  0.4362602552788104  0.5707908869363649  0.2785897682175573  
  0.4372895092835094  0.5702904044054051  0.4784881542919877  
  0.4361448253246465  0.5707691336554461  0.6786107902469425  
  0.4362733441156053  0.5706609517708117  0.8786058302328215  
  0.4362733589905616  0.5706957567686288  0.1452655816070916  
  0.4361667790598460  0.5708636974343548  0.3452495625920449  
  0.4375314040424882  0.5715839749301068  0.5453953484552301  
  0.4362416774457500  0.5706731726343861  0.7452720039267859  
  0.4362755033429409  0.5706540930851816  0.9452718535382445  
  0.4381938542667996  0.4315945039475437  0.1119346334987057  
  0.4381743390614972  0.4317227150936276  0.3119202113112252  
  0.4455885208760364  0.4320421748531444  0.5119670505603935  
  0.4381862667125986  0.4316079163523767  0.7119388753421845  
  0.4382030360452447  0.4315661563817415  0.9119401300870038  
  0.4381971206608029  0.4316197350364845  0.1785989379357886  
  0.4380867088806468  0.4317919518622801  0.3785683769828552  
  0.4389503068420453  0.4324024956232293  0.5786536054769584  
  0.4382084442951708  0.4315735669411893  0.7786065365650572  
  0.4382048431354519  0.4315675015135625  0.9786057209616601  
  0.4381953797698799  0.4315841195915269  0.0452703574835098  
  0.4381923682513431  0.4316724967521566  0.2452597130455771  
  0.4388346705559556  0.4318386986390834  0.4451569803775328  
  0.4381653680748059  0.4318009537329459  0.6452777212989034  
  0.4382055876657844  0.4315748484880544  0.8452735942516227  
  0.4381994129937112  0.4315762306660815  0.0230329134335818  
  0.4381954325395299  0.4316528565171964  0.2230242309087558  
  0.4383382286770257  0.4318197470090936  0.4229595665141588  
  0.4382338121753335  0.4319365969538822  0.6230480524159674  
  0.4382083833261206  0.4315713672127828  0.8230352926682656  
  0.4381954246629292  0.4315874210932549  0.0896970439832430  
  0.4381892994032057  0.4317032737556659  0.2896843887633622  
  0.4414013613330923  0.4330100311675409  0.4895430790465696  
  0.4381726495680596  0.4316387408223150  0.6897001722750815  
  0.4382030419739706  0.4315680539002429  0.8897015542403537  
  0.4381979623757957  0.4316057973029856  0.1563615137458072  
  0.4381087947843980  0.4317682172241248  0.3563405845561505  
  0.4396916626225504  0.4327867026172214  0.5564092433595036  
  0.4382044181348448  0.4315751529954497  0.7563679936583938  
  0.4382055364669384  0.4315656195521100  0.9563678991728892  
  0.4381945983111919  0.4315969806002755  0.1230293208844273  
  0.4381624709900294  0.4317349860721436  0.3230145691394597  
  0.4425648580154729  0.4333191527895721  0.5228932937365443  
  0.4381904316440313  0.4315968746850203  0.7230337169164471  
  0.4382026424673882  0.4315657736716929  0.9230352429533681  
  0.4381929951496915  0.4315844564027316  0.0563653997602671  
  0.4381925566351086  0.4316789820933025  0.2563542540777988  
  0.4391985920877772  0.4319062575201258  0.4562383145333513  
  0.4381582242261928  0.4317436021744712  0.6563706945729919  
  0.4382051200329045  0.4315734113537175  0.8563690600433276  
  0.4381976349748768  0.4316270129421937  0.1896936457014462  
  0.4380993684294410  0.4317972863744330  0.3896583163581724  
  0.4386546688536086  0.4322480951444092  0.5897348587634426  
  0.4382093342295050  0.4315711740870114  0.7897019184462977  
  0.4382039010881442  0.4315704477060081  0.9897008234051512  
  0.4382032557030939  0.4315742776026426  0.0119382093680755  
  0.4381941600771100  0.4316453738086992  0.2119297186564069  
  0.4382095135517190  0.4318098939483050  0.4118738465253458  
  0.4383177935794222  0.4320344899011133  0.6119594344080426  
  0.4382098910597421  0.4315731397068916  0.8119403423309919  
  0.4381928749893333  0.4315902223586576  0.0786023236468125  
  0.4381916402567754  0.4316955396112334  0.2785901431232460  
  0.4396024860617942  0.4325167974343316  0.4784411401961961  
  0.4381648292993248  0.4316692730276941  0.6786056404577323  
  0.4382029765293467  0.4315735280252682  0.8786066864616444  
  0.4381977914508184  0.4316054842269992  0.1452665747609601  
  0.4381253569786239  0.4317566703011337  0.3452478112074431  
  0.4400090769872875  0.4332192691801353  0.5453411691729997  
  0.4382001258722639  0.4315847038131224  0.7452725442780732  
  0.4382040213207574  0.4315671892979012  0.9452729295692492  
  0.4143006206815798  0.6340209618076358  0.0619362240356622  
  0.4142777466722691  0.6341143079068203  0.2619248462786459  
  0.4143933556469150  0.6336897470230625  0.4619015048263435  
  0.4141217053004382  0.6341603854236979  0.6619519632206234  
  0.4142962452129382  0.6339994621775489  0.8619397775023785  
  0.4142945902011945  0.6340319867896937  0.1286002632986936  
  0.4142127561286344  0.6341757226002471  0.3285853239938845  
  0.4157827928541735  0.6333516843561142  0.5286840885356909  
  0.4142185850321880  0.6340084237772388  0.7286081159897364  
  0.4142893766291849  0.6339889273659267  0.9286061285290259  
  0.4142979437078012  0.6340697884854265  0.1952634823735764  
  0.4140871566696731  0.6342719421638279  0.3952405050373571  
  0.4142299325402377  0.6345673601722694  0.5953150435122296  
  0.4142830382398373  0.6339901000537367  0.7952727088556415  
  0.4143051025813875  0.6340010770024591  0.9952713220499589  
  0.4143056872890014  0.6340148220480799  0.0396985362825149  
  0.4142874817919235  0.6341043600527740  0.2396886819763111  
  0.4142273603788382  0.6341517061794022  0.4396448684037111  
  0.4141059571407766  0.6342713578011825  0.6397223589575987  
  0.4142955891208118  0.6339954210538110  0.8397011533216414  
  0.4142925156454780  0.6340281336719471  0.1063631333721560  
  0.4142444955492905  0.6341474576491208  0.3063498187627545  
  0.4155369204761996  0.6327168951923809  0.5062410693924235  
  0.4141842996566254  0.6340317810633920  0.7063725805829577  
  0.4142869959773847  0.6339917346898076  0.9063680944412127  
  0.4142949876221991  0.6340546916843337  0.1730269302855021  
  0.4141193612650866  0.6342578175548041  0.3730078539045536  
  0.4144880899485415  0.6346523863277369  0.5730984882155070  
  0.4142655087963689  0.6339891062761325  0.7730352214764338  
  0.4142967455346849  0.6339925070094949  0.9730339249241027  
  0.4143067067920825  0.6340039832503308  0.0063663321641272  
  0.4142986025738296  0.6340818340941539  0.2063582160342392  
  0.4140803105280426  0.6342738058455666  0.4063308326694184  
  0.4141636470559291  0.6344826746600205  0.6064048366966048  
  0.4142901751025647  0.6339922022578719  0.8063680870014238  
  0.4142986417685606  0.6340248306091212  0.0730309541260610  
  0.4142684917292172  0.6341216457143091  0.2730195044397021  
  0.4143427545266221  0.6330889791088481  0.4729765501345398  
  0.4141345601792139  0.6341114311388267  0.6730448065651942  
  0.4142938762223736  0.6339977940569028  0.8730350900106458  
  0.4142961338030062  0.6340362301420512  0.1396950792134604  
  0.4141932092934653  0.6341995107040646  0.3396793934475681  
  0.4147286717127585  0.6337371945065229  0.5397905025784340  
  0.4142335203202023  0.6340014893139454  0.7397027585130118  
  0.4142933174881449  0.6339892720572351  0.9397012796455613  
  0.4143040920360264  0.6340093886528564  0.0286035401295308  
  0.4142928527077601  0.6340959604097449  0.2285939667495214  
  0.4141524379014214  0.6342141930356178  0.4285606473581396  
  0.4141044171433990  0.6343409586173152  0.6286307429255871  
  0.4142940045861252  0.6339953685366382  0.8286057827495696  
  0.4142936437331386  0.6340233860691384  0.0952679653166655  
  0.4142496858299864  0.6341314234265951  0.2952551254076212  
  0.4152635908644484  0.6325801381423517  0.4953368745104214  
  0.4141696059616820  0.6340517166727935  0.6952783374573812  
  0.4142878732901352  0.6339900744503169  0.8952726042484045  
  0.4142944906507537  0.6340428179758177  0.1619320513498081  
  0.4141470367294957  0.6342345730533765  0.3619147824892934  
  0.4146246856544096  0.6345872150757330  0.5620099507066314  
  0.4142558171639834  0.6339909428943216  0.7619399797671420  
  0.4142941163041201  0.6339891950873948  0.9619387665770986  
  0.4178437641748616  0.3671987558342025  0.0286048860567831  
  0.4178399512953206  0.3672736009684954  0.2285950074384786  
  0.4181463639287699  0.3673643170908818  0.4285364954193724  
  0.4179411416482850  0.3674511670298273  0.6286052293595716  
  0.4178542199380786  0.3671918164265549  0.8286077000458008  
  0.4178434570451728  0.3672086120941884  0.0952694408722294  
  0.4178371963143590  0.3673203122402029  0.2952546774069376  
  0.4200758073227888  0.3694974033464717  0.4952619236561162  
  0.4178607400934666  0.3672238395623850  0.6952712340694731  
  0.4178512714610605  0.3671882686659842  0.8952740830403769  
  0.4178460572764706  0.3672264389413300  0.1619335126261916  
  0.4177992648874636  0.3673518797031221  0.3619093490276484  
  0.4186829419414480  0.3685822510440815  0.5619380602047741  
  0.4178561582969067  0.3671899827780862  0.7619404163732568  
  0.4178493721822605  0.3671879053006464  0.9619402184496693  
  0.4178444281327316  0.3671953122734593  0.0063677828393764  
  0.4178408838138026  0.3672585575141625  0.2063591459951368  
  0.4178963259662041  0.3673461980398827  0.4063176357137266  
  0.4180742640128230  0.3676571856046209  0.6063701174891492  
  0.4178533193275697  0.3671925978657669  0.8063696040414641  
  0.4178449775121962  0.3672227637328973  0.1396957115218598  
  0.4178093248149111  0.3673456181247303  0.3396771834163772  
  0.4185171375258108  0.3700717246040881  0.5396482134798930  
  0.4178528924063514  0.3672037227215199  0.7397008383239196  
  0.4178473389456769  0.3671894294336937  0.9397020241135792  
  0.4178378276152159  0.3672085068385940  0.0730320007082739  
  0.4178377110935330  0.3673106739500582  0.2730191648390630  
  0.4188355209798331  0.3682612530523528  0.4729433171037343  
  0.4178616702703835  0.3672647392883519  0.6730323656634383  
  0.4178471890084268  0.3671926547498074  0.8730363544135571  
  0.4178412937814997  0.3672119093503952  0.1063640696766939  
  0.4178301657500398  0.3673334536628161  0.3063486774723287  
  0.4197950912746506  0.3718014795940263  0.5064072609612253  
  0.4178575344417013  0.3672145061188203  0.7063667707594519  
  0.4178468266196091  0.3671871891494902  0.9063690521341172  
  0.4178411560387616  0.3672013113287491  0.0396995575374248  
  0.4178385747300197  0.3672851841155449  0.2396892006678897  
  0.4183532116958659  0.3673890463006515  0.4396240098805819  
  0.4179050676243676  0.3673891091676964  0.6396994593083960  
  0.4178516249801874  0.3671928915502463  0.8397025578919113  
  0.4178463415496978  0.3672330800552146  0.1730282352419223  
  0.4177995875988856  0.3673523337846731  0.3730015102425170  
  0.4185270230306699  0.3682362365142637  0.5730339974918692  
  0.4178569708268824  0.3671897262886787  0.7730355724053908  
  0.4178473625101375  0.3671883454100495  0.9730349069140729  
  0.4178398895101623  0.3672040333322570  0.0619374925604532  
  0.4178396348434816  0.3672987197420099  0.2619250647903471  
  0.4187947882993797  0.3677516351674512  0.4618529049354834  
  0.4178689460739164  0.3672974583124216  0.6619372683138991  
  0.4178501084186550  0.3671936275291330  0.8619415183903314  
  0.4178429675214304  0.3672190111448259  0.1286010795963506  
  0.4178178045057948  0.3673409975647317  0.3285838266688614  
  0.4185277482176275  0.3711427761399051  0.5285432415053677  
  0.4178545226309893  0.3672045732998868  0.7286057338093528  
  0.4178491495541650  0.3671870544310778  0.9286074022415889  
  0.4178426812951557  0.3672483436262297  0.1952649475244002  
  0.4178409319324672  0.3673531032618982  0.3952278983908357  
  0.4181886917256818  0.3678034678262918  0.5952774269787540  
  0.4178576597423174  0.3671895987918106  0.7952745434283699  
  0.4178480770532644  0.3671925337152189  0.9952730367028266  
  0.3804510348522712  0.6863334857622689  0.0563654758689438  
  0.3804113342375288  0.6864060239420979  0.2563547722839559  
  0.3799589297637169  0.6854809767277388  0.4563646833841730  
  0.3802576336325743  0.6864875697498434  0.6563845313575882  
  0.3804415592154768  0.6863079196437099  0.8563688239575526  
  0.3804423838332411  0.6863453732818741  0.1230301405564944  
  0.3803518675017727  0.6864622252902066  0.3230148757936249  
  0.3800706826470375  0.6831348478690629  0.5229929036188352  
  0.3803470334837229  0.6863094948854211  0.7230399344767591  
  0.3804385185156747  0.6863032062767758  0.9230357860540295  
  0.3804418954692821  0.6863753632905727  0.1896933502955562  
  0.3802141503508736  0.6865667345702064  0.3896780065576806  
  0.3802700541512678  0.6867199191652489  0.5897296035999346  
  0.3804226505359836  0.6862964584376527  0.7897026027500971  
  0.3804527649665062  0.6863152940481072  0.9897009757776090  
  0.3804541259358700  0.6863154678856489  0.0119373194033159  
  0.3804414341306952  0.6863944790235692  0.2119286006104346  
  0.3801609938423880  0.6864773355678579  0.4119164022582424  
  0.3802209861213299  0.6866946190014005  0.6119635206377296  
  0.3804358371478571  0.6862995394170497  0.8119391449376039  
  0.3804470411423893  0.6863385446524717  0.0786013094001135  
  0.3803951512132855  0.6864152203572473  0.2785894345884472  
  0.3794490876423993  0.6836943578799222  0.4786237899440948  
  0.3802773477717167  0.6863948223138792  0.6786160170567541  
  0.3804429848473063  0.6863104300158582  0.8786057567473904  
  0.3804435233946819  0.6863504046910975  0.1452657862903521  
  0.3803194582812921  0.6865029987169109  0.3452495584411963  
  0.3801224077895711  0.6853390360814871  0.5452871456699455  
  0.3803755976693068  0.6862961231519691  0.7452743378264159  
  0.3804414434078325  0.6863015566925839  0.9452721097892791  
  0.3804536475330664  0.6863288686805973  0.0452692906385437  
  0.3804210599769249  0.6864046245707556  0.2452589741254911  
  0.3800587251822733  0.6859267033998009  0.4452627993302869  
  0.3802378517011391  0.6865475206055933  0.6452899567612320  
  0.3804418507373697  0.6863057809265811  0.8452721685180151  
  0.3804430425633356  0.6863450480509385  0.1119340670588116  
  0.3803644586752881  0.6864387569974042  0.3119194575730759  
  0.3791538314678320  0.6802343884168707  0.5118457096877052  
  0.3803266727728527  0.6863185131296063  0.7119447239248657  
  0.3804384653104265  0.6863063622785077  0.9119393772964486  
  0.3804437667585887  0.6863703363162941  0.1785974909290715  
  0.3802521582314071  0.6865672445170219  0.3785815089987352  
  0.3802912085331087  0.6866728704462446  0.5786332703181714  
  0.3804132575882733  0.6862949955458149  0.7786063729366930  
  0.3804481365336798  0.6863093213964220  0.9786048962254199  
  0.3804543321027154  0.6863257169337800  0.0230333593812020  
  0.3804322650517165  0.6863951971775393  0.2230243898167856  
  0.3801213151871536  0.6863777980087207  0.4230130684793849  
  0.3802291188082307  0.6866433614282812  0.6230586010091557  
  0.3804373415409685  0.6863028868538095  0.8230354520246266  
  0.3804436349044806  0.6863381935003687  0.0896974046824610  
  0.3803820643453477  0.6864185874972577  0.2896849150859566  
  0.3791618735287869  0.6821112797709787  0.4897158281486256  
  0.3802975655194416  0.6863602461258083  0.6897108567625025  
  0.3804412031171083  0.6863100412981282  0.8897020601910128  
  0.3804403574565995  0.6863527928727464  0.1563618498760704  
  0.3802971822560011  0.6865351662188104  0.3563456128614391  
  0.3802820102714151  0.6860780263499962  0.5563891328829911  
  0.3803887161474222  0.6862903818043051  0.7563703206842973  
  0.3804408356223945  0.6862999827617529  0.9563684366275282  
  0.3851015641529258  0.3135262131626817  0.0230338000643471  
  0.3851078598208915  0.3135864844545750  0.2230239371013667  
  0.3853553298904444  0.3136514723632402  0.4229944750812180  
  0.3853051774171519  0.3137343606775858  0.6230190286233466  
  0.3851077543120809  0.3135264088761147  0.8230364595010684  
  0.3851048330828846  0.3135335794944680  0.0896978749276300  
  0.3851161689139460  0.3136221655369624  0.2896834166718492  
  0.3858879350562034  0.3175919596110646  0.4897558931727488  
  0.3851657801111088  0.3135090160516896  0.6896975531122749  
  0.3851068418317780  0.3135211803100049  0.8897030217680211  
  0.3851089741219766  0.3135472961999071  0.1563618778226470  
  0.3851197007325098  0.3135999596014329  0.3563406300843752  
  0.3855042828781592  0.3158877721947917  0.5563054485549515  
  0.3851210077932876  0.3135172785201519  0.7563680978829908  
  0.3851031299583312  0.3135218263016668  0.9563687849713247  
  0.3851010204931882  0.3135255308850731  0.0119388226239678  
  0.3851093219145980  0.3135776425998031  0.2119293165688205  
  0.3852722729733529  0.3135983332689349  0.4118983860380254  
  0.3853438158066353  0.3138802170898245  0.6119206379931441  
  0.3851114208554378  0.3135238392560353  0.8119413330602967  
  0.3851023920004337  0.3135311409478447  0.0786028801220766  
  0.3851121104103825  0.3136181551660044  0.2785889544447073  
  0.3857465740913568  0.3159296140121910  0.4786135739036368  
  0.3851773984680307  0.3135139267980733  0.6786011611319438  
  0.3851072513903588  0.3135184325433471  0.8786078603408072  
  0.3851100574015831  0.3135437294057368  0.1452665801223887  
  0.3851177051367500  0.3136070509127720  0.3452461758911980  
  0.3853285146711727  0.3169051912847820  0.5451918699863185  
  0.3851255630380095  0.3135154731342809  0.7452722388355042  
  0.3851059017049607  0.3135187416378642  0.9452735094062845  
  0.3850974128311719  0.3135327383554554  0.0563658089780574  
  0.3851103193271044  0.3136092472474914  0.2563537799645843  
  0.3857329648621075  0.3143009579616987  0.4563364694192984  
  0.3852099184893660  0.3135609284638434  0.6563597291660201  
  0.3851044086745077  0.3135265876043434  0.8563701314347298  
  0.3851074527515337  0.3135663473489174  0.1896935625393823  
  0.3851670128146338  0.3135753746232126  0.3896671910599565  
  0.3854488566015846  0.3143484352499755  0.5896716726351059  
  0.3851167718477342  0.3135189225412631  0.7897027460102066  
  0.3851032085193680  0.3135242909050575  0.9897014229904499  
  0.3851082892977615  0.3135384461135331  0.1230298300490844  
  0.3851157590981913  0.3136250024422083  0.3230125318285602  
  0.3848749226499777  0.3191072821166685  0.5229871710848499  
  0.3851387642382917  0.3135074672622693  0.7230335825786653  
  0.3851061679908057  0.3135172820748338  0.9230361759846275  
  0.3851002681568119  0.3135277231041229  0.0452706988628577  
  0.3851092399333425  0.3135986515115334  0.2452592528162683  
  0.3856174223023245  0.3139407013725091  0.4452318159249700  
  0.3852328603769237  0.3135984150336313  0.6452624393343314  
  0.3851073692914539  0.3135258916244794  0.8452745903232852  
  0.3851082967403201  0.3135322847167217  0.1119349756162009  
  0.3851139043981959  0.3136294970419300  0.3119183463180093  
  0.3848693791809978  0.3202080513930170  0.5119192389451612  
  0.3851459687816927  0.3135051410129108  0.7119376403466973  
  0.3851069518056676  0.3135146626275329  0.9119408627252170  
  0.3851090128863817  0.3135601165631599  0.1785988842223816  
  0.3851425888991642  0.3135855913762242  0.3785726656459900  
  0.3855200780298702  0.3147229503457680  0.5785692769593354  
  0.3851167169812442  0.3135173425983382  0.7786071463492590  
  0.3851031408431709  0.3135214335034249  0.9786063049592499  
  0.3374266539999340  0.7234938475230663  0.0619358483932686  
  0.3373746091653800  0.7235452012644146  0.2619250857514288  
  0.3366440768268575  0.7216976872524157  0.4619656545343744  
  0.3372319777855921  0.7236174783766955  0.6619530126370563  
  0.3374208687755598  0.7234718902134674  0.8619395056480315  
  0.3374179328984184  0.7234998926594045  0.1286006505882469  
  0.3373118542071154  0.7236050761471233  0.3285845148618805  
  0.3368291647502488  0.7193551188011185  0.5285142693772897  
  0.3373232589603177  0.7234522891680442  0.7286105780391168  
  0.3374197554547109  0.7234672938817894  0.9286063055497067  
  0.3374114878428287  0.7235212089552121  0.1952637745734052  
  0.3371642580675029  0.7236550958603871  0.3952564366591815  
  0.3371524056869930  0.7236916577801509  0.5952820593979880  
  0.3373988762574740  0.7234491773566916  0.7952730344004593  
  0.3374287174190798  0.7234697410269888  0.9952715334475428  
  0.3374313313881743  0.7234725264472104  0.0063664139020361  
  0.3374099450650334  0.7235328735186215  0.2063581776508627  
  0.3371153101673841  0.7235783067684807  0.4063548877330092  
  0.3371682658033706  0.7237380555168400  0.6063822513289878  
  0.3374102869107105  0.7234527719962784  0.8063680562289264  
  0.3374232845328180  0.7234909923820538  0.0730307433629207  
  0.3373624583948569  0.7235485473915375  0.2730190917506121  
  0.3364225591872909  0.7207126380569164  0.4730729825242932  
  0.3372467621200101  0.7235687757046847  0.6730472692518248  
  0.3374220365376104  0.7234717322494504  0.8730347005213872  
  0.3374184051097657  0.7235028325321196  0.1396952460449370  
  0.3372957123792517  0.7236356293762611  0.3396789351988261  
  0.3368426935420459  0.7210214669245545  0.5396531587048230  
  0.3373408747650615  0.7234449692156772  0.7397047307277376  
  0.3374228812276243  0.7234677912786864  0.9397012119056214  
  0.3374281847441054  0.7234783856941860  0.0286037184182391  
  0.3373975682724861  0.7235360979735432  0.2285948132597113  
  0.3370106272623445  0.7232135872124772  0.4286068467631949  
  0.3371865899635722  0.7237375836650202  0.6286222381249047  
  0.3374140591367407  0.7234588562526838  0.8286059503220216  
  0.3374200733652657  0.7234938884785862  0.0952681018066244  
  0.3373426645324855  0.7235578599253003  0.2952544770409560  
  0.3358609579742975  0.7180295033109374  0.4952683006394452  
  0.3372757767832653  0.7235017174611755  0.6952810595647563  
  0.3374192776014553  0.7234700553217479  0.8952727486447145  
  0.3374152018274685  0.7235079018230977  0.1619324193549900  
  0.3372611026480143  0.7236895661912897  0.3619171366363574  
  0.3370653455023600  0.7228739890206128  0.5619223671028379  
  0.3373707238462202  0.7234472048092258  0.7619411490843362  
  0.3374228787694022  0.7234673531226150  0.9619391333267515  
  0.3374302596139458  0.7234836754090423  0.0396985886711008  
  0.3373899509804659  0.7235442190040473  0.2396889345065603  
  0.3369225476784408  0.7228775641282041  0.4397108542430530  
  0.3372030107927984  0.7236990638761895  0.6397180596861176  
  0.3374196049732774  0.7234644798331900  0.8397009935037119  
  0.3374195176702486  0.7234959588812089  0.1063630896147316  
  0.3373335505036863  0.7235678763336892  0.3063488013367248  
  0.3356930204337232  0.7168459592174443  0.5063308738597883  
  0.3372945279855770  0.7234745990271065  0.7063752125558977  
  0.3374202759537539  0.7234685506491232  0.9063678713333090  
  0.3374155182306211  0.7235140024889901  0.1730267926063433  
  0.3372296970361077  0.7237037311472037  0.3730132377565951  
  0.3371295252027977  0.7233224242212941  0.5730326993605885  
  0.3373854760420230  0.7234474551091168  0.7730357398868577  
  0.3374266960113985  0.7234671294138977  0.9730339343699086  
  0.3426905477320332  0.2750118638434245  0.0063673412366754  
  0.3427077083881329  0.2750451233587015  0.2063577045531844  
  0.3428876787296531  0.2749606041060275  0.4063427799332331  
  0.3429913900375823  0.2754106242454881  0.6063244728836779  
  0.3427046818813935  0.2750069527227481  0.8063698709235965  
  0.3426939388859225  0.2750131071237050  0.0730312399180661  
  0.3427199365044657  0.2750669812272903  0.2730172823614154  
  0.3432042038367982  0.2775293786402813  0.4730773398040995  
  0.3428247677335392  0.2749128238546277  0.6730246862305762  
  0.3426934621513098  0.2750138384634297  0.8730365947581333  
  0.3427052396123571  0.2750168275251852  0.1396949333859112  
  0.3427568656415971  0.2749929505928534  0.3396752436972008  
  0.3427210051626304  0.2788910798988695  0.5396160599678410  
  0.3427339199299055  0.2749698742732889  0.7397000682817207  
  0.3426953260845664  0.2750042517633560  0.9397025009285258  
  0.3426899174432521  0.2750172254765744  0.0286053264072450  
  0.3427101295546251  0.2750510539277471  0.2285944092473571  
  0.3430116486111530  0.2752120443917008  0.4285937983064230  
  0.3429356136114379  0.2750612186640495  0.6285817721545612  
  0.3426978712800306  0.2750195246963187  0.8286090865699478  
  0.3427030278980894  0.2750286843535719  0.1619331367672885  
  0.3427760226831111  0.2749513972417716  0.3619124525912341  
  0.3430267000335121  0.2773000550735674  0.5618601845240008  
  0.3427205986210922  0.2749892882875002  0.7619404810329655  
  0.3426912041314765  0.2750144057122270  0.9619409137039554  
  0.3426989164409591  0.2750123686496053  0.0952691379658503  
  0.3427311478120814  0.2750595870756953  0.2952536233362935  
  0.3428023122367136  0.2802175138981085  0.4953074237750528  
  0.3427902663306810  0.2749195962067645  0.6952684169570489  
  0.3427002844212836  0.2750047799244157  0.8952755228901381  
  0.3427020250817989  0.2750185201644229  0.1286009826038423  
  0.3427489560198254  0.2750168219020921  0.3285820536017354  
  0.3425753674488021  0.2799126165265520  0.5285513362487038  
  0.3427458654440869  0.2749609033159075  0.7286054805080013  
  0.3426968830110795  0.2750048161699326  0.9286085867112561  
  0.3426896187839858  0.2750168824035697  0.0619372964984706  
  0.3427170048927408  0.2750646517207258  0.2619240286489415  
  0.3431999086055555  0.2765769113800758  0.4619679550293370  
  0.3428464084122851  0.2749261653223627  0.6619286111483689  
  0.3426923381078808  0.2750194832834367  0.8619424551962567  
  0.3427026436738174  0.2750438391284931  0.1952642180460558  
  0.3428487122887702  0.2749234868293868  0.3952471231279446  
  0.3430175487723162  0.2757300445843001  0.5952252488591725  
  0.3427083000290025  0.2750074201278281  0.7952754784590326  
  0.3426883330965325  0.2750201036178197  0.9952731542093858  
  0.3427019755169667  0.2750118954002474  0.1063631811856993  
  0.3427353208887496  0.2750537255168268  0.3063468388184560  
  0.3425361952613741  0.2814491171067601  0.5063679878409388  
  0.3427743506695791  0.2749314788738815  0.7063636731771510  
  0.3426977493942900  0.2750015393068992  0.9063695986167346  
  0.3427081219980082  0.2750300689458882  0.1730268420257417  
  0.3427880582428529  0.2749372360832965  0.3730062618664149  
  0.3430443925651616  0.2766424896781459  0.5729587924024031  
  0.3427139989058503  0.2749942041323550  0.7730350429520385  
  0.3426924195143144  0.2750101064514894  0.9730348584093989  
  0.3426911079291415  0.2750121216941182  0.0396992210627332  
  0.3427105022582708  0.2750603817473163  0.2396878046158690  
  0.3430934159464130  0.2754865031464107  0.4396940831900764  
  0.3429045131802866  0.2749833215586150  0.6396795161086217  
  0.3426962547626786  0.2750159416188609  0.8397031716366712  
  0.2886342492886911  0.7424693514666458  0.0119360981784382  
  0.2886062245022529  0.7425073574638930  0.2119279754704806  
  0.2883079951216700  0.7424829353346638  0.4119365226683556  
  0.2883767613403023  0.7427028195839682  0.6119460048536993  
  0.2886153496102750  0.7424497038083686  0.8119378493222982  
  0.2886275351584331  0.7424871414821155  0.0786008495733199  
  0.2885591139996464  0.7425266729292659  0.2785887513237313  
  0.2875703954614721  0.7398915783420534  0.4786305575447756  
  0.2884621221985952  0.7425670792538597  0.6786156141063273  
  0.2886266273110962  0.7424738983347225  0.8786043215281651  
  0.2886207850099680  0.7424929164239131  0.1452651639487783  
  0.2884930748874481  0.7426268497473743  0.3452500818788025  
  0.2881711654386905  0.7405153618127187  0.5452115101864266  
  0.2885523333993163  0.7424433614882844  0.7452745334316688  
  0.2886287319153098  0.7424717470057587  0.9452711955514843  
  0.2886311481602704  0.7424799140464131  0.0563642624400771  
  0.2885786551476812  0.7425161957358171  0.2563541933103721  
  0.2879414029578982  0.7411303702569612  0.4563922938075109  
  0.2884402475685164  0.7426471845815854  0.6563803439848215  
  0.2886267859445297  0.7424668824366947  0.8563671739500194  
  0.2886247762312308  0.7424930446667872  0.1230289925258958  
  0.2885189942693955  0.7425700621118310  0.3230137021835944  
  0.2877595090463174  0.7383302132639926  0.5229757163011683  
  0.2885285094223562  0.7424662801873794  0.7230396580273890  
  0.2886304099252470  0.7424735170759007  0.9230338773202007  
  0.2886164658473476  0.7424975433574943  0.1896920041258809  
  0.2883873943548068  0.7426612294613619  0.3896850437861019  
  0.2883542825508698  0.7425034807708073  0.5896930866625425  
  0.2886036404449044  0.7424454830052269  0.7897009237842809  
  0.2886351553043980  0.7424664579481330  0.9896995313387791  
  0.2886327136086493  0.7424768673840347  0.0452685020866497  
  0.2885866050653974  0.7425093311211199  0.2452590608324243  
  0.2880713973096078  0.7416334732968792  0.4452947801509737  
  0.2884175271371348  0.7426892978793944  0.6452847911062207  
  0.2886243333689862  0.7424601001082181  0.8452711042667573  
  0.2886249001115786  0.7424936254472243  0.1119332997624198  
  0.2885321330800537  0.7425524590798815  0.3119189689359771  
  0.2874391143516846  0.7376460039695658  0.5119093410186153  
  0.2885106589112922  0.7424793837042998  0.7119449238739648  
  0.2886283297952517  0.7424783903707919  0.9119378910768319  
  0.2886171188468154  0.7424962443376515  0.1785966611573571  
  0.2884255535837710  0.7426856563025623  0.3785878738810169  
  0.2883262744405570  0.7422715903224031  0.5785904433028435  
  0.2885925425440590  0.7424390185811234  0.7786053664791055  
  0.2886322424361651  0.7424652929599773  0.9786037882455219  
  0.2886341112942006  0.7424692607755432  0.0230318079627310  
  0.2886018760812803  0.7425092744536101  0.2230232945666017  
  0.2882467327408875  0.7422909749824953  0.4230356739037759  
  0.2883980408637541  0.7427248031442204  0.6230439786014728  
  0.2886203543872767  0.7424521695170512  0.8230336380515411  
  0.2886272821762859  0.7424916065631848  0.0896966007192432  
  0.2885479260013781  0.7425350725001891  0.2896837445591203  
  0.2873953776875169  0.7389934725572900  0.4896976239207120  
  0.2884830889515371  0.7425327406553066  0.6897102699203259  
  0.2886289040127679  0.7424755955470275  0.8897002836346175  
  0.2886212145234524  0.7424935492364853  0.1563607497342758  
  0.2884738570969816  0.7426630554706080  0.3563454552299774  
  0.2882434474636284  0.7413305838975575  0.5563197264129158  
  0.2885721504760923  0.7424407471620640  0.7563696830420810  
  0.2886315890313043  0.7424686135697982  0.9563670149447816  
  0.2941528218139169  0.2547860948917844  0.0230341354809980  
  0.2941767093193519  0.2547981777955286  0.2230231354534169  
  0.2944357412647562  0.2549181972315466  0.4230343581470777  
  0.2944253736193829  0.2548345135356271  0.6229958224802488  
  0.2941625333623676  0.2547858260522844  0.8230375648693666  
  0.2941595802000947  0.2547811908138229  0.0896978645590636  
  0.2942033137999616  0.2547833617414312  0.2896820112051728  
  0.2945139555815999  0.2589356663625821  0.4897387719819690  
  0.2942716127090179  0.2546340775265250  0.6896936662588686  
  0.2941598013839766  0.2547857938008917  0.8897040234240023  
  0.2941683967824247  0.2547876898869958  0.1563612767340388  
  0.2942538672665691  0.2546280021489054  0.3563425709235091  
  0.2944231522964174  0.2572326187014085  0.5562882300023588  
  0.2941907144984270  0.2547357399109842  0.7563682870174162  
  0.2941549987029362  0.2547845077942981  0.9563695237868686  
  0.2941531742998365  0.2547839603423583  0.0563660641018302  
  0.2941855628158052  0.2548027616237718  0.2563528147808682  
  0.2946002052880488  0.2562207677320103  0.4564052400672480  
  0.2943382014337104  0.2546322133582279  0.6563497931179967  
  0.2941568399624401  0.2547913949311820  0.8563707573825141  
  0.2941648788933051  0.2547791756621081  0.1230298241727823  
  0.2942229601143467  0.2547276487008361  0.3230113186101988  
  0.2942041103724264  0.2593228769360749  0.5229986378752116  
  0.2942257785088884  0.2546773872378054  0.7230322396971971  
  0.2941583527372416  0.2547792114453316  0.9230370053673909  
  0.2941709592524191  0.2547934272137411  0.1896921735430936  
  0.2943124061995661  0.2545897013049156  0.3896812792964894  
  0.2944895698716010  0.2556621276572670  0.5896334315103502  
  0.2941732735348737  0.2547661569217539  0.7897035514124013  
  0.2941519766616949  0.2547865883108997  0.9897017802627275  
  0.2941528161604197  0.2547866956350759  0.0119387491611107  
  0.2941751487034168  0.2547971438870036  0.2119281671309281  
  0.2943876381968380  0.2547212455039585  0.4119325581918076  
  0.2944531115285614  0.2550176454594961  0.6118938786871198  
  0.2941678404434285  0.2547743774772258  0.8119416523438403  
  0.2941675090158853  0.2547871918656881  0.1452658105663858  
  0.2942424932000876  0.2546555678663509  0.3452469090174901  
  0.2943312930699093  0.2578187128798817  0.5451962539691451  
  0.2942002115031102  0.2547191481381859  0.7452720794502810  
  0.2941578156571651  0.2547780925180163  0.9452740118983272  
  0.2941581124443502  0.2547816883650924  0.0786024347840026  
  0.2941942150483783  0.2547950957447256  0.2785873837607369  
  0.2945195635415558  0.2578205017197845  0.4786452509738695  
  0.2942934176373697  0.2546214336683335  0.6785961897193005  
  0.2941595438149278  0.2547805749768770  0.8786084886219712  
  0.2941542700433644  0.2547820688551283  0.0452705781688110  
  0.2941804257296141  0.2548049223031654  0.2452580561272413  
  0.2945470441276825  0.2556330187316291  0.4452989774283225  
  0.2943678738545970  0.2546628325136950  0.6452500545261373  
  0.2941601110592700  0.2547824634512708  0.8452748735759243  
  0.2941658786755212  0.2547822148349113  0.1119344933245827  
  0.2942138158040208  0.2547536086669595  0.3119168615512180  
  0.2942503862105426  0.2599211315939911  0.5119209006666026  
  0.2942416541367407  0.2546606934514912  0.7119353876026935  
  0.2941611760065399  0.2547724062556682  0.9119412995482321  
  0.2941709503720134  0.2547972295745566  0.1785971795847558  
  0.2942856357618950  0.2545909274924796  0.3785833355379964  
  0.2945060592160118  0.2561310863079100  0.5785310509299038  
  0.2941780057749455  0.2547577940755374  0.7786072501407588  
  0.2941547043104009  0.2547857990136038  0.9786063988026612  
  0.2379520556268488  0.7418322742381775  0.0619338401822702  
  0.2378958343608204  0.7418425706154181  0.2619234198916303  
  0.2371449884331227  0.7407253383614290  0.4619480118709873  
  0.2377642771400232  0.7419630815891338  0.6619480973515834  
  0.2379472886864491  0.7418221373986071  0.8619365184293883  
  0.2379443600128184  0.7418442272526562  0.1285982718749494  
  0.2378351747360696  0.7418956534828425  0.3285843688541803  
  0.2372402253952899  0.7393569900118990  0.5285630832746264  
  0.2378521405357219  0.7418090738315115  0.7286083442367470  
  0.2379507368681359  0.7418368098534671  0.9286034415816502  
  0.2379357102581636  0.7418340543021813  0.1952612381616916  
  0.2376972482470805  0.7419392161399685  0.3952584664513878  
  0.2376843248865868  0.7418498131784901  0.5952649378817441  
  0.2379267221308794  0.7417928675257102  0.7952705910597189  
  0.2379552426205720  0.7418218419588740  0.9952689037967417  
  0.2379551635011339  0.7418261773805028  0.0286013268299214  
  0.2379200374500883  0.7418400351380612  0.2285927815248314  
  0.2375295622370572  0.7415663840037254  0.4286074324662437  
  0.2377231748494495  0.7420261959994647  0.6286124618990101  
  0.2379420667712324  0.7418088056810888  0.8286031213264096  
  0.2379473194912620  0.7418404357666262  0.0952660649499890  
  0.2378631872990695  0.7418682649975707  0.2952535200351463  
  0.2367621693759432  0.7395089843948028  0.4952599659797983  
  0.2378068451593478  0.7418654333705206  0.6952783723140854  
  0.2379490708314904  0.7418330275681413  0.8952697123981679  
  0.2379419366108806  0.7418380231702457  0.1619301363816561  
  0.2377877336683127  0.7419705642443191  0.3619175457995212  
  0.2375849258312428  0.7410380428668688  0.5619029431128055  
  0.2378972387859051  0.7417906360978606  0.7619389225713036  
  0.2379532370619017  0.7418276942666822  0.9619364548780922  
  0.2379567871869810  0.7418239357528194  0.0063640730572772  
  0.2379294480388552  0.7418369828931191  0.2063560978144210  
  0.2376517067529136  0.7418623210259199  0.4063568688168502  
  0.2377003920205780  0.7419621977718762  0.6063651506503263  
  0.2379353205015704  0.7417974705484411  0.8063659120946411  
  0.2379518522589592  0.7418403820529704  0.0730289741513559  
  0.2378833344189033  0.7418537520329025  0.2730178981045697  
  0.2369412674874241  0.7404198465118270  0.4730402767379971  
  0.2377825051357334  0.7419330822126824  0.6730424858538626  
  0.2379500220872117  0.7418286235129159  0.8730319072444033  
  0.2379446442404856  0.7418442906197811  0.1396933510826770  
  0.2378199748666106  0.7419205686500732  0.3396790449167426  
  0.2373550571117846  0.7399745097180599  0.5396606043508072  
  0.2378699386501211  0.7417986873645361  0.7397027976226624  
  0.2379522948332138  0.7418348473292511  0.9396989139885505  
  0.2379571515911039  0.7418263331535044  0.0396963946565165  
  0.2379121256461758  0.7418385652511716  0.2396874321602738  
  0.2374318004384079  0.7413142901930811  0.4397063481291426  
  0.2377391242733466  0.7420222354532626  0.6397088363960037  
  0.2379476868894486  0.7418104539724482  0.8396984712945397  
  0.2379491916603484  0.7418432793326986  0.1063613153330039  
  0.2378556267692744  0.7418704727031340  0.3063483889827410  
  0.2367773064703371  0.7391645521637784  0.5063484292869944  
  0.2378274366959090  0.7418410172815655  0.7063728800851692  
  0.2379527370597287  0.7418325749810322  0.9063652970311864  
  0.2379416172595796  0.7418361124602058  0.1730251017893920  
  0.2377609941604319  0.7419828397926267  0.3730136448893546  
  0.2376340297873156  0.7414219507642059  0.5730068899211105  
  0.2379127360304807  0.7417878472013797  0.7730336218842524  
  0.2379563226801764  0.7418243959230395  0.9730316329295192  
  0.2434763232779957  0.2542629435736430  0.0063686120233584  
  0.2434985278731432  0.2542527071627489  0.2063574279629137  
  0.2437018596781186  0.2541257391267777  0.4063634324961711  
  0.2437933885265053  0.2545366597487799  0.6063166169049694  
  0.2434928245625088  0.2542392994256630  0.8063710994489028  
  0.2434809004792911  0.2542553205819189  0.0730327484162672  
  0.2435161447538192  0.2542413191153230  0.2730174428021073  
  0.2439238935450163  0.2564370553174982  0.4730736151919572  
  0.2436309080877166  0.2540725904780814  0.6730213893177321  
  0.2434833392596474  0.2542617078401435  0.8730383341425636  
  0.2434904324670626  0.2542603072100675  0.1396953320125149  
  0.2435629064145104  0.2540997995652532  0.3396771731811867  
  0.2436338005877516  0.2566895961964164  0.5396503572839819  
  0.2435283448649272  0.2541623420430241  0.7397000614119378  
  0.2434818371447349  0.2542612105742350  0.9397035126717057  
  0.2434786937116300  0.2542608302801526  0.0397003101295397  
  0.2435042279674775  0.2542533132291922  0.2396877519147509  
  0.2438644917879813  0.2549007070822142  0.4397260351693291  
  0.2437133085864005  0.2541340250349364  0.6396716348548850  
  0.2434843782965146  0.2542562369689918  0.8397046774954262  
  0.2434884277980558  0.2542606169113171  0.1063642877085798  
  0.2435339427123466  0.2541972698609811  0.3063469484506243  
  0.2436865932235150  0.2577062985375349  0.5063612936846269  
  0.2435709567572317  0.2541166327408959  0.7063623369342480  
  0.2434842749535946  0.2542625237663714  0.9063709113192360  
  0.2434943627244834  0.2542536444554742  0.1730266413558894  
  0.2436065268214662  0.2540231556934387  0.3730138404343464  
  0.2438154136759181  0.2555686861363711  0.5729675664534639  
  0.2435050019815392  0.2542071275270175  0.7730357647166031  
  0.2434792745902783  0.2542615908379418  0.9730360305565213  
  0.2434775105060396  0.2542667683605586  0.0286054578550932  
  0.2435019459584069  0.2542589403882118  0.2285932008636919  
  0.2438004051243183  0.2545393785326695  0.4286198277364406  
  0.2437468347311551  0.2542114312185220  0.6285712363217968  
  0.2434866166260647  0.2542543427814437  0.8286094915301589  
  0.2434843575557366  0.2542641334602322  0.0952692905170878  
  0.2435273440708841  0.2542115500196616  0.2952521960508108  
  0.2437883393561009  0.2575517375702105  0.4952789122542285  
  0.2435895085771804  0.2540993899176271  0.6952651009182276  
  0.2434830871265277  0.2542579939696594  0.8952756804999211  
  0.2434932011342781  0.2542617068995128  0.1619319666768675  
  0.2435887321813439  0.2540397097303142  0.3619168878238099  
  0.2437853769259206  0.2559708062350694  0.5618698256961352  
  0.2435118201971278  0.2541878707310445  0.7619399049576998  
  0.2434798623166259  0.2542684911751323  0.9619410360887599  
  0.2434893807425027  0.2542641273288524  0.1286007647413498  
  0.2435513326855983  0.2541447707779767  0.3285824353454032  
  0.2435792055600032  0.2571131507267026  0.5285641301800936  
  0.2435423612463126  0.2541405594050659  0.7286037087507253  
  0.2434819568034641  0.2542619497666934  0.9286086466917212  
  0.2434952129761072  0.2542543139389650  0.1952625319982388  
  0.2436606131354395  0.2540444490498004  0.3952616981266033  
  0.2438210519829624  0.2548138237775603  0.5952145068710948  
  0.2434952636032719  0.2542289606209991  0.7952753741424843  
  0.2434758574849099  0.2542675943644142  0.9952734101780081  
  0.2434789711703687  0.2542608329470468  0.0619378289881851  
  0.2435121453198263  0.2542528391579779  0.2619230576056211  
  0.2439128361873273  0.2558749779287126  0.4619698946976243  
  0.2436580156594061  0.2540714517068992  0.6619229842144776  
  0.2434820049959896  0.2542590556578119  0.8619431120631518  
  0.1894282676916887  0.7215540156613685  0.0119339593961882  
  0.1894030049741460  0.7215508414882521  0.2119261208041081  
  0.1891137747658647  0.7215125497894590  0.4119225340376218  
  0.1892082257168397  0.7216364443234156  0.6119383857929535  
  0.1894078067821354  0.7215231599438070  0.8119357445799551  
  0.1894257453074459  0.7215607024878850  0.0785985634661017  
  0.1893558859635789  0.7215641719333874  0.2785879127011412  
  0.1881960929620732  0.7208486416897557  0.4785893476951415  
  0.1892735465288879  0.7215917539727457  0.6786099328327779  
  0.1894230479913332  0.7215563489928414  0.8786018095556543  
  0.1894189064683616  0.7215639172195836  0.1452631856266606  
  0.1893023043070770  0.7215939270897849  0.3452502062615679  
  0.1888116890720468  0.7205875649263334  0.5452469438279124  
  0.1893514086544030  0.7215075366708348  0.7452719745658669  
  0.1894230329931048  0.7215671320341457  0.9452689195020767  
  0.1894298851140022  0.7215552527559268  0.0563615736837235  
  0.1893781871619282  0.7215493687709227  0.2563520971367836  
  0.1886109343402183  0.7209955106979180  0.4563560149604626  
  0.1892511593393067  0.7216459957338444  0.6563736056423153  
  0.1894230979450953  0.7215432859977611  0.8563642177970650  
  0.1894220335315495  0.7215667547268509  0.1230261239241841  
  0.1893226223894331  0.7215697484064307  0.3230140957953154  
  0.1883538936267399  0.7203084294961712  0.5230176482440996  
  0.1893265282093637  0.7215211730532189  0.7230360244246512  
  0.1894254057313560  0.7215660377401960  0.9230311659507535  
  0.1894142748746575  0.7215506797914628  0.1896897081426943  
  0.1892133941883358  0.7215979081647390  0.3896803246896781  
  0.1891745981056303  0.7214626765741485  0.5896922354698759  
  0.1894002761731741  0.7215101155688330  0.7896987902444081  
  0.1894307045242414  0.7215498704273600  0.9896968397798673  
  0.1894298717322229  0.7215526828191585  0.0452661073288070  
  0.1893872071224010  0.7215448608171187  0.2452571188454726  
  0.1888058807111506  0.7211328588854897  0.4452596581792960  
  0.1892408494475077  0.7216595276178026  0.6452775387760354  
  0.1894217379240288  0.7215349355301584  0.8452685777306570  
  0.1894210270054089  0.7215685441477646  0.1119308287963392  
  0.1893322636268024  0.7215676219477345  0.3119191877316965  
  0.1880747187240601  0.7204208172650652  0.5119254681229819  
  0.1893100272984469  0.7215318895497091  0.7119411278476591  
  0.1894229973705208  0.7215691617561220  0.9119355084143592  
  0.1894168175768201  0.7215499801410772  0.1785947825678136  
  0.1892479645845171  0.7216103533790417  0.3785838060536619  
  0.1891343968214088  0.7212986085438686  0.5785896842264364  
  0.1893907220221678  0.7215043979106213  0.7786034874602876  
  0.1894293461085468  0.7215518680855411  0.9786016179557464  
  0.1894327450774114  0.7215479183630080  0.0230291296863570  
  0.1894002762331439  0.7215480837736905  0.2230212351006884  
  0.1890401871499563  0.7214116955737637  0.4230203645981376  
  0.1892211535463630  0.7216658616585363  0.6230369702633993  
  0.1894171428770477  0.7215243891736662  0.8230311939533692  
  0.1894241363273821  0.7215665099308097  0.0896937193516578  
  0.1893437447321134  0.7215682678850754  0.2896828794484350  
  0.1880125405414503  0.7207001787035665  0.4896823764834366  
  0.1892861161940047  0.7215713262641188  0.6897048483133830  
  0.1894236542824501  0.7215615597293947  0.8896973487264006  
  0.1894189428202750  0.7215633386075879  0.1563583391030576  
  0.1892885149205767  0.7216033659851249  0.3563455292138613  
  0.1889679081173341  0.7208301398137635  0.5563507697802024  
  0.1893694307889930  0.7215072455927611  0.7563671145577331  
  0.1894265946457878  0.7215636916139516  0.9563644566880001  
  0.1947035793371583  0.2733675229463799  0.0230353596714323  
  0.1947211632197181  0.2733397278803835  0.2230233132774799  
  0.1949989014455653  0.2734212637519988  0.4230402001265077  
  0.1949744077408013  0.2733146009054295  0.6230000197259713  
  0.1947143349115095  0.2733465951345408  0.8230388183733552  
  0.1947183682740175  0.2733586673530297  0.1563612745610570  
  0.1948063219324681  0.2731228904066612  0.3563467661787669  
  0.1947985565203396  0.2744826553351913  0.5563224508500824  
  0.1947376825614171  0.2732709678034340  0.7563677572173546  
  0.1947074764124395  0.2733747246961755  0.9563705709895132  
  0.1947107646337614  0.2733685611606589  0.0896993000604454  
  0.1947442705977451  0.2732977637054930  0.2896831310940939  
  0.1947859864313060  0.2751455484205678  0.4897004845140174  
  0.1948231113696011  0.2731822615076425  0.6896909573969126  
  0.1947106080598999  0.2733756073512268  0.8897055633498852  
  0.1947053741941929  0.2733630603554360  0.0563676236702761  
  0.1947309232974774  0.2733335587682717  0.2563534185809715  
  0.1950559492148471  0.2742929239281438  0.4563855366116272  
  0.1948958027286736  0.2731575279096532  0.6563479578794045  
  0.1947099298394974  0.2733642404073677  0.8563725535758167  
  0.1947144717478650  0.2733633605685597  0.1230305666923002  
  0.1947659066898169  0.2732249477018769  0.3230137484958178  
  0.1945472695887176  0.2750308821660568  0.5230082134345366  
  0.1947695777574907  0.2732191293425217  0.7230306426669557  
  0.1947094036854864  0.2733748259498512  0.9230384014614685  
  0.1947169934572983  0.2733437882303136  0.1896921801383726  
  0.1948785927364582  0.2730985590552635  0.3896877422205236  
  0.1949873531859438  0.2738119041763696  0.5896539273531189  
  0.1947205097412308  0.2733114053888883  0.7897034815206041  
  0.1947030131757685  0.2733699535904464  0.9897029642908990  
  0.1947048518421042  0.2733721460357970  0.0119394910854353  
  0.1947209454844412  0.2733393277381850  0.2119275658954933  
  0.1949448969574519  0.2732542146758377  0.4119385608040602  
  0.1949949126779842  0.2734307133865528  0.6119008555215828  
  0.1947175594713215  0.2733355285998940  0.8119424172076037  
  0.1947100827284629  0.2733657482664640  0.0786035897840449  
  0.1947379561470157  0.2733075135433296  0.2785876555984075  
  0.1948990045866026  0.2749185927988123  0.4786163948394773  
  0.1948507867478924  0.2731717493994807  0.6785929096188070  
  0.1947129161518077  0.2733723561665613  0.8786094639785702  
  0.1947164103437089  0.2733597617177708  0.1452656161731767  
  0.1947906450982302  0.2731601554473073  0.3452499300089684  
  0.1946668665220344  0.2746620407528653  0.5452354140912661  
  0.1947461841707749  0.2732526259946866  0.7452704192102857  
  0.1947102248660570  0.2733726485629546  0.9452744692973454  
  0.1947151594436036  0.2733670843108555  0.1119347700361644  
  0.1947546183701121  0.2732539079711671  0.3119182043728017  
  0.1945706900936628  0.2751808756252458  0.5119252145479223  
  0.1947871368282392  0.2732134792723286  0.7119329004845625  
  0.1947123058732529  0.2733734782455315  0.9119421852190044  
  0.1947055502081128  0.2733631671720005  0.0452714693703129  
  0.1947278901223228  0.2733385907779251  0.2452577607212518  
  0.1950462822455847  0.2739663030817141  0.4452874915758969  
  0.1949287382201703  0.2731779706042730  0.6452485590983343  
  0.1947101654663257  0.2733573606253259  0.8452760300273710  
  0.1947176925558551  0.2733498115310695  0.1785965005143311  
  0.1948456466374751  0.2730937473060990  0.3785888411740856  
  0.1949595372113819  0.2740435144869835  0.5785580539620838  
  0.1947240351912711  0.2732929652112830  0.7786064275732443  
  0.1947063895626258  0.2733708294600845  0.9786069435863638  
  0.1470019223774202  0.6831166323802123  0.0619325675461155  
  0.1469536473009612  0.6830948127457219  0.2619229837751931  
  0.1458921746379005  0.6828906704584341  0.4619091789580025  
  0.1468731207801852  0.6830981347748022  0.6619419345609785  
  0.1469948235862688  0.6831059762181297  0.8619355560419990  
  0.1469944327830390  0.6831274013235102  0.1285971152129619  
  0.1469198029999887  0.6830739016538345  0.3285857814162441  
  0.1456706792736071  0.6826704148446012  0.5286080277205087  
  0.1469209477559659  0.6830337553840380  0.7286048473332656  
  0.1469944073001486  0.6831328532314132  0.9286024786363143  
  0.1469882827333464  0.6831027263650142  0.1952604793785042  
  0.1468083699807323  0.6830545074023036  0.3952472706523835  
  0.1467729347807634  0.6830747442928313  0.5952731650800089  
  0.1469785642191184  0.6830591389949916  0.7952694645130336  
  0.1470016526502747  0.6831139871588334  0.9952680419599105  
  0.1470036819785321  0.6831122633888285  0.0285999625068598  
  0.1469741135532132  0.6830973163885830  0.2285917514560012  
  0.1465438272837218  0.6829621133180410  0.4285779744520184  
  0.1468487345490601  0.6831363347353019  0.6286089942638000  
  0.1469924036457186  0.6830808217464295  0.8286023474448143  
  0.1469958075166886  0.6831270882891616  0.0952646548342386  
  0.1469277672610687  0.6830978350691481  0.2952544767576200  
  0.1452184009595641  0.6829574617510943  0.4952545118026137  
  0.1468915268457920  0.6830557479721051  0.6952732147008831  
  0.1469941971896347  0.6831261585995776  0.8952688259867330  
  0.1469939060522734  0.6831162806883384  0.1619290035697034  
  0.1469026055305278  0.6830628663644518  0.3619166900010384  
  0.1464732800139856  0.6827883437588369  0.5619388904611711  
  0.1469552012942046  0.6830404810557908  0.7619371029730004  
  0.1469969705610126  0.6831274846111057  0.9619356355962196  
  0.1470037508102209  0.6831123450698158  0.0063620362778281  
  0.1469823368020755  0.6831022884537816  0.2063543213990187  
  0.1467471248720145  0.6830363077870913  0.4063398343140108  
  0.1468082727007740  0.6831102623890857  0.6063678415024114  
  0.1469846327787607  0.6830677158160370  0.8063637936854775  
  0.1469995046653239  0.6831234776955881  0.0730266784678477  
  0.1469416115996012  0.6831013913153612  0.2730167393120340  
  0.1456042033158624  0.6829048333679850  0.4729975884157582  
  0.1468812581161743  0.6830862538866853  0.6730354817596691  
  0.1469957933892800  0.6831158407349420  0.8730298856811487  
  0.1469938114788860  0.6831255587683955  0.1396911070321849  
  0.1469153098004128  0.6830723874111087  0.3396792937225541  
  0.1459733291707010  0.6826549061384313  0.5396967315564396  
  0.1469343443838653  0.6830409856099280  0.7396986361387832  
  0.1469945612514465  0.6831340034109274  0.9396966896675920  
  0.1470060566410041  0.6831110349580669  0.0396939517273864  
  0.1469687657624164  0.6830936230897464  0.2396854474836232  
  0.1463756937665366  0.6829047560027774  0.4396685670560458  
  0.1468609077750145  0.6831307752839635  0.6397029368368550  
  0.1469963669937826  0.6830898335268785  0.8396965661297244  
  0.1469987043931837  0.6831235351749427  0.1063586932214449  
  0.1469268770163126  0.6830871641647960  0.3063482155558148  
  0.1451927436066356  0.6829010315371917  0.5063477870143558  
  0.1469046838180219  0.6830427507491024  0.7063672180119838  
  0.1469964818748934  0.6831277022748026  0.9063633002990912  
  0.1469923963513864  0.6831121737839396  0.1730228787348125  
  0.1468880761781932  0.6830589310048651  0.3730095469588406  
  0.1466100280398379  0.6829020698372119  0.5730322670744741  
  0.1469665197837955  0.6830497078673332  0.7730311989049952  
  0.1469990674320840  0.6831216974032372  0.9730297720753356  
  0.1516785767665283  0.3104995908906432  0.0730339371406359  
  0.1517010936829735  0.3104427524670541  0.2730185333327242  
  0.1515978120768011  0.3112314545627584  0.4730268993745810  
  0.1518342601692027  0.3103139300963775  0.6730198738797526  
  0.1516808846512845  0.3104999373003352  0.8730391672255919  
  0.1516735164577483  0.3105017390702685  0.0063690648273820  
  0.1516833575795360  0.3104654399867357  0.2063575226469325  
  0.1518894580786423  0.3103058829240908  0.4063563315146794  
  0.1519033085085013  0.3105335461285605  0.6063411213582413  
  0.1516864089807655  0.3104584690283616  0.8063708557594893  
  0.1516839443877345  0.3104931194613201  0.1396957245245645  
  0.1517586544104716  0.3103222732456530  0.3396807192850844  
  0.1512550115283346  0.3111176655225734  0.5396819605807295  
  0.1517189978239628  0.3103790822876960  0.7396973507978473  
  0.1516795188395008  0.3105105474186445  0.9397042708635084  
  0.1516759174206186  0.3104989681286554  0.0619387761464480  
  0.1516948473428030  0.3104529774936680  0.2619239045980564  
  0.1517371349937875  0.3110801908770000  0.4619341711255487  
  0.1518620757112359  0.3103083487683023  0.6619223848801568  
  0.1516799592039035  0.3104981043515167  0.8619436056996506  
  0.1516843481736601  0.3104975918086126  0.1286008518247925  
  0.1517416736738824  0.3103556487707735  0.3285853651485340  
  0.1511343110235401  0.3112100815647594  0.5285892129996697  
  0.1517331316306638  0.3103674634005742  0.7286006003869190  
  0.1516815777134255  0.3105170736480147  0.9286090320886373  
  0.1516813560430279  0.3104689885290384  0.1952624238312382  
  0.1518594495974099  0.3102647246621473  0.3952582294876876  
  0.1518644940816003  0.3106324161021661  0.5952456820333509  
  0.1516870735474214  0.3104481773405396  0.7952746913236837  
  0.1516736883206207  0.3105060862261340  0.9952738698736923  
  0.1516729399761019  0.3104970975591002  0.0397014845096280  
  0.1516839749134036  0.3104546338422836  0.2396880858297834  
  0.1518905896472589  0.3107012224298487  0.4396976688402603  
  0.1519066593208933  0.3103434284936597  0.6396790200369296  
  0.1516782947318234  0.3104836843109098  0.8397052786698680  
  0.1516829898095651  0.3105016881141722  0.1063648213039414  
  0.1517170534080634  0.3103994039345395  0.3063492888639630  
  0.1511461241249066  0.3113255773040891  0.5063512813590023  
  0.1517659328199628  0.3103492931082172  0.7063593244889574  
  0.1516814225593421  0.3105092032761263  0.9063718646944068  
  0.1516815383288801  0.3104762310278701  0.1730263782137555  
  0.1518146835289897  0.3102473454011729  0.3730158849165051  
  0.1516955717442912  0.3108786623494311  0.5730088984523363  
  0.1516922673861743  0.3104162721958019  0.7730346883979280  
  0.1516737590151536  0.3105036341254319  0.9730368017936115  
  0.1516748748591894  0.3105032536468926  0.0286063528204679  
  0.1516835766630180  0.3104653803322464  0.2285930598592287  
  0.1519068670237402  0.3105374382851878  0.4286013893840845  
  0.1519240653333185  0.3103825615051505  0.6285817759779135  
  0.1516808132576060  0.3104775096384813  0.8286095122787316  
  0.1516796966975207  0.3105002656923119  0.0952698161765042  
  0.1517107909878135  0.3104178266392239  0.2952541917951024  
  0.1512730980783275  0.3113618166083256  0.4952591715278558  
  0.1517890836171105  0.3103336234207035  0.6952619047995015  
  0.1516815365882138  0.3105131637423142  0.8952765061549428  
  0.1516840522765719  0.3104832862406539  0.1619313681519046  
  0.1517893292788628  0.3102666708249657  0.3619193675702519  
  0.1515481295319177  0.3109776371370288  0.5619170255184258  
  0.1516992075245156  0.3104045539608506  0.7619383751611437  
  0.1516787420251049  0.3105133023675819  0.9619414666602708  
  0.1141982547660305  0.6295264914974084  0.0119343498219422  
  0.1141815271420867  0.6295054695750224  0.2119260135225502  
  0.1139694163387546  0.6293482364752379  0.4119027581696386  
  0.1140763003709324  0.6294626504030276  0.6119440472875510  
  0.1141849887681801  0.6294763067396048  0.8119358747445062  
  0.1141939289411411  0.6295358551676244  0.0785991351392497  
  0.1141508907665667  0.6294880885224643  0.2785890073181747  
  0.1125878567276146  0.6294847861583150  0.4785668577734583  
  0.1141437473873879  0.6294083001516810  0.6786037452966340  
  0.1141922859666877  0.6295292572074089  0.8786025305732892  
  0.1141899008118301  0.6295313398975253  0.1452627781551854  
  0.1141636580837897  0.6294125119447074  0.3452516582356111  
  0.1131015641116733  0.6293187700014968  0.5452857859823581  
  0.1141549508449486  0.6294215223486077  0.7452688383330823  
  0.1141903501189461  0.6295436294684791  0.9452689263749861  
  0.1141954450117098  0.6295255444995078  0.0230286366637600  
  0.1141756165406278  0.6295015638877004  0.2230200988901458  
  0.1138385627572731  0.6293362202321688  0.4229939376894123  
  0.1141086835062879  0.6294567220013079  0.6230371652810476  
  0.1141873894418310  0.6294862028418891  0.8230304846122820  
  0.1141897501890341  0.6295351456988385  0.0896934106876586  
  0.1141470144778083  0.6294786108309083  0.2896833801836323  
  0.1123579349997286  0.6295001847875241  0.4896671660689620  
  0.1141433670101080  0.6294038005111133  0.6896980870099085  
  0.1141868082683430  0.6295348815928037  0.8896971760018673  
  0.1141890725463170  0.6295272141158250  0.1563571227174450  
  0.1141669152928202  0.6293918579819149  0.3563454408750886  
  0.1134027745219868  0.6293346417999217  0.5563805840447031  
  0.1141650216784527  0.6294279008552905  0.7563637156633334  
  0.1141878730808301  0.6295414785512108  0.9563636157148352  
  0.1141985556330383  0.6295269221331523  0.0452664416112185  
  0.1141659034723048  0.6294962096910908  0.2452569657374539  
  0.1134294445897126  0.6293490351001481  0.4452269600942174  
  0.1141419944124706  0.6294366445588437  0.6452727658426909  
  0.1141927328861527  0.6295032259825959  0.8452691253736901  
  0.1141929369890775  0.6295370574503707  0.1119311523639510  
  0.1141524205200142  0.6294543197406099  0.3119204094959827  
  0.1123073817948779  0.6294806456728139  0.5119315279900505  
  0.1141452925789821  0.6293964378075074  0.7119363784016670  
  0.1141899867662488  0.6295436478229135  0.9119361555029073  
  0.1141882502724911  0.6295180964267786  0.1785943630010891  
  0.1141483024023984  0.6293728817579662  0.3785792553786749  
  0.1138055609927164  0.6294109407264799  0.5786173321563624  
  0.1141739003696358  0.6294473294964575  0.7786024511822873  
  0.1141908215959049  0.6295356173558702  0.9786018327939132  
  0.1141957223253556  0.6295280528475899  0.0563609329624271  
  0.1141592258889901  0.6294931705819025  0.2563513377603002  
  0.1131382659105213  0.6293580897458213  0.4563187988549160  
  0.1141452418471971  0.6294244560170910  0.6563666126727483  
  0.1141892760620635  0.6295134300571306  0.8563637821929007  
  0.1141889662430984  0.6295353515098299  0.1230255697171359  
  0.1141528608456497  0.6294379595394162  0.3230147988227614  
  0.1125076144601280  0.6294238458269703  0.5230331883904213  
  0.1141462849982133  0.6294069493751522  0.7230308475029048  
  0.1141877835304044  0.6295432401636845  0.9230306859917405  
  0.1141827441765102  0.6295147439906899  0.1896885427013757  
  0.1141116528910402  0.6293615337804823  0.3896716097706232  
  0.1139324406543736  0.6294431087040309  0.5897099831490920  
  0.1141779976753128  0.6294580754396932  0.7896970879621392  
  0.1141918404955078  0.6295294173114669  0.9896962632239763  
  0.1177804265159565  0.3627538607928358  0.0563668207625909  
  0.1177939433776629  0.3627121676846556  0.2563534345567788  
  0.1176059036818913  0.3628779729721003  0.4563447660278825  
  0.1179797010020209  0.3625875042472018  0.6563529608167968  
  0.1177825316901959  0.3627453326507464  0.8563709468573535  
  0.1177871475066539  0.3627527912327153  0.1230296178879442  
  0.1178424508964397  0.3626268702449735  0.3230157177447595  
  0.1168185311310239  0.3629654698627576  0.5230242774766012  
  0.1178412388853332  0.3626197717790163  0.7230278632274718  
  0.1177838274746534  0.3627653713780319  0.9230367216008659  
  0.1177870212206429  0.3627315205543269  0.1896911222189956  
  0.1179587513985751  0.3625148034570032  0.3896815353197454  
  0.1177995976783990  0.3627749215527771  0.5896941969319016  
  0.1177879677027889  0.3626890609625804  0.7897012358332631  
  0.1177760719590779  0.3627560876437173  0.9897016655988295  
  0.1177744403884233  0.3627512957983186  0.0230344368748163  
  0.1177865724628404  0.3627230108838759  0.2230219894396512  
  0.1179246499421538  0.3626055791966323  0.4230144213710290  
  0.1179935329225827  0.3626441472052733  0.6230210205251296  
  0.1177798062531181  0.3627184750395500  0.8230366944493497  
  0.1177850683114272  0.3627559923749857  0.0896985899901779  
  0.1178148785672448  0.3626860191300381  0.2896845233496705  
  0.1170208302264442  0.3630452828697557  0.4896783424708673  
  0.1179041535722334  0.3625927956794968  0.6896896741229170  
  0.1177849196376854  0.3627610146531168  0.8897037661905287  
  0.1177903944345573  0.3627456115376901  0.1563601974953599  
  0.1179037181047562  0.3625589693418192  0.3563484024870291  
  0.1172811535717528  0.3628747264771590  0.5563653793434611  
  0.1178053474085559  0.3626536296098166  0.7563652034489223  
  0.1177827438051082  0.3627647302689851  0.9563692333974672  
  0.1177731780595437  0.3627557162555490  0.0119387915922076  
  0.1177825126558929  0.3627233947274462  0.2119269233112178  
  0.1179540905830407  0.3625624172883519  0.4119175776476993  
  0.1179611487725722  0.3626816963656907  0.6119256157717459  
  0.1177813227007150  0.3627117453485056  0.8119404108087238  
  0.1177815397838060  0.3627571450901215  0.0786034881951991  
  0.1178051832541414  0.3626966320491647  0.2785894341326767  
  0.1172106970176543  0.3630082142344122  0.4785796271440930  
  0.1179349398396141  0.3625863931881099  0.6785924012982250  
  0.1177838012225436  0.3627595467597473  0.8786081705835684  
  0.1177844408897073  0.3627484283665652  0.1452650841478231  
  0.1178817484252832  0.3625887612808967  0.3452523424002152  
  0.1170858581678544  0.3629192471887777  0.5452678663193780  
  0.1178168201628864  0.3626401833837107  0.7452681128157437  
  0.1177808556312456  0.3627666534644618  0.9452736148006267  
  0.1177730363626495  0.3627535147900645  0.0452710604275310  
  0.1177879299993663  0.3627136475831136  0.2452582184024621  
  0.1177511191847245  0.3627840253795895  0.4452472544471675  
  0.1180007501262139  0.3625932738661248  0.6452560951202884  
  0.1177753251841054  0.3627371880556893  0.8452748378451815  
  0.1177845660718120  0.3627356233548369  0.1785957431431768  
  0.1179370728318787  0.3625246231230150  0.3785850750908466  
  0.1176527765789928  0.3628265549808987  0.5785998315280665  
  0.1177940974066018  0.3626783801182043  0.7786047016048769  
  0.1177760128529997  0.3627620556559989  0.9786061536252646  
  0.1177820294130854  0.3627564133726722  0.1119342604613607  
  0.1178260263422501  0.3626552532341023  0.3119204212263185  
  0.1167911182237162  0.3630026294219277  0.5119234239267385  
  0.1178619297529053  0.3626127477579928  0.7119309465403205  
  0.1177839751833147  0.3627677184098843  0.9119411822240764  
  0.0938508945580168  0.5651540319291115  0.0063630851152610  
  0.0938472033479698  0.5651285042716410  0.2063543791967746  
  0.0937703958804974  0.5649129220081406  0.4063296234366121  
  0.0937675396727826  0.5650502845293417  0.6063771877835293  
  0.0938435266043669  0.5650990736474242  0.8063638571215250  
  0.0938517234415883  0.5651584199726187  0.0730279008488495  
  0.0938313367604167  0.5651007531123895  0.2730178722685963  
  0.0924285835825955  0.5650471596362365  0.4729848182654237  
  0.0938800146040180  0.5649907633399849  0.6730287800539116  
  0.0938506098759504  0.5651512837297119  0.8730312061753551  
  0.0938541395202677  0.5651500305218917  0.1396914635667983  
  0.0938743609457617  0.5650066687689446  0.3396810298308424  
  0.0924958851524238  0.5650537533161568  0.5397155909359270  
  0.0938400151225949  0.5650273814440752  0.7396956236305456  
  0.0938516554742250  0.5651649012740378  0.9396973441854826  
  0.0938495705374152  0.5651541406175653  0.0286013104546328  
  0.0938426916860777  0.5651211090865687  0.2285920757825153  
  0.0934954186617389  0.5649242706639868  0.4285570612856873  
  0.0938670256981808  0.5650239274351136  0.6286072529898590  
  0.0938447209798596  0.5651178886468387  0.8286036329480595  
  0.0938514460869229  0.5651583807878637  0.0952659641622375  
  0.0938371228568400  0.5650793697643337  0.2952557509311760  
  0.0920177204907660  0.5651181707925232  0.4952449835589690  
  0.0938585858361449  0.5649901060600797  0.6952673832475611  
  0.0938486751266936  0.5651610875558575  0.8952704955261339  
  0.0938506497884930  0.5651470263488960  0.1619291633571507  
  0.0938947031842048  0.5649692114197933  0.3619171012326490  
  0.0930983219381218  0.5650453504909905  0.5619603249874459  
  0.0938354653298390  0.5650497493609947  0.7619358380040211  
  0.0938467495804289  0.5651631423703023  0.9619360771504759  
  0.0938501531956533  0.5651572145798127  0.0619339474630607  
  0.0938331283745200  0.5651069681644927  0.2619239028877871  
  0.0927020861800187  0.5650141413559169  0.4618867556690702  
  0.0938896966771665  0.5649903976896766  0.6619349280389670  
  0.0938471475809024  0.5651435606011361  0.8619371162436238  
  0.0938541991713606  0.5651537960194162  0.1285977666052460  
  0.0938617711912073  0.5650289360503677  0.3285874932731687  
  0.0922400398374208  0.5650726089633977  0.5286142179741518  
  0.0938405682983117  0.5650134029143175  0.7286013101227908  
  0.0938520823869027  0.5651651648335729  0.9286033547767047  
  0.0938493218287562  0.5651326415028990  0.1952607089648382  
  0.0938355688794914  0.5649255199636087  0.3952386029226105  
  0.0936673685618743  0.5650673007435500  0.5952852230484496  
  0.0938404021119723  0.5650858760375286  0.7952696011503235  
  0.0938483275426449  0.5651563434061018  0.9952689956322800  
  0.0938523491314314  0.5651526353707084  0.0396952150310454  
  0.0938402393195119  0.5651153173290240  0.2396854314156940  
  0.0932728205248026  0.5649284632417135  0.4396488512264511  
  0.0938889561623597  0.5650099229008916  0.6396999126603404  
  0.0938474204302864  0.5651271614687374  0.8396977758666253  
  0.0938536675566084  0.5651582384359344  0.1063596754778260  
  0.0938459553433120  0.5650605429131872  0.3063494205807658  
  0.0919577984290996  0.5651064689967100  0.5063503450899773  
  0.0938498821722646  0.5649980070178202  0.7063617919978142  
  0.0938516096332620  0.5651631356907316  0.9063647734215579  
  0.0938533375094792  0.5651400817922791  0.1730226878181327  
  0.0938926474566912  0.5649501009781304  0.3730092735582815  
  0.0933344981359738  0.5650605241178752  0.5730553532494156  
  0.0938391377497467  0.5650617793250348  0.7730301750644273  
  0.0938493968719172  0.5651595405892138  0.9730301795054928  
  0.0957703643259080  0.4260625005704810  0.0063648990967664  
  0.0957827204865893  0.4260387352104686  0.2063551202944609  
  0.0958922674186056  0.4258067804991938  0.4063380071011835  
  0.0958340578652965  0.4259592451651812  0.6063672103021815  
  0.0957754942951823  0.4260123472799791  0.8063658406045491  
  0.0957837228222829  0.4260597212547523  0.1396926914816419  
  0.0958677345617573  0.4259084546083827  0.3396814546316307  
  0.0946878032276146  0.4260142031757610  0.5397046009171760  
  0.0958087601719413  0.4259410886651054  0.7396947526174813  
  0.0957806315700935  0.4260736806867982  0.9396996050243089  
  0.0957786705904695  0.4260629683257022  0.0730298955762052  
  0.0957941383468466  0.4260086299563710  0.2730183647367141  
  0.0949076466441525  0.4260234160510237  0.4729944035564557  
  0.0959218844077512  0.4258917881918620  0.6730221619173236  
  0.0957778304716612  0.4260608316289662  0.8730341090198976  
  0.0957711535383297  0.4260618233295688  0.0396973570632895  
  0.0957829646690911  0.4260251395134489  0.2396861887149626  
  0.0955712355648330  0.4258738710750976  0.4396611473313783  
  0.0959628761276718  0.4259063033333632  0.6396911932353859  
  0.0957724982513710  0.4260392244100899  0.8397003153922284  
  0.0957797490250982  0.4260663645748863  0.1063612936865397  
  0.0958156986623848  0.4259724267940186  0.3063498283177850  
  0.0944281514594962  0.4260602884225690  0.5063474433936150  
  0.0958536807024544  0.4259117249592066  0.7063581551249385  
  0.0957790510772654  0.4260717923331967  0.9063670635139545  
  0.0957825175189484  0.4260479428575863  0.1730236824134295  
  0.0959230248073553  0.4258371343654801  0.3730120274065740  
  0.0953601601765968  0.4260031584190358  0.5730440850424401  
  0.0957841189274973  0.4259752302717388  0.7730307879047444  
  0.0957724534042228  0.4260676172266997  0.9730323204649665  
  0.0957769578471996  0.4260672266768211  0.0952671521535606  
  0.0958074941666283  0.4259885967249843  0.2952555809600028  
  0.0945177908170365  0.4260706538886438  0.4952483376085084  
  0.0958740954494033  0.4258949452938907  0.6952626329359504  
  0.0957785150172725  0.4260727244539808  0.8952725284635150  
  0.0957691592133187  0.4260650730161188  0.0286029422646408  
  0.0957807117968130  0.4260312582543833  0.2285920368572576  
  0.0957164013686409  0.4258476819696497  0.4285696102531489  
  0.0959487669991290  0.4259157552312303  0.6285982718680643  
  0.0957692266587529  0.4260311135476940  0.8286054022786615  
  0.0957845477200365  0.4260546434931243  0.1619297253831462  
  0.0959061405989132  0.4258671918497114  0.3619185377100038  
  0.0951270149192212  0.4260110672977717  0.5619525117620938  
  0.0957914471432275  0.4259645055399730  0.7619356261623551  
  0.0957757377745097  0.4260734696891575  0.9619378901085938  
  0.0957763898590187  0.4260672662716303  0.0619356253563410  
  0.0957874109906953  0.4260189159755186  0.2619240309629021  
  0.0951304646619775  0.4259735062788721  0.4619003386086220  
  0.0959483845774969  0.4258882457716240  0.6619273961349990  
  0.0957756727667274  0.4260586072627177  0.8619395134623460  
  0.0957827299644052  0.4260642968903170  0.1285986154229448  
  0.0958478866491532  0.4259333894772155  0.3285871795581699  
  0.0945158237851516  0.4260408503958146  0.5286071682654523  
  0.0958214604204102  0.4259298996341840  0.7285991354051546  
  0.0957825616053327  0.4260782168070634  0.9286052099868769  
  0.0957811435533245  0.4260425463189961  0.1952608946063989  
  0.0959174826091740  0.4258192515319763  0.3952455201167453  
  0.0957223870396575  0.4259791774291344  0.5952766765889379  
  0.0957757808332644  0.4260013968401992  0.7952707060455779  
  0.0957696309167844  0.4260681674591353  0.9952703237576372  
  0.0875401118767769  0.4954172618892656  0.0230302863801199  
  0.0875491572226110  0.4953851063184942  0.2230208215620877  
  0.0873965033673301  0.4951568957403367  0.4229908312294910  
  0.0876229407778482  0.4952759294077609  0.6230349716056978  
  0.0875366119304815  0.4953779352233880  0.8230322150269345  
  0.0875482570576551  0.4954191927537650  0.0896947351495569  
  0.0875554550962150  0.4953418118613300  0.2896845624848865  
  0.0860367026322351  0.4953349622563294  0.4896647007424662  
  0.0876113366567637  0.4952436009155718  0.6896925135226439  
  0.0875467671559989  0.4954215455534552  0.8896992428662074  
  0.0875530434319955  0.4954080000075365  0.1563581413871091  
  0.0876356050620970  0.4952257575506351  0.3563471867117087  
  0.0866452553488983  0.4953218881359263  0.5563856862342789  
  0.0875482802183427  0.4953075817143784  0.7563630067180185  
  0.0875463816286057  0.4954240726582384  0.9563649849141385  
  0.0875413708873651  0.4954175164975751  0.0119349221864766  
  0.0875488551350330  0.4953901183269664  0.2119258328466884  
  0.0875183414594574  0.4951593068546671  0.4118999855830552  
  0.0875629171105956  0.4952948821995733  0.6119430008371083  
  0.0875373182804253  0.4953679332237328  0.8119363568074291  
  0.0875493420248432  0.4954198830135610  0.0785995033150186  
  0.0875514933065915  0.4953558466002477  0.2785894592412888  
  0.0862335613637981  0.4953170488805085  0.4785650489010180  
  0.0876320580930496  0.4952361874120470  0.6785966085590474  
  0.0875478345034324  0.4954178444584585  0.8786036703588707  
  0.0875526999902192  0.4954119492709026  0.1452631434308884  
  0.0876167274849138  0.4952515751315403  0.3452525612200930  
  0.0863856663280700  0.4953236166566128  0.5452902602600460  
  0.0875516341483547  0.4952923985050361  0.7452668933589237  
  0.0875485478703979  0.4954273886250817  0.9452695023248268  
  0.0875433076157393  0.4954170215197919  0.0452673839728774  
  0.0875426422957659  0.4953755184883448  0.2452569184931974  
  0.0869960833204786  0.4951990478251034  0.4452228862210248  
  0.0876696045981404  0.4952483132372336  0.6452661437716145  
  0.0875393284119284  0.4953952478472488  0.8452703529996839  
  0.0875498371210099  0.4954208376190152  0.1119313899309873  
  0.0875707583220020  0.4953146185983428  0.3119212995674090  
  0.0858882665186727  0.4953473271739384  0.5119300816435839  
  0.0875783465051043  0.4952570545879738  0.7119314518932143  
  0.0875488751146776  0.4954263991278367  0.9119370434427552  
  0.0875521377564752  0.4954010955800854  0.1785940332686096  
  0.0876458955076131  0.4951889438684631  0.3785792544593107  
  0.0871332269341138  0.4953399749353906  0.5786246211260320  
  0.0875434219685971  0.4953291918707379  0.7786020205198199  
  0.0875429917137112  0.4954226001742938  0.9786020206940549  
  0.0875469772175421  0.4954178035328098  0.0563628368450892  
  0.0875422218154966  0.4953700638264564  0.2563521965416271  
  0.0867309356400270  0.4952275592128785  0.4563155440176345  
  0.0876692408632280  0.4952426935331573  0.6563603989199507  
  0.0875422150316538  0.4954038103711724  0.8563659961671064  
  0.0875506928477705  0.4954165142364246  0.1230264839028408  
  0.0875804806082598  0.4952907194355376  0.3230164688140533  
  0.0859768002156756  0.4953337742367125  0.5230317823712767  
  0.0875675951548232  0.4952722835509391  0.7230273794636233  
  0.0875483431388631  0.4954272671674147  0.9230324385534345  
  0.0875494568098603  0.4953959624445403  0.1896891964240055  
  0.0876311872005502  0.4951668869629273  0.3896717899158304  
  0.0873227483578702  0.4953275750784272  0.5897153311584944  
  0.0875381442509706  0.4953448139612178  0.7896977338257116  
  0.0875422283813094  0.4954197960525164  0.9896974803001228  
  0.7264214540194374  0.5134536443841569  0.4993202883098249  
  0.7265808473509807  0.5144905379503726  0.5125983367228457  
  0.6422895771744521  0.5002663823669877  0.4891284427755025  
  0.6426167889331680  0.4999247576722681  0.5228878404674830  
  0.5428740568894028  0.5002166795340699  0.4891485430311917  
  0.5431201187683001  0.4993614290915076  0.5229430639088122  
  0.4939286098117179  0.6096283072228346  0.5118057087680441  
  0.7072928059859791  0.4968626342250673  0.5059939119508527  

emission_o(++)                             
   1.00000000000000     
    24.4489955901999991    0.0000000000000000    0.0000000000000000
     0.0000000000000000   17.6311492919999999    0.0000000000000000
     0.0000000000000000    0.0000000000000000  127.8000030518000045
   C    H    N 
  1326     7     1
Direct
  0.6510978887394430  0.5003801579999987  0.5060168738287771   
  0.6212686571332782  0.5003801579999987  0.4966323391645560   
  0.6212886109879960  0.5003801579999987  0.5154353909729892   
  0.5642661814173593  0.5003801579999987  0.4966895736178856   
  0.5644074943975781  0.5003801579999987  0.5154024931533598   
  0.5341386991281922  0.5003801579999987  0.5060429216020808   
  0.4446472473490530  0.4976343757120603  0.1730222727434025   
  0.4444778523003450  0.4974812616710693  0.3730028656982682   
  0.4455236226311499  0.4973122796041167  0.5731221381427858   
  0.4446448476891263  0.4976601456063676  0.7730353806390937   
  0.4446489761886241  0.4976663704382247  0.9730318837160326   
  0.4446649773138063  0.4976576639248478  0.1063580660615315   
  0.4446063699660385  0.4975274146095572  0.3063493728978628   
  0.4700497902984964  0.5003801579999987  0.5061821031137228   
  0.4446170965215543  0.4976139690674657  0.7063670746626798   
  0.4446694049783417  0.4976763664869068  0.9063672966267617   
  0.4446402949380541  0.4976620485562293  0.0396942284088766   
  0.4446296604283972  0.4976036326848643  0.2396853292270293   
  0.4450131908087727  0.4977412740573186  0.4395971047404430   
  0.4445192117291086  0.4975173983541836  0.6397131831599907   
  0.4446329842968737  0.4976803155860523  0.8397009419920991   
  0.4373271103049277  0.5672140738110372  0.0452664618665040   
  0.4373270323278859  0.5671584520138637  0.2452569412127303   
  0.4379987555780502  0.5673808729116416  0.4451462933765882   
  0.4372715998116590  0.5671047543279712  0.6452802624366711   
  0.4373247099655657  0.5672303439839013  0.8452740128858096   
  0.4373549255803226  0.5672070660723278  0.1119302948687420   
  0.4372967254964308  0.5670794442950822  0.3119203895415907   
  0.4452710105884137  0.5681113711268821  0.5119650615813072   
  0.4373367389284013  0.5671754202802433  0.7119399625695522   
  0.4373562318236495  0.5672242103551355  0.9119400868744236   
  0.4373395108154554  0.5671874138394131  0.1785940322374060   
  0.4371848659296589  0.5670596915685095  0.3785651029797918   
  0.4381130629704657  0.5669371163132269  0.5786626120959397   
  0.4373302753957162  0.5672163359708406  0.7786077920147392   
  0.4373315164705716  0.5672184785734231  0.9786039038456664   
  0.4446789432631419  0.4976571270647767  0.0952640463290493   
  0.4446283064983163  0.4975423744523582  0.2952551350165109   
  0.4517130943886869  0.4983265533473968  0.4949205739487610   
  0.4446074724638791  0.4975985040053601  0.6952726575069406   
  0.4446791614893044  0.4976726835800562  0.8952731093727451   
  0.4446474051392286  0.4976381571241717  0.1619284533888319   
  0.4444979683287684  0.4974830497330842  0.3619110893290838   
  0.4460094675579711  0.4972282124253837  0.5620384243368335   
  0.4446423858339728  0.4976580732694060  0.7619410232913211   
  0.4446501346345713  0.4976684290035749  0.9619382155796714   
  0.4446368752743268  0.4976648708104321  0.0286002904120224   
  0.4446336107587641  0.4976108355135125  0.2285911926704145   
  0.4447493326377980  0.4976612660152000  0.4285086442587129   
  0.4445429248503956  0.4974824519634140  0.6286223924894472   
  0.4446255540666257  0.4976755047259687  0.8286064943051556   
  0.4446317628358756  0.4976260671399899  0.1952602760327053   
  0.4444712782557403  0.4975170297713234  0.3952224868820551   
  0.4448690840337832  0.4973781231280370  0.5953204582831901   
  0.4446218382272988  0.4976668293232436  0.7952739863805718   
  0.4446327489807658  0.4976634606128343  0.9952691747113249   
  0.4446926748172118  0.4976511247317390  0.1285963754324158   
  0.4445904029311691  0.4974996745916869  0.3285864115811350   
  0.4490507144730458  0.4962053032433857  0.5286978725006577   
  0.4446693322483171  0.4976369541054240  0.7286064192911681   
  0.4446924318331114  0.4976736695553399  0.9286056854844560   
  0.4446500530762805  0.4976595145782738  0.0619319661143223   
  0.4446305703550877  0.4975852277241870  0.2619225750596925   
  0.4458235589493711  0.4978958715683888  0.4617508751973958   
  0.4445449093948000  0.4975575919974489  0.6619427798358544   
  0.4446481550147112  0.4976756281067480  0.8619396630530005   
  0.4446279209334065  0.4976670348286092  0.0063631541190858   
  0.4446201523448607  0.4976194640941713  0.2063541565656166   
  0.4445083956449594  0.4975503107407064  0.4063113317790936   
  0.4446953437894408  0.4974276679614960  0.6064066960216934   
  0.4446167965725394  0.4976712705169319  0.8063684112871528   
  0.4446657474958258  0.4976616289652611  0.0730259494782572   
  0.4446429325672909  0.4975676487896408  0.2730170718040128   
  0.4461879942437506  0.4979935625543348  0.4728498284114053   
  0.4445724262806081  0.4975727354551722  0.6730359437314348   
  0.4446632981811689  0.4976756900346544  0.8730341361039322   
  0.4446774831943614  0.4976425008082614  0.1396902511465896   
  0.4445586849746874  0.4974856923010265  0.3396799339427048   
  0.4470087732575010  0.4969980546220967  0.5398208509514717   
  0.4446636807269826  0.4976433889124792  0.7397011516727972   
  0.4446811228012919  0.4976714745638304  0.9396998636575233   
  0.4373328745521690  0.5672132956566998  0.0563613517533668   
  0.4373260957225042  0.5671478669023031  0.2563517553590984   
  0.4384016741266876  0.5674267995633926  0.4562267596312140   
  0.4372707751397655  0.5671238557494647  0.6563727110778856   
  0.4373312804286442  0.5672291372176872  0.8563693343222027   
  0.4373693246917441  0.5672058868170282  0.1230248968810486   
  0.4372858563810027  0.5670643475872978  0.3230145434381058   
  0.4421304659506191  0.5666461898820572  0.5228940025022624   
  0.4373549754875441  0.5671921747788460  0.7230348506299080   
  0.4373675339985965  0.5672280994502898  0.9230347471651896   
  0.4373332723487167  0.5671850889894614  0.1896887678931662   
  0.4371970554666760  0.5670837411297214  0.3896543984754501   
  0.4377977927758749  0.5669825899984176  0.5897429264120504   
  0.4373193895955509  0.5672214944468763  0.7897028472734675   
  0.4373242490209392  0.5672215394033131  0.9896985383539487   
  0.4373378704687099  0.5671919560048408  0.1563568399273692   
  0.4372051457460415  0.5670409826193463  0.3563394112522857   
  0.4389597802716025  0.5667585247258344  0.5564189643620168   
  0.4373324488724109  0.5672093806176619  0.7563694320812147   
  0.4373346379119099  0.5672196820054722  0.9563669462532118   
  0.4373654203677120  0.5672125507801837  0.0896935587880350   
  0.4373320764321420  0.5671050932523798  0.2896840870481654   
  0.4408179838155419  0.5667458959223026  0.4895330749054736   
  0.4373154525575771  0.5671566569539053  0.6897021431445154   
  0.4373629470993166  0.5672277147554539  0.8897024408619458   
  0.4373184994133794  0.5672202640768234  0.0230299533926228   
  0.4373260008970377  0.5671709357759909  0.2230197294868219   
  0.4374416976647666  0.5672217863258382  0.4229507355404394   
  0.4373446141540001  0.5670681337436321  0.6230513721758442   
  0.4373134199824023  0.5672294849143142  0.8230359682784680   
  0.4373129213033948  0.5672186936367822  0.0119354303107428   
  0.4373167036876850  0.5671756314952177  0.2119252694475549   
  0.4373047104051437  0.5671640957122150  0.4118664237357734   
  0.4374323551965063  0.5670391268124959  0.6119635329357180   
  0.4373074386609801  0.5672255911628099  0.8119409674912106   
  0.4373589308835832  0.5672112722313400  0.0785984782753175   
  0.4373395300231309  0.5671221669109769  0.2785888863854282   
  0.4389293096419138  0.5670405685288173  0.4784294092473971   
  0.4373024952544000  0.5671427979352117  0.6786073569925719   
  0.4373524817500041  0.5672249002407597  0.8786075258256716   
  0.4373449141958758  0.5671914654114261  0.1452620918726026   
  0.4372286392145668  0.5670444884668981  0.3452473115609678   
  0.4393633717494581  0.5664654413449881  0.5453505557210150   
  0.4373415559444496  0.5671979272810148  0.7452741267636327   
  0.4373445043717510  0.5672181694595437  0.9452720696970616   
  0.4374192487493147  0.4280869339283342  0.1119292935264653   
  0.4373480304091331  0.4279540665519050  0.3119211767958632   
  0.4551364228036121  0.4203526808101614  0.5119399192838472   
  0.4373526092783067  0.4280560150329862  0.7119384484193816   
  0.4374137271652003  0.4281053088904230  0.9119380825780183   
  0.4373955212694440  0.4280575285206538  0.1785930719175184   
  0.4372137815365775  0.4279126551459171  0.3785753083815351   
  0.4377369439823013  0.4278291916353041  0.5786675646179589   
  0.4373814293534153  0.4280876220416161  0.7786058091005899   
  0.4373951248154313  0.4280891262979125  0.9786019468385518   
  0.4373939415019805  0.4280889527930185  0.0452650319969194   
  0.4373714595510023  0.4280282485638409  0.2452564018867065   
  0.4377307355993381  0.4282531504018294  0.4451718514277090   
  0.4372140959577493  0.4279596971553019  0.6452801590561492   
  0.4373851382545411  0.4281060092882214  0.8452717584232161   
  0.4373870115971172  0.4280879891993763  0.0230284383222639   
  0.4373785357305522  0.4280366971222094  0.2230196966583335   
  0.4373314324480972  0.4280687952694961  0.4229729262845794   
  0.4372216168332343  0.4279191916276446  0.6230569297261752   
  0.4373730511782838  0.4281038295485686  0.8230341773189096   
  0.4374353563205986  0.4280835986365688  0.0896918676649676   
  0.4373834663165113  0.4279732317003351  0.2896837595297228   
  0.4407490662053988  0.4299355068123489  0.4896189508919235   
  0.4373274622905257  0.4280247467815030  0.6897010179113536   
  0.4374247220760736  0.4281003850927334  0.8897002302241859   
  0.4373978154711793  0.4280704970138061  0.1563560902800702   
  0.4372609329059856  0.4279027163672851  0.3563461369705294   
  0.4383978323026696  0.4279021156077718  0.5564983837217525   
  0.4373766785031918  0.4280904030756361  0.7563680980794629   
  0.4374000093104371  0.4281009647597926  0.9563655064454863   
  0.4374319719031448  0.4280798171024713  0.1230244523428823   
  0.4373439264707244  0.4279313575073189  0.3230163678877318   
  0.4426786066192960  0.4272888098609968  0.5233337103758231   
  0.4373828096600860  0.4280672618873140  0.7230338092818513   
  0.4374266706700922  0.4281043523847430  0.9230333137969708   
  0.4373959800064782  0.4280908277664039  0.0563598911375678   
  0.4373689385820754  0.4280203285135045  0.2563511591241294   
  0.4380547915956328  0.4284353070599352  0.4562569946949679   
  0.4372381642620837  0.4279866843500884  0.6563736182588471   
  0.4373895262052301  0.4281093848851967  0.8563671412965164   
  0.4373853898620794  0.4280531869920665  0.1896882261434243   
  0.4372035066763758  0.4279247921272997  0.3896672004948840   
  0.4374906526004594  0.4278591941672190  0.5897601148218641   
  0.4373723100303621  0.4280939688818179  0.7897012384086750   
  0.4373874686644044  0.4280884901000803  0.9896970701153336   
  0.4373797835172510  0.4280911042393001  0.0119337400470414   
  0.4373720088769204  0.4280454868531649  0.2119249555214680   
  0.4372455848771963  0.4280043549344583  0.4118847641180423   
  0.4372559181572484  0.4278914982581199  0.6119655051321899   
  0.4373659304375934  0.4280993053491002  0.8119388299365582   
  0.4374245978361273  0.4280862023730663  0.0785969042384735   
  0.4373865751760277  0.4279898865878380  0.2785883452756792   
  0.4385610705264895  0.4292370815859883  0.4784912317538428   
  0.4373033822232344  0.4280064105153514  0.6786058866533082   
  0.4374164833545748  0.4281010232784794  0.8786048726758722   
  0.4374162994897475  0.4280678582829296  0.1452611636686285   
  0.4372950709815129  0.4279111429814719  0.3452522208027631   
  0.4387212311574800  0.4280539393446361  0.5453942814684893   
  0.4373850529634069  0.4280808700087135  0.7452727083749338   
  0.4374165915007566  0.4280999015710734  0.9452704642476775   
  0.4160666353910756  0.6310081551999360  0.0619339336089126   
  0.4160715906779018  0.6309478309310919  0.2619228464201129   
  0.4170088907600373  0.6309970698002303  0.4618370788321116   
  0.4160578716073644  0.6309662801644720  0.6619424854114655   
  0.4160644507425033  0.6310234072911456  0.8619426585461269   
  0.4160829395334389  0.6309954961660793  0.1285962930379370   
  0.4160061192262745  0.6308638527263639  0.3285831447061085   
  0.4170548979518216  0.6280630830783238  0.5285464186870570   
  0.4160768434570770  0.6309875650565502  0.7286077703250200   
  0.4160766221712464  0.6310139370550374  0.9286067576170822   
  0.4160716878478397  0.6309886884056084  0.1952596225914078   
  0.4160079902530356  0.6309614190221211  0.3952197436430964   
  0.4163550455431562  0.6307834320864814  0.5952882987106278   
  0.4160576362012804  0.6310270416095705  0.7952752095255491   
  0.4160519128531917  0.6310203097492320  0.9952707870020632   
  0.4160598367586061  0.6310181944056481  0.0396965605340682   
  0.4160799452399786  0.6309737496937231  0.2396858281085059   
  0.4165082321465263  0.6311618338324436  0.4396113178898347   
  0.4160811921047127  0.6309449677424652  0.6397063960937004   
  0.4160611540921550  0.6310333008581992  0.8397034967857024   
  0.4160784239162325  0.6309983488441873  0.1063594354747579   
  0.4160423078665971  0.6308863773653144  0.3063481438710909   
  0.4183999005920782  0.6274933263850286  0.5064015527099386   
  0.4160703076616485  0.6309751270382904  0.7063693191156091   
  0.4160743774598359  0.6310118299708307  0.9063694725472828   
  0.4160747071555377  0.6309878052358400  0.1730223512600944   
  0.4159588995700503  0.6308908448800139  0.3729961701580038   
  0.4167254537412433  0.6305287123687933  0.5730472145506766   
  0.4160646492789581  0.6310148956515889  0.7730365730457507   
  0.4160586170435678  0.6310142543003465  0.9730331736151214   
  0.4160469140115453  0.6310207175924702  0.0063651047182276   
  0.4160672610024534  0.6309852972285626  0.2063538806348220   
  0.4160578878794183  0.6310157070157274  0.4063082225116474   
  0.4162390196826564  0.6308505522631691  0.6063803324632744   
  0.4160527544756363  0.6310310531327303  0.8063699988483179   
  0.4160732081017429  0.6310031140324170  0.0730281618946265   
  0.4160740790797348  0.6309300211791466  0.2730173434573899   
  0.4171008422977707  0.6305896373995239  0.4729282163724591   
  0.4160603890238264  0.6309631326897218  0.6730367155648551   
  0.4160678217150746  0.6310146287166774  0.8730372192167266   
  0.4160743897082142  0.6309861921412576  0.1396906956289641   
  0.4159847022729934  0.6308598755385617  0.3396758657045496   
  0.4169513947149426  0.6290317441645783  0.5396559900593800   
  0.4160689861562616  0.6309936306123518  0.7397029145298433   
  0.4160674234292472  0.6310112495423184  0.9397010240565038   
  0.4160565476061606  0.6310212997580038  0.0286023566569042   
  0.4160783928545229  0.6309814392731710  0.2285909753725690   
  0.4162959015561114  0.6311001401433174  0.4285243011367399   
  0.4161121089013378  0.6309336049348886  0.6286127277178721   
  0.4160601835940341  0.6310354431520366  0.8286086412571407   
  0.4160823781370624  0.6310029403962290  0.0952652415718873   
  0.4160581503329368  0.6309011404254008  0.2952542648969256   
  0.4185390308153316  0.6296773625488825  0.4952528954093722   
  0.4160699395045171  0.6309753750527136  0.6952745690096620   
  0.4160785737484929  0.6310160143381651  0.8952752524977825   
  0.4160731112647014  0.6309928831516913  0.1619278396495005   
  0.4159596245994805  0.6308707583520885  0.3619052284266431   
  0.4169264088019631  0.6302765204930267  0.5619514701756430   
  0.4160655170918730  0.6310114202350121  0.7619417991633455   
  0.4160600312729770  0.6310153868087056  0.9619387855217241   
  0.4162199277353551  0.3642130900424689  0.0285990889384991   
  0.4162035214953406  0.3641659610606780  0.2285908086294057   
  0.4160687217918522  0.3642995432494587  0.4285681128009600   
  0.4159725126299278  0.3640847873116257  0.6286187664588638   
  0.4162067405233714  0.3642270310395830  0.8286049570542957   
  0.4162503484880915  0.3642219692318633  0.0952625163104912   
  0.4161833247631179  0.3641109505605016  0.2952554886090937   
  0.4172587461267412  0.3666891566829804  0.4953425247554293   
  0.4161190938443511  0.3641864881249148  0.6952727248980466   
  0.4162387045880749  0.3642428846104551  0.8952710337504044   
  0.4162208430501764  0.3642027953721438  0.1619264377346141   
  0.4160548891359923  0.3640410703312966  0.3619202456907118   
  0.4165305391758167  0.3643431659970702  0.5619997579655802   
  0.4161858114666259  0.3642323569095325  0.7619384894948240   
  0.4162212553098072  0.3642315234738263  0.9619356014669904   
  0.4162084085130715  0.3642196849055495  0.0063620560363304   
  0.4161998806960412  0.3641803229844669  0.2063537377571762   
  0.4159914166955971  0.3641158515979086  0.4063363740333656   
  0.4159994833447129  0.3640853022655008  0.6063930461273159   
  0.4161903011503796  0.3642300413879624  0.8063667737934281   
  0.4162451134492713  0.3642025019292277  0.1396890834469673   
  0.4161189081149388  0.3640439802828013  0.3396833759862545   
  0.4166524744927997  0.3654200815195594  0.5397854220044209   
  0.4161865320785552  0.3642275583600423  0.7397005079086938   
  0.4162416932783017  0.3642345137928942  0.9396984151222725   
  0.4162339869278000  0.3642260546955143  0.0730254100383405   
  0.4161864973900151  0.3641416743365369  0.2730167449274745   
  0.4163439951163781  0.3658559815655593  0.4729846622738165   
  0.4160703900647746  0.3641583921873703  0.6730356755790368   
  0.4162262873535241  0.3642418883389880  0.8730327127611659   
  0.4162432706106571  0.3642230532994191  0.1063568997371149   
  0.4161646678061999  0.3640995164613798  0.3063502554004103   
  0.4174484979324191  0.3667035705603041  0.5062446363915853   
  0.4161360670001457  0.3642051739422953  0.7063672137476544   
  0.4162349318846807  0.3642453618683206  0.9063659417752206   
  0.4162239263913960  0.3642154843619494  0.0396939843836677   
  0.4161983582544124  0.3641644557441452  0.2396853468644835   
  0.4161625816627748  0.3644582106762613  0.4396521698249032   
  0.4159848139203035  0.3641090977875976  0.6397103602988352   
  0.4162133316052348  0.3642338503829237  0.8396999988751688   
  0.4162234803837137  0.3641934256310151  0.1730212339944188   
  0.4160221630872130  0.3640362494675884  0.3730130635346924   
  0.4163496075397504  0.3641805728719945  0.5730873643335386   
  0.4161934116950263  0.3642291618448255  0.7730332068772228   
  0.4162227793458726  0.3642220684827180  0.9730301161052850   
  0.4162226157966700  0.3642247764439617  0.0619307432612999   
  0.4161851960128899  0.3641548063383766  0.2619224716704949   
  0.4163644834607254  0.3651318249201410  0.4619097091394906   
  0.4160319686533214  0.3641413612004243  0.6619421589073156   
  0.4162137188739834  0.3642448009594048  0.8619380805374064   
  0.4162508576627530  0.3642131847859034  0.1285943820310322   
  0.4161451191961874  0.3640672975085195  0.3285888274137676   
  0.4177015955178476  0.3659776192860349  0.5286814677904204   
  0.4161798961324337  0.3642233068814420  0.7286056048031355   
  0.4162458876423969  0.3642410388788164  0.9286037257000501   
  0.4162078075366153  0.3641842698134496  0.1952591129235373   
  0.4159945992522367  0.3640731097069221  0.3952464701027125   
  0.4160588893477666  0.3640889554860252  0.5953038552465557   
  0.4161909049947070  0.3642286243125241  0.7952718696143393   
  0.4162121538407106  0.3642162688698960  0.9952674260010426   
  0.3826291570018086  0.6838585313061216  0.0563637492315650   
  0.3826509948723853  0.6838207438638833  0.2563515137921897   
  0.3831955277474393  0.6835258452682353  0.4563210024664599   
  0.3826823608743197  0.6838763593137145  0.6563695099119258   
  0.3826304868569324  0.6838758047086770  0.8563726168976800   
  0.3826325353494155  0.6838292011172271  0.1230248630924891   
  0.3825865276717124  0.6837253242489751  0.3230106825293149   
  0.3826072996318786  0.6791154767728997  0.5229883360004450   
  0.3826329132405633  0.6838260536653706  0.7230374958418366   
  0.3826214635101550  0.6838372822782475  0.9230364445999157   
  0.3826480143198623  0.6838511966879253  0.1896877977343010   
  0.3826141481188614  0.6838759138256378  0.3896575337397934   
  0.3829083042526875  0.6834212084149840  0.5896873731844892   
  0.3826339935620382  0.6838853565393279  0.7897041369315403   
  0.3826200279246805  0.6838708006199781  0.9896999055209079   
  0.3826193932141706  0.6838777790055417  0.0119364504796806   
  0.3826509292917777  0.6838596354807578  0.2119241040901727   
  0.3827144191251364  0.6839390868713195  0.4118848432687798   
  0.3827927973606151  0.6837486256059861  0.6119334194824546   
  0.3826328105456795  0.6838970912998050  0.8119423264203647   
  0.3826283677524387  0.6838380730191744  0.0785993712768729   
  0.3826366315929874  0.6837784641144680  0.2785873318933412   
  0.3832744180847882  0.6820188560645661  0.4785986831864122   
  0.3826572390437093  0.6838487534949564  0.6786078984215962   
  0.3826253242069839  0.6838445280319974  0.8786098126951529   
  0.3826347793526494  0.6838349362746357  0.1452604799546933   
  0.3825699388721162  0.6837469638335989  0.3452422037395166   
  0.3829359258108624  0.6811753089925574  0.5452040872577157   
  0.3826304928647630  0.6838396452907745  0.7452746129203121   
  0.3826183204871043  0.6838471518237839  0.9452721004219100   
  0.3826283084142545  0.6838675149664795  0.0452684398200276   
  0.3826545741333760  0.6838358068187276  0.2452564235495913   
  0.3830674021518021  0.6838002918281632  0.4452150129450914   
  0.3827018195632377  0.6838750182585400  0.6452725592864397   
  0.3826321051987165  0.6838833625981309  0.8452766525682875   
  0.3826310791589052  0.6838325990602812  0.1119296781056249   
  0.3826019098482050  0.6837380433650395  0.3119162959647355   
  0.3826292704322043  0.6780247175328142  0.5119149216529024   
  0.3826360864171292  0.6838244328906953  0.7119415886830680   
  0.3826218355436311  0.6838377365895383  0.9119411353731692   
  0.3826428114228051  0.6838432571648241  0.1785921824496270   
  0.3825888172776430  0.6838251433619789  0.3785639059957973   
  0.3829812197796940  0.6831332620380692  0.5785839009915392   
  0.3826340435363420  0.6838711450593493  0.7786081410082133   
  0.3826197908179623  0.6838592090732760  0.9786042963025139   
  0.3826248818501057  0.6838761412494989  0.0230320190260116   
  0.3826578266286447  0.6838534146155411  0.2230195698393302   
  0.3827922658396403  0.6839388572766865  0.4229805534048836   
  0.3827551987773461  0.6838244557017816  0.6230316497289365   
  0.3826347132520524  0.6838952907960660  0.8230382647541745   
  0.3826312839661981  0.6838357833476607  0.0896944744568842   
  0.3826305000273038  0.6837636458685523  0.2896823596785367   
  0.3835018160235322  0.6805001257733494  0.4897444682606888   
  0.3826511561396728  0.6838455336209535  0.6897038646335432   
  0.3826270340498610  0.6838458271492200  0.8897050182174056   
  0.3826406829260947  0.6838448701977740  0.1563557766823109   
  0.3825691451602182  0.6837679454817120  0.3563357386226826   
  0.3830423881024174  0.6821130453463553  0.5563202060802723   
  0.3826325113693656  0.6838583841651413  0.7563706847962948   
  0.3826207069016689  0.6838572312791769  0.9563676568750807   
  0.3829098362621863  0.3112317365283772  0.0230281107855319   
  0.3828908895012404  0.3111898852889610  0.2230198532751615   
  0.3825310812324787  0.3114720686305716  0.4230242355635667   
  0.3825884180105703  0.3111779923300517  0.6230432744690901   
  0.3828902394937046  0.3112504797276685  0.8230330860230026   
  0.3829223829648782  0.3112614266278868  0.0896915191816774   
  0.3828462328977409  0.3111693795496890  0.2896843563659104   
  0.3816284114315209  0.3164140298512734  0.4897269503027601   
  0.3827413177937515  0.3112650140071764  0.6897029187868213   
  0.3829146530244500  0.3112809059156518  0.8896998878341833   
  0.3829124720064812  0.3112314902679998  0.1563545522103951   
  0.3827192094491707  0.3110943331888265  0.3563519485238515   
  0.3827050948440913  0.3122321015413334  0.5563771508248436   
  0.3828511132576864  0.3112845764351420  0.7563668557482401   
  0.3829100793702125  0.3112583414802046  0.9563637554472777   
  0.3829036237784678  0.3112325508575964  0.0119322361489367   
  0.3828912115870224  0.3111957190579560  0.2119238971768311   
  0.3825621172865681  0.3113166674305603  0.4119265672697594   
  0.3825721312821528  0.3111870295181305  0.6119480102099573   
  0.3828814563326830  0.3112518167412617  0.8119370778225630   
  0.3829162526484851  0.3112560081637739  0.0785961549144929   
  0.3828507017518916  0.3111862233684306  0.2785883535030607   
  0.3819356238733249  0.3146569835564677  0.4786368877780305   
  0.3827121556748168  0.3112462186456710  0.6786072194790336   
  0.3829088405938066  0.3112743659126167  0.8786039384052771   
  0.3829184432066981  0.3112350837341893  0.1452587368443758   
  0.3827588658439538  0.3110991390609357  0.3452557827857063   
  0.3825609902965112  0.3130945045018336  0.5452769539810021   
  0.3828409365646053  0.3112918346319162  0.7452710467339330   
  0.3829163411238454  0.3112643982583307  0.9452680217138578   
  0.3829092119797721  0.3112477948976391  0.0563601484830514   
  0.3828665017133730  0.3111899495796422  0.2563520238688000   
  0.3824285515727155  0.3126389818293305  0.4563783317280325   
  0.3826531514297500  0.3112161738563159  0.6563722666735146   
  0.3828970021985683  0.3112685455134780  0.8563668062366290   
  0.3829056990511503  0.3112014255470541  0.1896874090763419   
  0.3826110629919128  0.3111402348695833  0.3896870000913140   
  0.3826115183895809  0.3113296955546332  0.5897142288211512   
  0.3828759255775935  0.3112561052822684  0.7896995099840325   
  0.3829103979904431  0.3112306523039408  0.9896958244791705   
  0.3829246120807994  0.3112565542852224  0.1230228772266102   
  0.3828019678971586  0.3111359895304986  0.3230178763816340   
  0.3824787918021286  0.3155573037864770  0.5229880827549280   
  0.3828117934145965  0.3112981540537874  0.7230348494793475   
  0.3829210453044993  0.3112784343237394  0.9230322606395802   
  0.3829111365399953  0.3112384545721341  0.0452644307495618   
  0.3828782384764580  0.3111918474531947  0.2452561312783743   
  0.3825067806000177  0.3120790517892189  0.4452762282136646   
  0.3826215052876591  0.3111893641067738  0.6452771530960604   
  0.3828982807387504  0.3112569726100460  0.8452709379259815   
  0.3829195853107876  0.3112593309961440  0.1119271478034705   
  0.3828204154101584  0.3111552771765389  0.3119218987216996   
  0.3815126137817231  0.3185185712980569  0.5118451610298251   
  0.3827866176015249  0.3112934203431337  0.7119393693713292   
  0.3829163358116645  0.3112804271570653  0.9119366300651350   
  0.3829127612574226  0.3112081532542632  0.1785913711315956   
  0.3826470396145680  0.3111221819912515  0.3785901445953428   
  0.3826552270866159  0.3114714270514369  0.5786182023623994   
  0.3828687406625519  0.3112630553237139  0.7786031850763777   
  0.3829128192691797  0.3112372860434007  0.9785998685305941   
  0.3398005516561753  0.7214532587334688  0.0619347443197782   
  0.3398234930291224  0.7214227247522160  0.2619212705909177   
  0.3402563034847645  0.7203720864782568  0.4619514972579282   
  0.3398864631745724  0.7215563418140079  0.6619397687527311   
  0.3398074615467834  0.7214761626849793  0.8619449289382715   
  0.3397949449501994  0.7214114944225472  0.1285944840636475   
  0.3397752634111058  0.7213746798057628  0.3285780915809724   
  0.3397835660520556  0.7172073504783611  0.5285566316500834   
  0.3398113921501533  0.7214411536075716  0.7286091001377386   
  0.3397841825326964  0.7214211404281343  0.9286069193676809   
  0.3398263631708502  0.7214688980242414  0.1952576930766767   
  0.3398579989027155  0.7215966158909666  0.3952339766350974   
  0.3400538823682027  0.7211124322501092  0.5952418249596789   
  0.3398202530303536  0.7215170860120850  0.7952764732899738   
  0.3397994676033349  0.7214880788628264  0.9952707035721957   
  0.3397996597093496  0.7214911690510490  0.0063654892653489   
  0.3398301408988402  0.7214782738114707  0.2063524962339258   
  0.3398985263092058  0.7216157075371967  0.4063288046123290   
  0.3400180157240271  0.7213367207140848  0.6063413911656710   
  0.3398193835889884  0.7215241372435983  0.8063717235987156   
  0.3397967292290502  0.7214308287107727  0.0730287614228757   
  0.3398178150355733  0.7213993415563422  0.2730155883492102   
  0.3402795988778209  0.7194212422389157  0.4730625093401102   
  0.3398656758118861  0.7215216520790122  0.6730355532519425   
  0.3397994968538285  0.7214506141164492  0.8730395980850503   
  0.3398025671002571  0.7214228641308651  0.1396889276252011   
  0.3397758462937759  0.7214042157104359  0.3396714712010649   
  0.3398824073317357  0.7181918626976724  0.5396257657880881   
  0.3398093842509269  0.7214453322386447  0.7397039069791944   
  0.3397848006020681  0.7214295300949516  0.9397013299049775   
  0.3398018486601018  0.7214818779919057  0.0286035075867801   
  0.3398325022514328  0.7214592925841359  0.2285901786794753   
  0.3400251734689519  0.7214848670212390  0.4285769785731617   
  0.3399601858904475  0.7215352223199005  0.6285967501903826   
  0.3398170034676724  0.7215086564199638  0.8286109400302664   
  0.3397941341546016  0.7214156796049949  0.0952644973180838   
  0.3398032062894885  0.7213811761728195  0.2952505615447762   
  0.3399889175746083  0.7168957181912177  0.4952979813303102   
  0.3398376295300309  0.7214732614558983  0.6952757590978820   
  0.3397936623094822  0.7214336926512317  0.8952763894774094   
  0.3398115535855837  0.7214472658236915  0.1619255612444732   
  0.3397884859316491  0.7214802816153494  0.3619045354862394   
  0.3401076664427620  0.7197314852203149  0.5618736429563214   
  0.3398142148161725  0.7214791045307720  0.7619422440661126   
  0.3397925204847638  0.7214583931790415  0.9619381717898676   
  0.3398016983553234  0.7214709211403445  0.0396978474207899   
  0.3398321654864631  0.7214478013173249  0.2396849149965448   
  0.3401105122401233  0.7212989173143711  0.4396771622452462   
  0.3399350206168990  0.7215641538865469  0.6396939196721476   
  0.3398124555221642  0.7214996069969004  0.8397061692744288   
  0.3397926740961097  0.7214149610507619  0.1063588567653895   
  0.3397931979745010  0.7213721057738738  0.3063442591981413   
  0.3397681050100445  0.7157001680466379  0.5063635820411250   
  0.3398224032763366  0.7214506121992201  0.7063704643450421   
  0.3397861641573598  0.7214242510689601  0.9063706752244016   
  0.3398150545570218  0.7214451056739009  0.1730201941321852   
  0.3397985739585110  0.7215128459301638  0.3729979568282431   
  0.3401009378907744  0.7203501745906138  0.5729741935676742   
  0.3398134920465168  0.7214814381227939  0.7730374333795851   
  0.3397927065916022  0.7214577793833996  0.9730329717674095   
  0.3402423000340136  0.2732904368139728  0.0063614964454928   
  0.3402288444309036  0.2732613453244070  0.2063527702908985   
  0.3398383891157977  0.2734767996565495  0.4063679408608323   
  0.3398615398918494  0.2734090711590582  0.6063658449289875   
  0.3402107102512133  0.2733232020161367  0.8063658521784873   
  0.3402415362408533  0.2733324195597362  0.0730262714625312   
  0.3401704212049950  0.2732907725198572  0.2730184086692020   
  0.3392160183909141  0.2768646354878683  0.4730902913914292   
  0.3400012082135575  0.2733740667750908  0.6730391460649869   
  0.3402297006226149  0.2733589747008338  0.8730331988660893   
  0.3402468979177016  0.2733259091116906  0.1396872696099223   
  0.3400686199379521  0.2732396359428364  0.3396852959203329   
  0.3395974767857837  0.2767051345241924  0.5396429684688115   
  0.3401378245990756  0.2734263547240374  0.7397010528072059   
  0.3402413491799550  0.2733526369725539  0.9396973278131142   
  0.3402450517497115  0.2732919694928313  0.0285992190432225   
  0.3402211054768571  0.2732608033650266  0.2285906864938596   
  0.3397518953354677  0.2739566710930603  0.4286225950100473   
  0.3398957286011637  0.2733098298297918  0.6286078592479853   
  0.3402220704089132  0.2733230614055913  0.8286044459421618   
  0.3402440074989173  0.2732995183044125  0.1619246241460388   
  0.3400054853983079  0.2732413654395032  0.3619256210187132   
  0.3398190747569174  0.2746178228742124  0.5619066466556504   
  0.3401682247368143  0.2733845148583285  0.7619370594360859   
  0.3402390324348019  0.2733273484501169  0.9619336078396117   
  0.3402440607058850  0.2733539055740124  0.0952623797521994   
  0.3401504761853502  0.2732884990011115  0.2952563376256947   
  0.3386205230863766  0.2798086417071701  0.4952761129183401   
  0.3400507022411148  0.2734177121651271  0.6952763230356496   
  0.3402367450909267  0.2733763034598482  0.8952710998617732   
  0.3402491488323562  0.2733363790107930  0.1285925408943669   
  0.3400968672666949  0.2732670977369764  0.3285895757302626   
  0.3395739239739513  0.2785026632164573  0.5285059715948677   
  0.3401206013716092  0.2734359079584010  0.7286065342187840   
  0.3402433754513581  0.2733636913857396  0.9286026200569140   
  0.3402401973900950  0.2733249428167852  0.0619314583485675   
  0.3401856764957927  0.2732825444239353  0.2619235557919595   
  0.3394289020881800  0.2757551458164258  0.4619830856926797   
  0.3399731651481233  0.2733450914636961  0.6619434558591237   
  0.3402257935290294  0.2733481801260496  0.8619381469543583   
  0.3402361465830666  0.2732659280050527  0.1952576764129930   
  0.3398870973639632  0.2733584741269368  0.3952682993927326   
  0.3398442041489602  0.2735419334113516  0.5952649056252923   
  0.3402042710929365  0.2733320720038321  0.7952703743978518   
  0.3402451680284173  0.2732916334702580  0.9952665095984585   
  0.3402435711588225  0.2733499906892192  0.1063565347625683   
  0.3401323410642334  0.2732847939282124  0.3063513734406698   
  0.3384155978491492  0.2810886090845202  0.5063344730060777   
  0.3400750057535760  0.2734320249997779  0.7063709946073331   
  0.3402381210093139  0.2733761181909955  0.9063657354986745   
  0.3402448799163906  0.2732864111086570  0.1730197199128085   
  0.3399558198257182  0.2732628267536512  0.3730227541132862   
  0.3398471994443781  0.2740910861725396  0.5730161811608383   
  0.3401838859747670  0.2733669595329431  0.7730319659138871   
  0.3402420162136579  0.2733142461920295  0.9730287325933915   
  0.3402445390988191  0.2733035095441139  0.0396943826782987   
  0.3402098142441190  0.2732699639701934  0.2396859037520329   
  0.3396818270670678  0.2743738661266306  0.4397276933237251   
  0.3399243845785165  0.2733100798380335  0.6397050856776971   
  0.3402266115186166  0.2733269679737305  0.8396998185166851   
  0.2911013680792465  0.7409608292344743  0.0119364972714280   
  0.2911326334771971  0.7409515246279739  0.2119227436905788   
  0.2912392875999146  0.7410992544388435  0.4119162621070629   
  0.2913178622030870  0.7409131339634598  0.6119113367637681   
  0.2911242515950150  0.7410005830090398  0.8119434059016939   
  0.2910957285492088  0.7408864457488349  0.0785987109861352   
  0.2911199180811082  0.7408843928853415  0.2785839161326322   
  0.2914513493504884  0.7383387313822638  0.4786354122629461   
  0.2911716683576060  0.7410217526368470  0.6786064784540145   
  0.2910992580802798  0.7409111078362187  0.8786100926284988   
  0.2911054927820516  0.7409014267631235  0.1452588843272125   
  0.2910994300455272  0.7409835279073675  0.3452402931742711   
  0.2912806010923461  0.7383589690147332  0.5452045307131144   
  0.2911174829141245  0.7409422431139205  0.7452750478339070   
  0.2910887591824363  0.7409033130166591  0.9452720880973402   
  0.2911033275302444  0.7409241966116653  0.0563637809576534   
  0.2911308267966675  0.7409180214906712  0.2563498397866226   
  0.2914929432205540  0.7399535611999397  0.4563899721812703   
  0.2912136380244803  0.7410873043871575  0.6563635164113890   
  0.2911125856602155  0.7409546825143281  0.8563736659892029   
  0.2910949613093265  0.7408738307486900  0.1230240914117928   
  0.2910956403495248  0.7409017800396711  0.3230066961921452   
  0.2912032551433370  0.7368468702750590  0.5230017989328815   
  0.2911224827104775  0.7409324900023009  0.7230376948439172   
  0.2910842905205584  0.7408776031754130  0.9230365192487469   
  0.2911271875693586  0.7409337612962048  0.1896865951107571   
  0.2911613265651098  0.7411290139419648  0.3896694435636263   
  0.2913695687555418  0.7404411124182033  0.5896502916487876   
  0.2911236182246100  0.7409893202761992  0.7897054005367607   
  0.2911017463626919  0.7409516493111497  0.9897000154246172   
  0.2911023014930194  0.7409338202719411  0.0452684113464628   
  0.2911345815191950  0.7409214768295342  0.2452544440572169   
  0.2914256235646207  0.7404636940324920  0.4452819878766476   
  0.2912391935411449  0.7410896062772352  0.6452644832593961   
  0.2911145344284449  0.7409660258351920  0.8452774130528837   
  0.2910913566229922  0.7408743376104781  0.1119284599945729   
  0.2911006020124987  0.7408844603462867  0.3119118270374486   
  0.2912587636972219  0.7362708066690544  0.5119200847915266   
  0.2911264721586022  0.7409417255477067  0.7119415917023133   
  0.2910834063120760  0.7408826601879070  0.9119409898182269   
  0.2911206357901648  0.7409189070383633  0.1785906590741533   
  0.2911371911084899  0.7410985973684987  0.3785725006095291   
  0.2913926027974654  0.7400421495852356  0.5785463786862053   
  0.2911200682953563  0.7409676874854227  0.7786090919892814   
  0.2910962260586700  0.7409328264334079  0.9786040935425078   
  0.2911037058827048  0.7409496885205726  0.0230324902249492   
  0.2911370034357432  0.7409398564060936  0.2230187719909793   
  0.2912928260220298  0.7409773592812101  0.4230178852722446   
  0.2912901505353886  0.7410169314411732  0.6230133044329662   
  0.2911234123227686  0.7409874606622324  0.8230398486799899   
  0.2910946054111676  0.7408743887088818  0.0896941071081869   
  0.2911150494566144  0.7408808761455461  0.2896790678505283   
  0.2914796974796730  0.7372479627882313  0.4897315456035329   
  0.2911537617083866  0.7409857586441575  0.6897033661542693   
  0.2910952584196451  0.7408971935349129  0.8897057893612228   
  0.2911125855626864  0.7409143060899623  0.1563546440478021   
  0.2911069594922679  0.7410291244432869  0.3563355674582169   
  0.2913404235564556  0.7389745697108694  0.5562986605803601   
  0.2911193010208564  0.7409546753532723  0.7563713717623770   
  0.2910927115584343  0.7409183841743996  0.9563676615297183   
  0.2916252311847032  0.2534360507687126  0.0230287714194404   
  0.2916027355335373  0.2534180117274687  0.2230198393097922   
  0.2911230905689663  0.2541195347361125  0.4230537342899297   
  0.2912664477231743  0.2535216537201919  0.6230309958920728   
  0.2915979458856981  0.2534793632220840  0.8230338724242543   
  0.2916210070488106  0.2535150142033302  0.0896928998400242   
  0.2915219254918924  0.2535147704998195  0.2896860451871177   
  0.2903355998592829  0.2579776462263368  0.4897091210241413   
  0.2914065663539560  0.2536307757915282  0.6897085267157124   
  0.2916111913258632  0.2535443650098870  0.8897006688584810   
  0.2916256208518746  0.2534665710373218  0.1563534478920445   
  0.2913808057608307  0.2534827904547967  0.3563539762794079   
  0.2911404871306047  0.2554414046077227  0.5563063605874277   
  0.2915282626689475  0.2536024354845452  0.7563678426251599   
  0.2916181184806206  0.2534925678143196  0.9563632324976155   
  0.2916186659565625  0.2534739674006161  0.0563618394657155   
  0.2915665942378922  0.2534615677960943  0.2563532437454441   
  0.2908685373437052  0.2555265149431847  0.4564118826363099   
  0.2913378980924435  0.2535239330878767  0.6563734890919548   
  0.2916046978797553  0.2534953731789003  0.8563680779268452   
  0.2916260831935062  0.2535033889649085  0.1230223556411190   
  0.2914625556764534  0.2535202762079365  0.3230186200988001   
  0.2906717212015266  0.2587388482991813  0.5229714977350639   
  0.2914737298438084  0.2536637727859343  0.7230387639424407   
  0.2916194055396844  0.2535403361781263  0.9230321699211927   
  0.2916199498772940  0.2534246745966939  0.1896862713740290   
  0.2912605807436464  0.2535861458295656  0.3896980649916344   
  0.2912017469300636  0.2539620640914961  0.5896764584584417   
  0.2915734832825834  0.2535213437690018  0.7896998566298876   
  0.2916241131150201  0.2534492620931275  0.9896956548146392   
  0.2916259837517785  0.2534289722472991  0.0119327998884344   
  0.2916095032977424  0.2534101151960471  0.2119239531601949   
  0.2911762191125078  0.2538631718060032  0.4119530519706629   
  0.2912383300097758  0.2535884782921585  0.6119318993814176   
  0.2915916241917458  0.2534777737935485  0.8119377255381792   
  0.2916265088001424  0.2534886524347613  0.1452583363180864   
  0.2914158273461638  0.2534851152835031  0.3452572886111298   
  0.2910875602457281  0.2563762725690424  0.5451996963832499   
  0.2915105028931393  0.2536367237968875  0.7452728815422205   
  0.2916206544258415  0.2535136432228668  0.9452680957943898   
  0.2916218969599242  0.2534964286017569  0.0785979375532406   
  0.2915399492909501  0.2534950666732669  0.2785905013392522   
  0.2905077612336910  0.2569925684295029  0.4786449973440128   
  0.2913819195610756  0.2536012367941467  0.6786132270203851   
  0.2916095222912745  0.2535329103692874  0.8786051119488860   
  0.2916233220440461  0.2534643227511282  0.0452662677430880   
  0.2915833675976174  0.2534509200455162  0.2452576334247425   
  0.2909759373235374  0.2549345686612341  0.4453146122800860   
  0.2913093700745435  0.2535030575643376  0.6452766645627008   
  0.2916056736785393  0.2534867679312995  0.8452722072517673   
  0.2916238468473580  0.2535116090182896  0.1119275351998610   
  0.2914875183406949  0.2535224595462182  0.3119227334023051   
  0.2903501366178389  0.2594461484561279  0.5119090328557832   
  0.2914498110070483  0.2536659366448433  0.7119439984541884   
  0.2916153394843519  0.2535495567276342  0.9119369737030141   
  0.2916262382091830  0.2534377823789882  0.1785906616953383   
  0.2913029437628794  0.2535360352721128  0.3785996034315744   
  0.2911916450019589  0.2543007128671135  0.5785735404065804   
  0.2915608884854066  0.2535465592375914  0.7786042180469366   
  0.2916232600543225  0.2534630410050696  0.9785998499668196   
  0.2404145899601673  0.7407283460034932  0.0619332175073168   
  0.2404408178220976  0.7407491883539379  0.2619182148088015   
  0.2408105705186117  0.7396010660114030  0.4619585965169790   
  0.2405267859113422  0.7409045588839263  0.6619352323304071   
  0.2404258423022796  0.7407586147235463  0.8619437730876029   
  0.2404095488962241  0.7407065276866192  0.1285939550081920   
  0.2404103888736699  0.7408081603853205  0.3285756350298428   
  0.2405540086763196  0.7383058466906220  0.5285683476998173   
  0.2404373625584597  0.7407754874260775  0.7286090166929284   
  0.2403984433635387  0.7407075781929251  0.9286069168571345   
  0.2404444523951454  0.7407572010400543  0.1952572778159194   
  0.2405047702180028  0.7409992694393850  0.3952489176645102   
  0.2406931377906005  0.7404930897170701  0.5952305618145033   
  0.2404413927863160  0.7408148355669084  0.7952774912378899   
  0.2404171654922109  0.7407700013802625  0.9952710155354580   
  0.2404184424232554  0.7407524411581790  0.0286028425371470   
  0.2404513455428230  0.7407536812759119  0.2285886665207286   
  0.2406586337896215  0.7406827155985454  0.4286044178040882   
  0.2406075167295967  0.7408798319207079  0.6285876937982522   
  0.2404402490016722  0.7407883170209431  0.8286111837573884   
  0.2404068859909358  0.7406953865005619  0.0952634748842129   
  0.2404245677293773  0.7407358176075647  0.2952468533589538   
  0.2407534092834567  0.7379227860180606  0.4952762069987813   
  0.2404661178115504  0.7408131239267703  0.6952740628243816   
  0.2404089583263911  0.7407142485025062  0.8952759249761613   
  0.2404274458402043  0.7407354053851023  0.1619248448090573   
  0.2404329561677656  0.7409402002391161  0.3619078070843997   
  0.2406879285957331  0.7395047219780224  0.5618809352477570   
  0.2404357794301788  0.7407873573801425  0.7619434150333717   
  0.2404087397429606  0.7407397082706098  0.9619387621612603   
  0.2404142995903698  0.7407689082175679  0.0063663742625053   
  0.2404458222550261  0.7407628932748764  0.2063524487177943   
  0.2405476561635922  0.7409607393945805  0.4063494551744853   
  0.2406591070205621  0.7406957575084476  0.6063330728583196   
  0.2404381130942994  0.7408133783946411  0.8063731569662735   
  0.2404123526917417  0.7407119684160506  0.0730282581503943   
  0.2404347708789132  0.7407354294768140  0.2730129953330049   
  0.2408412829628901  0.7390352157883484  0.4730638156786853   
  0.2405005422943702  0.7408767658101141  0.6730327623040537   
  0.2404171795072187  0.7407403672417701  0.8730391435885707   
  0.2404159774813053  0.7407114099132528  0.1396892580303160   
  0.2404124784813391  0.7408506265951615  0.3396708058947482   
  0.2405836101685495  0.7387455720201146  0.5396562103743463   
  0.2404324654485777  0.7407737845458300  0.7397049334854771   
  0.2404007065193028  0.7407176362073216  0.9397021957010594   
  0.2404166771302769  0.7407436141200492  0.0396978858421377   
  0.2404494628138920  0.7407462546381751  0.2396834436561974   
  0.2407318950890556  0.7404272107403997  0.4397105570724023   
  0.2405759753020860  0.7409066115214600  0.6396877084094967   
  0.2404335959528865  0.7407772127712278  0.8397065077938493   
  0.2404049500353054  0.7407003715820153  0.1063585994840039   
  0.2404187726381508  0.7407471681590394  0.3063412361508639   
  0.2406684860286390  0.7377627783534777  0.5063607551042750   
  0.2404461592455007  0.7407941126808097  0.7063705892331811   
  0.2403994489653840  0.7407093607237982  0.9063709794252759   
  0.2404338464955345  0.7407349756822939  0.1730201247520924   
  0.2404498066432268  0.7409737469769482  0.3730044309812470   
  0.2407019755873705  0.7398767502428214  0.5729801307333204   
  0.2404348819716020  0.7407871394287824  0.7730393315439841   
  0.2404098989377346  0.7407405840095294  0.9730342611375349   
  0.2409406490673689  0.2533031882086192  0.0063630861222848   
  0.2409280129252451  0.2532923393953013  0.2063530238091644   
  0.2405160556824981  0.2537450805980157  0.4063727545724305   
  0.2405512739168501  0.2535707170839103  0.6063530933093730   
  0.2409018487787264  0.2533791850199663  0.8063679918278694   
  0.2409366581211643  0.2533652708348413  0.0730286752483522   
  0.2408624326580409  0.2534016968393260  0.2730194939701889   
  0.2398843057949662  0.2555990338163454  0.4730556834645228   
  0.2406902695524451  0.2534935578198656  0.6730434775692018   
  0.2409252045245509  0.2534018060338212  0.8730355697138137   
  0.2409450635120223  0.2533852699643617  0.1396885801477907   
  0.2407393009827956  0.2534824384467811  0.3396854654802723   
  0.2402723619026332  0.2561219033971085  0.5396528211889873   
  0.2408156834826514  0.2535664677986844  0.7397054511070991   
  0.2409386995157305  0.2534077550572889  0.9396985460223064   
  0.2409410256248776  0.2533338971166259  0.0396964967549351   
  0.2409064725180059  0.2533428997642702  0.2396864949486144   
  0.2403245324751282  0.2545010979316302  0.4397259545331664   
  0.2406203781376490  0.2534106340443927  0.6397037586159300   
  0.2409197484551484  0.2533689658589608  0.8397024011375649   
  0.2409399684035805  0.2534027097408185  0.1063588125346371   
  0.2408110017443335  0.2534748892309509  0.3063517707270620   
  0.2397097122251992  0.2569831835693321  0.5063519793703435   
  0.2407564294958462  0.2535845086643747  0.7063760625152895   
  0.2409308559586805  0.2534367697434590  0.9063674450204715   
  0.2409445314154013  0.2533284334802914  0.1730196630667962   
  0.2406377060090676  0.2535090571775243  0.3730240935472651   
  0.2404992862376076  0.2544081835086445  0.5729927671408390   
  0.2408683721860996  0.2534757642211858  0.7730354002068935   
  0.2409386887561666  0.2533482027950456  0.9730300750577783   
  0.2409440324333403  0.2533188849899233  0.0286019506091293   
  0.2409190460060557  0.2533223279430530  0.2285918908234876   
  0.2404089408636025  0.2541868760715786  0.4286263496140350   
  0.2405979043148605  0.2534221586235148  0.6286055005470104   
  0.2409179344498398  0.2533641246803455  0.8286072381090506   
  0.2409389123189527  0.2534035193345758  0.0952651802468054   
  0.2408332529995718  0.2534674065874611  0.2952575111060227   
  0.2397044127840289  0.2566156610810637  0.4952665044304183   
  0.2407355770526038  0.2535668150790826  0.6952816035396054   
  0.2409309756201665  0.2534341346776614  0.8952733285349126   
  0.2409443461645751  0.2533399027582064  0.1619253410080148   
  0.2406842772285174  0.2534853446147096  0.3619270077102996   
  0.2404714270711352  0.2548747936585229  0.5618895556485697   
  0.2408524847507962  0.2535087878585927  0.7619409132843344   
  0.2409379967084888  0.2533629763592842  0.9619358496458688   
  0.2409441005062547  0.2533941692174864  0.1285947271847547   
  0.2407706056307077  0.2534878571719972  0.3285901261300594   
  0.2401662895654653  0.2567900928534357  0.5285581026567812   
  0.2407981649402942  0.2535821966262972  0.7286113644995709   
  0.2409385772815256  0.2534250220686260  0.9286042924814382   
  0.2409358597870863  0.2533028288654577  0.1952582401225982   
  0.2405638868334279  0.2536135753754891  0.3952735410942836   
  0.2405294368414772  0.2537681739520892  0.5952520103467265   
  0.2408947927320710  0.2534176200921721  0.7952732001415228   
  0.2409424467932766  0.2533217869645128  0.9952684595948256   
  0.2409390115333991  0.2533533625588902  0.0619346135297434   
  0.2408810952344567  0.2533795603621698  0.2619251510979339   
  0.2400692243721210  0.2552155579152497  0.4619647125998085   
  0.2406676642749588  0.2534520436556349  0.6619478220366517   
  0.2409228860895354  0.2533814403756196  0.8619410061735380   
  0.1917753171962318  0.7210362130748464  0.0119376276152465   
  0.1918011902483343  0.7210534627846386  0.2119231561525581   
  0.1919258817289275  0.7212585395436619  0.4119277015005025   
  0.1920003653764155  0.7211112415393401  0.6119155190808172   
  0.1917982279847052  0.7210907473020214  0.8119456735919286   
  0.1917615922264417  0.7210095287059772  0.0785980826456552   
  0.1917766135540404  0.7210631893458483  0.2785818387823156   
  0.1919692003553308  0.7198790495913840  0.4786111554374557   
  0.1918466800061651  0.7211706157478233  0.6786043044905767   
  0.1917689915556409  0.7210340609597523  0.8786097605485850   
  0.1917686361476072  0.7210227450689359  0.1452603744689185   
  0.1917609441937884  0.7212215280084848  0.3452423670971640   
  0.1917428063209243  0.7201120615948327  0.5452424543338452   
  0.1917816312367648  0.7211051829563857  0.7452777783168187   
  0.1917537749978067  0.7210287602448631  0.9452745200529122   
  0.1917690220985477  0.7210218591852282  0.0563630734458300   
  0.1917890843053627  0.7210636691403494  0.2563476241139568   
  0.1920917059845664  0.7204839896714645  0.4563769914666977   
  0.1918986712441892  0.7212014343752813  0.6563610736586227   
  0.1917844270049329  0.7210504531323423  0.8563732704278593   
  0.1917537580072022  0.7210213726399672  0.1230244948229000   
  0.1917533037168866  0.7211482366839874  0.3230058850731226   
  0.1916573487915016  0.7197392700881835  0.5230106237751926   
  0.1917845273718157  0.7211141947983819  0.7230390506210398   
  0.1917470010128781  0.7210234185593336  0.9230374415116529   
  0.1917972353286146  0.7210448043129460  0.1896870156616757   
  0.1918488882612124  0.7213398846339700  0.3896786230454552   
  0.1920084310668528  0.7208450998541309  0.5896666950742002   
  0.1917959192538845  0.7211035443202718  0.7897086758159162   
  0.1917751042151750  0.7210372628883874  0.9897018999923901   
  0.1917738542746648  0.7210249119596597  0.0452680113715687   
  0.1917974851133479  0.7210566106915977  0.2452528568400183   
  0.1920616714732120  0.7207529942724094  0.4452778713884555   
  0.1919303023461509  0.7212035454090255  0.6452628916492174   
  0.1917890993294336  0.7210610582964421  0.8452777209017626   
  0.1917522523444575  0.7210219243399152  0.1119289595609914   
  0.1917560299982100  0.7211160243639512  0.3119105656917256   
  0.1916800490292303  0.7196149330518509  0.5119259373010649   
  0.1917892777302086  0.7211278446692404  0.7119421963509538   
  0.1917472498029866  0.7210260593875546  0.9119417806289789   
  0.1917896330119007  0.7210362875700014  0.1785916270986974   
  0.1918146039612054  0.7213272690804686  0.3785802541616974   
  0.1919921814378398  0.7206657390376563  0.5785700526793676   
  0.1917908553028482  0.7211018692506457  0.7786124354051083   
  0.1917693456272644  0.7210335075588077  0.9786062658052330   
  0.1917771211354520  0.7210305056934345  0.0230330463379360   
  0.1918030769784025  0.7210561829718216  0.2230182206965736   
  0.1919891498324091  0.7211447426391828  0.4230283264135863   
  0.1919732858849699  0.7211730959564591  0.6230148628210515   
  0.1918001140044510  0.7210759232410879  0.8230414019391006   
  0.1917577898466192  0.7210074305491929  0.0896932243952548   
  0.1917705996064925  0.7210741716901197  0.2896764690071976   
  0.1918828864682567  0.7196402495938941  0.4896970141776009   
  0.1918227698424033  0.7211510744957224  0.6897017109594898   
  0.1917648573787787  0.7210221468933469  0.8897055427748342   
  0.1917732387682491  0.7210328955430683  0.1563557370463187   
  0.1917773950358352  0.7212642905455340  0.3563383815003434   
  0.1918502230721160  0.7202907793956044  0.5563310047501204   
  0.1917836167381211  0.7211061974760185  0.7563742995571516   
  0.1917583020111238  0.7210347136858886  0.9563701400099944   
  0.1922729354707045  0.2729492925399200  0.0230311855284668   
  0.1922564881007034  0.2729772496621123  0.2230202718142777   
  0.1917638048991464  0.2735893594427168  0.4230362099706966   
  0.1919299600093254  0.2730821791616691  0.6230329897184390   
  0.1922438158589088  0.2730042829131278  0.8230367124191886   
  0.1922732503737095  0.2729938787068065  0.1563556860496149   
  0.1920440685389053  0.2731861106186457  0.3563533002369397   
  0.1916698030761523  0.2742414303120952  0.5563435190977870   
  0.1921740200442841  0.2731685780916848  0.7563725773824004   
  0.1922678175340664  0.2730088945624658  0.9563658390428103   
  0.1922647632539523  0.2730239749812782  0.0896955144260048   
  0.1921754388706631  0.2731165862920122  0.2896861695115760   
  0.1907665784691588  0.2744412942846779  0.4896912004995571   
  0.1920550510859940  0.2731793073316879  0.6897120632084679   
  0.1922578794000742  0.2730581832461070  0.8897032847984079   
  0.1922680450703709  0.2729783961441044  0.0563642656345635   
  0.1922232343764989  0.2730330812253499  0.2563531538173223   
  0.1913544881766356  0.2740648518233186  0.4563709114762347   
  0.1919941370548202  0.2730850963166844  0.6563764783848214   
  0.1922511094022141  0.2730104989780386  0.8563704339853828   
  0.1922715710124621  0.2730309813427851  0.1230252678924018   
  0.1921200751340209  0.2731643246239486  0.3230183736174084   
  0.1910959922752085  0.2748784953858561  0.5230169790669592   
  0.1921154903088151  0.2732097528567294  0.7230430639903176   
  0.1922673790306817  0.2730627294908174  0.9230342206350528   
  0.1922732045059234  0.2729677242595514  0.1896873819347036   
  0.1919313260951014  0.2732569352073639  0.3896931232278078   
  0.1918492088728456  0.2734344772545469  0.5896837643862298   
  0.1922254299506250  0.2730929289962631  0.7897035521734850   
  0.1922740180001909  0.2729734669592148  0.9896980711482968   
  0.1922731456795077  0.2729444007523227  0.0119346737626032   
  0.1922603780217003  0.2729575416350869  0.2119239502280976   
  0.1918303763960978  0.2734397388934013  0.4119368613534391   
  0.1919041983855294  0.2731389068533474  0.6119318453818110   
  0.1922367401504559  0.2730221029734707  0.8119400158609764   
  0.1922661281136016  0.2730080828411658  0.0785998335620448   
  0.1921937774641620  0.2730839545666441  0.2785896668721293   
  0.1909525555343095  0.2742750596547268  0.4785997226975169   
  0.1920330163522692  0.2731454187572027  0.6786153123001455   
  0.1922565040477267  0.2730433982494986  0.8786069337883262   
  0.1922741689111902  0.2730127763501216  0.1452597922503713   
  0.1920747103804672  0.2731795252566016  0.3452556284311470   
  0.1915408634386893  0.2745437836015441  0.5452401492193886   
  0.1921517232786414  0.2731921351927653  0.7452769354385680   
  0.1922692944477120  0.2730329152338342  0.9452700687091848   
  0.1922697711751908  0.2730326928512739  0.1119297793754015   
  0.1921405829819989  0.2731467925891664  0.3119218470607592   
  0.1908182758735535  0.2747601697840949  0.5119265245799625   
  0.1920916261681640  0.2732114647371873  0.7119469931603604   
  0.1922615037661828  0.2730637664039293  0.9119384129649291   
  0.1922720495890999  0.2729709934669060  0.0452681475333208   
  0.1922385734297265  0.2730126237198363  0.2452569950500703   
  0.1915296578969858  0.2739091924247248  0.4452741288171183   
  0.1919752231790710  0.2730679839078078  0.6452780423853639   
  0.1922510204017982  0.2730083792320457  0.8452741481765500   
  0.1922765338641170  0.2729758757445282  0.1785912011749744   
  0.1919733878294991  0.2732147091135033  0.3785942714043884   
  0.1918195463454637  0.2736643729868291  0.5785797256786793   
  0.1922066931157076  0.2731183329050708  0.7786072309545702   
  0.1922718594425632  0.2729858615417839  0.9786019423325172   
  0.1490218598176654  0.6832615076031274  0.0619331839447739   
  0.1490330778031677  0.6833242205547307  0.2619168509321597   
  0.1490873545319218  0.6830295607212449  0.4619296768751653   
  0.1491366865276902  0.6834528650629110  0.6619342502324130   
  0.1490358534053371  0.6832930575549128  0.8619435782117293   
  0.1490057839275494  0.6832766240408787  0.1285960571494087   
  0.1489856075440912  0.6834609447644269  0.3285782434362048   
  0.1485269131065365  0.6829082992699469  0.5285936228669570   
  0.1490128199224543  0.6834125032418541  0.7286114134194861   
  0.1489963404772681  0.6832826995106771  0.9286093760024769   
  0.1490539752882185  0.6832876886471126  0.1952582745930158   
  0.1490965841051377  0.6836198006619298  0.3952525471861321   
  0.1491890142095400  0.6833221338558602  0.5952575732863679   
  0.1490491112510455  0.6833530297209762  0.7952804036049557   
  0.1490389116199893  0.6832637035668583  0.9952730525316724   
  0.1490388494995329  0.6832568897441718  0.0286032625616528   
  0.1490539878764707  0.6833015748523437  0.2285880788949939   
  0.1491795647562313  0.6834534545216684  0.4285939843440048   
  0.1492142377895789  0.6834455674967046  0.6285952189768835   
  0.1490546423185108  0.6833130759714265  0.8286122370649096   
  0.1490029929654995  0.6832705140344686  0.0952642168205102   
  0.1490020317668836  0.6833687478676467  0.2952466163116796   
  0.1486651308261671  0.6827713610646455  0.4952590594640043   
  0.1490473053426342  0.6834432282981524  0.6952738951182553   
  0.1490082515830267  0.6832823108188464  0.8952763481208166   
  0.1490267839287043  0.6832869372549339  0.1619273199200251   
  0.1490213409161214  0.6835704855751885  0.3619131366771526   
  0.1488991012662808  0.6831058707542326  0.5619257566121192   
  0.1490204334300032  0.6833939922346417  0.7619469655028084   
  0.1490108576467435  0.6832851084049238  0.9619417469165157   
  0.1490382278279725  0.6832597614044857  0.0063668174730580   
  0.1490561079833981  0.6832920468735608  0.2063521212937758   
  0.1491344906304803  0.6836050047043045  0.4063491199160367   
  0.1492145244826517  0.6833708110951804  0.6063524929925137   
  0.1490503239355903  0.6833382446707574  0.8063748771896755   
  0.1490153538032857  0.6832617798161067  0.0730266892961424   
  0.1490226349179551  0.6833312926195987  0.2730101745455400   
  0.1489629935088743  0.6828899510243289  0.4730223374798541   
  0.1490984545257419  0.6834487411904320  0.6730303855889161   
  0.1490225301004600  0.6832900074415491  0.8730377658585056   
  0.1490133728814627  0.6832760539980782  0.1396901088999698   
  0.1489932644463607  0.6835009608758753  0.3396725674691368   
  0.1486356460471825  0.6829849936725481  0.5396869225767702   
  0.1490131499956249  0.6834015383187761  0.7397069717204943   
  0.1490011477935411  0.6832787664804201  0.9397040741228366   
  0.1490378686343448  0.6832538154718932  0.0396969809553909   
  0.1490498917005567  0.6833057608168716  0.2396815513516444   
  0.1491905542937388  0.6833385982766131  0.4396899974430042   
  0.1491910613825951  0.6834459512740167  0.6396913890013494   
  0.1490483187826754  0.6833058465381825  0.8397062222242511   
  0.1489976589866799  0.6832805497258079  0.1063579046145691   
  0.1489905075265696  0.6833975650029913  0.3063402587433615   
  0.1485405336150833  0.6828078144539234  0.5063516860858357   
  0.1490234288490697  0.6834337892866458  0.7063697567822800   
  0.1489936191409313  0.6832907736510236  0.9063708743100705   
  0.1490362858548124  0.6832861695774497  0.1730212825223489   
  0.1490473243044619  0.6835987523713385  0.3730083662780856   
  0.1490345019414150  0.6831808670185850  0.5730179979834418   
  0.1490303257513830  0.6833783624480532  0.7730418858819590   
  0.1490210750488785  0.6832786411176883  0.9730358760961479   
  0.1494901275368932  0.3107098511749342  0.0730297747316513   
  0.1494357754432869  0.3108020294912848  0.2730171242840456   
  0.1479314190078043  0.3112751608719577  0.4730077130195980   
  0.1492513877444566  0.3108492726075838  0.6730440996990765   
  0.1494770462463393  0.3107430024053386  0.8730368219921942   
  0.1495045140064946  0.3106651714215758  0.0063647633687580   
  0.1495016635766220  0.3106903429527819  0.2063531098513778   
  0.1490728489547521  0.3110800591119300  0.4063519553855528   
  0.1491063794176029  0.3108724204019211  0.6063654576212656   
  0.1494712861369010  0.3107693906594378  0.8063708119531228   
  0.1494985253707100  0.3107247397734199  0.1396911213150318   
  0.1493256515171453  0.3109316079881168  0.3396833269879451   
  0.1482827396782298  0.3115602333270502  0.5396945934603892   
  0.1493584171024480  0.3108952707564256  0.7397088507040337   
  0.1494945603801128  0.3107495584433266  0.9397007408446640   
  0.1494943606557797  0.3106911136177075  0.0619351470730791   
  0.1494530268022203  0.3107762966419401  0.2619221517458570   
  0.1482241177917132  0.3112839276260004  0.4619198772013746   
  0.1492394514296862  0.3108291116442103  0.6619486688350378   
  0.1494766429158219  0.3107241940283743  0.8619418780135533   
  0.1494969554513474  0.3107286894360541  0.1285967612339434   
  0.1493462829925036  0.3109099981490573  0.3285883487667434   
  0.1479799970328699  0.3115515064550252  0.5286071964176173   
  0.1493377304622214  0.3109034439151728  0.7286147431720167   
  0.1494935994830655  0.3107634009305187  0.9286060671028125   
  0.1495069863469425  0.3106888233228773  0.1952583084201436   
  0.1491414244432150  0.3110277319798840  0.3952574892487775   
  0.1490528343565529  0.3109601049137112  0.5952692396878518   
  0.1494625283390363  0.3108004435069631  0.7952763735902479   
  0.1495027741478125  0.3106727110372134  0.9952702019515272   
  0.1495014037135789  0.3106725422115062  0.0396978015136256   
  0.1494818792287234  0.3107375502932044  0.2396854795237289   
  0.1486900821362624  0.3112638009328705  0.4396815663352882   
  0.1492098855171022  0.3108032347390264  0.6397066448815565   
  0.1494794907635111  0.3107211893758688  0.8397039921538649   
  0.1494892233024174  0.3107318971824853  0.1063605913517591   
  0.1493763291331192  0.3108644206016251  0.3063503704004518   
  0.1475101083161476  0.3113186555841807  0.5063514657934007   
  0.1492979027819601  0.3109019552796184  0.7063773630605965   
  0.1494803167032828  0.3107598746551545  0.9063692193339179   
  0.1495078020948881  0.3106962427574516  0.1730215109420215   
  0.1492402689417816  0.3109743262729197  0.3730178050521005   
  0.1488829970300998  0.3112112788125785  0.5730271100848938   
  0.1494275028470398  0.3108449691373423  0.7730391212955539   
  0.1494999386803713  0.3106997551455208  0.9730324554542591   
  0.1495042167735505  0.3106640974708981  0.0286029291575645   
  0.1494946868129148  0.3107198138727725  0.2285905110502782   
  0.1488647906871208  0.3112095629227554  0.4285903019931112   
  0.1491860122649413  0.3108012299133591  0.6286104544426507   
  0.1494771689334939  0.3107227209422021  0.8286088712399149   
  0.1494881098785825  0.3107255226153995  0.0952662129602047   
  0.1493963343819544  0.3108462083287478  0.2952555206208132   
  0.1475463845074856  0.3112526719651569  0.4952600795425326   
  0.1492797414545919  0.3108920782402009  0.6952829182170603   
  0.1494816271806698  0.3107603444772877  0.8952746800031406   
  0.1495030082160795  0.3106997616079852  0.1619272145207447   
  0.1492790245122109  0.3109563603507723  0.3619226251710614   
  0.1487407999498345  0.3113512297545427  0.5619335946835946   
  0.1494021568599209  0.3108669547694305  0.7619446506772576   
  0.1494955553975501  0.3107086139313893  0.9619377021842155   
  0.1157214656558736  0.6302940606110070  0.0119380583763800   
  0.1157302764913197  0.6303376225062252  0.2119226084622596   
  0.1157322501240117  0.6307307295067375  0.4119143397239284   
  0.1158468233207373  0.6305150802465391  0.6119365630680846   
  0.1157279637828310  0.6303807165946225  0.8119468219620813   
  0.1156867319176769  0.6303118493173727  0.0785976600338074   
  0.1156764095335348  0.6304079418352941  0.2785811550940167   
  0.1151588892297895  0.6304176685858565  0.4785795189267361   
  0.1157272183326370  0.6305458400719104  0.6786042683453175   
  0.1156875676490614  0.6303451123152470  0.8786089636132388   
  0.1156883765232450  0.6303287210435684  0.1452623440694580   
  0.1156423242313878  0.6306099740797038  0.3452465183933526   
  0.1150166975361344  0.6305019547758874  0.5452752937885847   
  0.1156537147791283  0.6304964145332121  0.7452809958175450   
  0.1156712172729186  0.6303355309514131  0.9452768131486309   
  0.1157236630270901  0.6302938640335043  0.0230321680620023   
  0.1157281168974578  0.6303473939823405  0.2230166184367874   
  0.1157272443055675  0.6307111993879531  0.4230102967755940   
  0.1158604929861013  0.6305125423886935  0.6230313138187427   
  0.1157338991520689  0.6303604526298798  0.8230414506906456   
  0.1156782602160504  0.6303210766115441  0.0896922460430147   
  0.1156636945937564  0.6304307632244885  0.2896757248238657   
  0.1149652815340332  0.6304024103044554  0.4896784185548952   
  0.1156943142497866  0.6305422101318783  0.6897008245907443   
  0.1156786262908867  0.6303437712662472  0.8897039037500036   
  0.1156951503851147  0.6303330528204398  0.1563568955714842   
  0.1156572678799748  0.6306521618348384  0.3563420732606914   
  0.1152056233810583  0.6305161563676194  0.5563723294262317   
  0.1156583049150299  0.6304871829894694  0.7563762803923666   
  0.1156778934959632  0.6303356948622962  0.9563714646682655   
  0.1157187239556094  0.6302882048322260  0.0452676558699423   
  0.1157159097251395  0.6303607643503639  0.2452517357213324   
  0.1156194622102404  0.6305921616069483  0.4452445590764000   
  0.1158395321955439  0.6305230995660409  0.6452677235053130   
  0.1157252869197265  0.6303447691727087  0.8452774527899436   
  0.1156667161754328  0.6303329870302790  0.1119301247434663   
  0.1156333719216747  0.6305002773174024  0.3119128818693824   
  0.1147368648708920  0.6304506825565710  0.5119270958125313   
  0.1156498120720215  0.6305341279328971  0.7119433546953360   
  0.1156519636680287  0.6303556681356710  0.9119431046606934   
  0.1157185695442564  0.6303277419944990  0.1785930028072826   
  0.1157006812788737  0.6307007636294628  0.3785810782335730   
  0.1155639361235643  0.6305072859654217  0.5786088266955289   
  0.1156952598649497  0.6304414057094050  0.7786153136986869   
  0.1157067837337564  0.6303139388918026  0.9786082042200874   
  0.1157061396349519  0.6302989253755484  0.0563620099182955   
  0.1157025648961607  0.6303815463332185  0.2563457720980225   
  0.1155170829183163  0.6305249213748993  0.4563416254646810   
  0.1158035927325614  0.6305225646607795  0.6563633705637812   
  0.1157157877305224  0.6303409440922962  0.8563717308534962   
  0.1156712578481773  0.6303323304714894  0.1230247104109381   
  0.1156326986082092  0.6305354264712975  0.3230078453507943   
  0.1147594274095525  0.6304823278721514  0.5230276828665126   
  0.1156428791845201  0.6305243595628767  0.7230391400396670   
  0.1156572615879341  0.6303471989234524  0.9230381078087433   
  0.1157290579731196  0.6303303291166600  0.1896872758404342   
  0.1157244406094904  0.6307300639428135  0.3896768720578550   
  0.1156920531672441  0.6305132909970936  0.5897035521744485   
  0.1157137729136082  0.6304152673191084  0.7897101507231667   
  0.1157208484773022  0.6303024276085409  0.9897024325673272   
  0.1161003053191081  0.3635494961403865  0.0563635477874556   
  0.1160714500180120  0.3636399682824205  0.2563496831356886   
  0.1148149966146477  0.3640345295322831  0.4563289501998469   
  0.1158878959414622  0.3637466257228894  0.6563746842632270   
  0.1160814240522612  0.3635902837870049  0.8563711001704419   
  0.1160946829782716  0.3635858737595541  0.1230262728510070   
  0.1159700687518566  0.3637838649969751  0.3230153734603363   
  0.1141517693153560  0.3639966448100935  0.5230346567656525   
  0.1159353381673469  0.3637753640781440  0.7230430195053117   
  0.1160832678663084  0.3636111102076072  0.9230359342559638   
  0.1161155493648423  0.3635602097522295  0.1896875174258241   
  0.1158168114886209  0.3639401402909712  0.3896784332803804   
  0.1155926159869978  0.3638598725972173  0.5897087941181525   
  0.1160626510125198  0.3636764727640838  0.7897070349511566   
  0.1161051520267549  0.3635406356789801  0.9896995881661752   
  0.1161146206580668  0.3635332207432995  0.0230314267854865   
  0.1161092625606130  0.3635844922259039  0.2230183658418596   
  0.1155137897515530  0.3640384689384533  0.4230028863047011   
  0.1158263130806603  0.3637376048451060  0.6230408538092505   
  0.1160916948174417  0.3636068193536133  0.8230385518343653   
  0.1160882428586092  0.3635786804880610  0.0896952135476781   
  0.1160160046766450  0.3637050544414961  0.2896818905144016   
  0.1140199736000724  0.3639060177655296  0.4896731646645804   
  0.1158973598099990  0.3637716376110518  0.6897092691344184   
  0.1160778546849670  0.3636118703591578  0.8897037318477174   
  0.1161063424565114  0.3635701551871549  0.1563572871418799   
  0.1159365511303818  0.3638662206976448  0.3563479271191454   
  0.1150347571323138  0.3640495258667329  0.5563786952182639   
  0.1159979608012023  0.3637388979139118  0.7563750634784867   
  0.1160957431063991  0.3635792134007403  0.9563680405110162   
  0.1161134075891042  0.3635321343661246  0.0119363694012407   
  0.1161127334080660  0.3635688368187147  0.2119237357326824   
  0.1156489707927051  0.3640045822406606  0.4119108821287867   
  0.1157718766630964  0.3637563473813330  0.6119457208227033   
  0.1160867077744427  0.3636331821950591  0.8119434967187260   
  0.1160899092833176  0.3635714650909563  0.0786004350118574   
  0.1160375502023285  0.3636796467522885  0.2785865556872480   
  0.1142648572916940  0.3639250316546665  0.4785739974493239   
  0.1158914343136459  0.3637651762286254  0.6786137388251632   
  0.1160779085476307  0.3636086201424718  0.8786083888442633   
  0.1161003995289249  0.3635784978313126  0.1452626158334951   
  0.1159503349863087  0.3638369390572578  0.3452533663197030   
  0.1147568851849812  0.3640964704733491  0.5452842933796376   
  0.1159717095834409  0.3637568204497015  0.7452800571036136   
  0.1160902954138550  0.3635955452604733  0.9452729735841174   
  0.1161024323030659  0.3635377628330758  0.0452685028645377   
  0.1160855730372177  0.3636141522449066  0.2452548896282067   
  0.1150868743254989  0.3640336584378261  0.4452363863701265   
  0.1158803411601568  0.3637367358493009  0.6452792198852393   
  0.1160867061772564  0.3635896093283009  0.8452757434875906   
  0.1161133864430539  0.3635624773126551  0.1785927620954837   
  0.1158742562105957  0.3639111734786908  0.3785841857178340   
  0.1154558815259961  0.3639247228026719  0.5786153394968423   
  0.1160451535521361  0.3637031397873756  0.7786119224757329   
  0.1161059991823876  0.3635562872317166  0.9786045907706296   
  0.1160877372874083  0.3635875225812484  0.1119314982096995   
  0.1159834129317687  0.3637516560913099  0.3119201100363469   
  0.1139481972291705  0.3639300800542671  0.5119339371213627   
  0.1159177833211302  0.3637821706188333  0.7119475270441953   
  0.1160764416663724  0.3636115917446574  0.9119409009995678   
  0.0945971114216420  0.5663974982908613  0.0063666647922815   
  0.0946025739958216  0.5664399680968017  0.2063515483288469   
  0.0945033820163559  0.5669272823038511  0.4063363753008744   
  0.0945669841349570  0.5666976708759961  0.6063765951759166   
  0.0945837485865582  0.5665070986338350  0.8063754974839981   
  0.0945556938801815  0.5664187486029064  0.0730263378209912   
  0.0945289231319677  0.5665225336011588  0.2730104598208953   
  0.0937027630239484  0.5668339455798090  0.4729947795624625   
  0.0945647832799068  0.5666779831395701  0.6730335992196999   
  0.0945526728111474  0.5664595565875317  0.8730368807272413   
  0.0945538085805850  0.5664358229416848  0.1396913287325887   
  0.0944909492126413  0.5667185130485493  0.3396764671604942   
  0.0934600424151029  0.5668546456120183  0.5397102450487665   
  0.0944889725367233  0.5666360279905760  0.7397091641935276   
  0.0945331351461647  0.5664497088495253  0.9397046712887516   
  0.0945989720533902  0.5663939111497527  0.0286027224845355   
  0.0945965292326321  0.5664551114749088  0.2285870423655254   
  0.0943671517116726  0.5669295403562273  0.4285698680868677   
  0.0946543904214394  0.5666772515853538  0.6286085205751846   
  0.0946002356446343  0.5664694245171518  0.8286125217339162   
  0.0945416175548317  0.5664341804316635  0.0952644997902610   
  0.0945018406160187  0.5665699956986998  0.2952483225345404   
  0.0933082190008179  0.5668198558689070  0.4952512213314151   
  0.0945157755400601  0.5666786851405661  0.6952754790529383   
  0.0945282029596655  0.5664624157414551  0.8952757704218328   
  0.0945728790944642  0.5664346607019439  0.1619287368442457   
  0.0945088534803418  0.5667915233742704  0.3619151364765401   
  0.0939032272128131  0.5668029185831713  0.5619585072983639   
  0.0945140721348494  0.5666052912982593  0.7619492837551363   
  0.0945554875007701  0.5664365316088364  0.9619427356515473   
  0.0945654242927603  0.5664119035967232  0.0619326625953676   
  0.0945449764884927  0.5665063834787460  0.2619165910771670   
  0.0939124775621281  0.5668651864179424  0.4619005346724592   
  0.0945976438455673  0.5666777431672188  0.6619386889948942   
  0.0945693306306055  0.5664571744599414  0.8619430113653621   
  0.0945442327824395  0.5664385858598777  0.1285972101286461   
  0.0944825476297950  0.5666746253789867  0.3285820666616814   
  0.0932949339637830  0.5668449065014798  0.5286117706295670   
  0.0944805251381027  0.5666520592196207  0.7286137843628211   
  0.0945252637873963  0.5664572274017274  0.9286099882479064   
  0.0946041189438986  0.5664320816373163  0.1952583874105329   
  0.0945276840714726  0.5668865737699349  0.3952442658330284   
  0.0944600712659280  0.5667316858046334  0.5952859039720053   
  0.0945762790625864  0.5665282194963552  0.7952819741397263   
  0.0945975755395239  0.5664029496958349  0.9952733480772125   
  0.0945930856518586  0.5663941120027189  0.0396963457211470   
  0.0945856028304632  0.5664664849528762  0.2396804900031597   
  0.0942502887585022  0.5669306604316375  0.4396614184479404   
  0.0946512242557702  0.5666678220621719  0.6397011060516178   
  0.0945952191489354  0.5664587310381108  0.8397058826207981   
  0.0945365768335691  0.5664393418845535  0.1063586178797138   
  0.0944893357582544  0.5666042991579019  0.3063426492108050   
  0.0932131214402503  0.5668375327439321  0.5063501181157122   
  0.0944924260354227  0.5666674660219257  0.7063713012538244   
  0.0945189031939577  0.5664674407996912  0.9063705576824859   
  0.0945868477919944  0.5664328565780039  0.1730224404787677   
  0.0945291641389261  0.5668293788640781  0.3730090108417414   
  0.0941250777427740  0.5667761532043087  0.5730503234619206   
  0.0945363938805386  0.5665758205462694  0.7730436180994644   
  0.0945731052600820  0.5664252446648206  0.9730366065143841   
  0.0947845394789795  0.4272895939475205  0.0063655273294003   
  0.0947906426547007  0.4273273864241531  0.2063517225344000   
  0.0944762083079596  0.4278086667352241  0.4063343540859776   
  0.0945147664346493  0.4275928878656572  0.6063801797784549   
  0.0947641406669533  0.4274074550029354  0.8063732764905893   
  0.0947633638268499  0.4273311318865183  0.1396913201892147   
  0.0946650365168011  0.4276082759354480  0.3396802367898388   
  0.0932633514816956  0.4277941192704660  0.5397154091108405   
  0.0946565033663305  0.4275333367161309  0.7397085306152960   
  0.0947477865445663  0.4273492717179792  0.9397027159574805   
  0.0947543974714549  0.4273160468329706  0.0730278212371474   
  0.0947169837924378  0.4274239436108189  0.2730129130166574   
  0.0932159377184121  0.4277899566032417  0.4729926161914761   
  0.0946423802313063  0.4275663571278159  0.6730384634470852   
  0.0947452199051924  0.4273594152171611  0.8730364946159028   
  0.0947739230522799  0.4272907869650524  0.0396963430472468   
  0.0947669568608589  0.4273676915711135  0.2396819277629021   
  0.0939792352325952  0.4278530074712066  0.4396557492395630   
  0.0946556274557437  0.4275593460037399  0.6397066253185741   
  0.0947698347617205  0.4273557533460632  0.8397044674165102   
  0.0947476574583703  0.4273368944544558  0.1063599234787489   
  0.0946713345886963  0.4275036493763125  0.3063464631684667   
  0.0927253639622521  0.4277463642790309  0.5063538294743353   
  0.0946271825936265  0.4275640552268527  0.7063739592799720   
  0.0947358545570935  0.4273623575943333  0.9063695162927630   
  0.0947841743812603  0.4273240942745673  0.1730219156617920   
  0.0946521009160932  0.4277156643515809  0.3730103850023454   
  0.0940647304851865  0.4277090598774365  0.5730558500940717   
  0.0947229342311147  0.4274769443531170  0.7730414263772829   
  0.0947785375513632  0.4273207244086450  0.9730342294670820   
  0.0947502228417747  0.4273327881713200  0.0952661479307508   
  0.0946831478743491  0.4274715816460244  0.2952521902378820   
  0.0927882182205124  0.4277274745051542  0.4952490259390387   
  0.0946277608006696  0.4275735260183211  0.6952788543168822   
  0.0947378362919977  0.4273616308155681  0.8952755020129786   
  0.0947862444291871  0.4272914633946172  0.0286027421400874   
  0.0947805524194223  0.4273508182573735  0.2285885577782949   
  0.0941944683163527  0.4278407340380710  0.4285637027321698   
  0.0946363412146027  0.4275637612478462  0.6286128544262368   
  0.0947769205328441  0.4273679188830286  0.8286109573348526   
  0.0947776156931681  0.4273270082404821  0.1619287106017779   
  0.0946674147651549  0.4276779034400775  0.3619169102719866   
  0.0938243236095104  0.4277499742237438  0.5619602981812477   
  0.0946967217192594  0.4275020478783489  0.7619476039238293   
  0.0947711270986673  0.4273319227946857  0.9619405164555772   
  0.0947641547582236  0.4273067331071445  0.0619341400910116   
  0.0947372175940302  0.4274052396030470  0.2619194057750320   
  0.0934708299347662  0.4278033556602239  0.4618946039717429   
  0.0946525493464989  0.4275655492019297  0.6619437991316772   
  0.0947535758602669  0.4273504910135415  0.8619426779029453   
  0.0947584176486913  0.4273375729868150  0.1285975013604741   
  0.0946645000711825  0.4275697728047803  0.3285858037475364   
  0.0929967310440389  0.4277839945318362  0.5286144273671169   
  0.0946425626547764  0.4275521363383561  0.7286139246604364   
  0.0947434733336223  0.4273556352615913  0.9286085658670657   
  0.0947885235705428  0.4273231195742753  0.1952586916145478   
  0.0945589482611382  0.4277740988209757  0.3952427730592234   
  0.0944034709891639  0.4276307356064848  0.5952874449360479   
  0.0947500681316598  0.4274289397736410  0.7952797303196633   
  0.0947796155215030  0.4272966383184098  0.9952721256401276   
  0.0874196707305472  0.4968213580008580  0.0230311462096537   
  0.0874174830609036  0.4968757177810517  0.2230164649605797   
  0.0870463075959833  0.4973943499222884  0.4229931313907116   
  0.0873573670511902  0.4971183019040453  0.6230422798446966   
  0.0874119139439387  0.4969043179418051  0.8230401922749877   
  0.0873672214172032  0.4968553715509358  0.0896935044835132   
  0.0873171957048342  0.4969849096333689  0.2896781700585862   
  0.0857947567672923  0.4973378386425580  0.4896688612122162   
  0.0873073010970771  0.4971107509112116  0.6897045842695988   
  0.0873544108970634  0.4968877336484780  0.8897033176508273   
  0.0873926166745775  0.4968565643729619  0.1563575367775982   
  0.0873151388387683  0.4971973827004206  0.3563448109754646   
  0.0863840446177377  0.4972969090663497  0.5563891336618525   
  0.0873172977163392  0.4970399609237788  0.7563769464322903   
  0.0873803557795441  0.4968632448625527  0.9563702260247453   
  0.0874190056301103  0.4968215011856145  0.0119367310391141   
  0.0874213977182663  0.4968644264654998  0.2119221259154216   
  0.0871643173152634  0.4973691470547621  0.4119019827628350   
  0.0872995141189179  0.4971347732235927  0.6119500046576576   
  0.0874025492621371  0.4969280377310454  0.8119456955575828   
  0.0873708246360039  0.4968498919773339  0.0785983352430293   
  0.0873308441079104  0.4969577593806207  0.2785831358624620   
  0.0859992302858998  0.4973448452517530  0.4785697170750751   
  0.0873257477643890  0.4971112009915188  0.6786083621890739   
  0.0873633210406695  0.4968876554894806  0.8786081893245310   
  0.0873830681480356  0.4968580093067061  0.1452628121083919   
  0.0873070548087043  0.4971579261357419  0.3452503186569800   
  0.0861332936266592  0.4973249690021362  0.5452937591130009   
  0.0873014506470895  0.4970569281701458  0.7452813311843940   
  0.0873661234737781  0.4968712586872357  0.9452754820784079   
  0.0873998287209616  0.4968239467770417  0.0452671508588907   
  0.0873902109588514  0.4969021116174943  0.2452517715867515   
  0.0866822985580242  0.4973988322687362  0.4452264692030425   
  0.0873801408506694  0.4971072175408153  0.6452754084592911   
  0.0874008803633828  0.4968840337516625  0.8452763041077773   
  0.0873627764041558  0.4968655142736011  0.1119307980984274   
  0.0872964577470867  0.4970451834139595  0.3119164041873859   
  0.0856406846891247  0.4973361113073764  0.5119325001960675   
  0.0872805843065834  0.4970959219380759  0.7119449245705027   
  0.0873485016387576  0.4968882528250163  0.9119416758557506   
  0.0874158897825126  0.4968559245219737  0.1785931479747660   
  0.0873196125540474  0.4972678505045209  0.3785795872832338   
  0.0868734751438467  0.4972230218136531  0.5786295303738740   
  0.0873646292898371  0.4969953857020286  0.7786146063593193   
  0.0874086713963251  0.4968447325142336  0.9786070058445873   
  0.0873886170632048  0.4968321481532527  0.0563616520260197   
  0.0873697648187814  0.4969221831946129  0.2563462134694916   
  0.0864623234392070  0.4973888536188369  0.4563188872337491   
  0.0873636611399249  0.4971091437623940  0.6563701410613731   
  0.0873882858464086  0.4968824907254259  0.8563709846722105   
  0.0873673719372405  0.4968635292284063  0.1230257621118298   
  0.0872945856775260  0.4970844386181170  0.3230121235616039   
  0.0857162211606166  0.4973499285800216  0.5230341423006735   
  0.0872793023527194  0.4970868307392777  0.7230412100560173   
  0.0873507370394151  0.4968831001934007  0.9230369459140988   
  0.0874221542339555  0.4968563957065868  0.1896875067843737   
  0.0872926115513479  0.4973109371900719  0.3896724725562493   
  0.0870595930169102  0.4971947039119655  0.5897208503983506   
  0.0873789018177220  0.4969701289472681  0.7897095279617758   
  0.0874141410718181  0.4968323148870795  0.9897015154800286   
  0.7268924814245210  0.5144268634877989  0.4993624444266942   
  0.7269607196083072  0.5151365380282371  0.5126390052414109   
  0.6429527619505464  0.5001670676388486  0.4891509500216955   
  0.6431326325477968  0.5003973253358325  0.5229004785344458   
  0.5435104912905757  0.5008495622007487  0.4891446720891111   
  0.5436201186862277  0.5016463561747457  0.5229468529174284   
  0.4954837525561047  0.3915393914363605  0.5118095834245651   
  0.7078508712825240  0.4973505259556390  0.5060228153651494 

emission_p(-)                            
   1.00000000000000     
    24.4489955901999991    0.0000000000000000    0.0000000000000000
     0.0000000000000000   17.6311492919999999    0.0000000000000000
     0.0000000000000000    0.0000000000000000  127.8000030518000045
   C    H    N 
  1326     7     1
Direct
  0.6466048496108172  0.5003801579999987  0.5062560226226864   
  0.6167282848211073  0.5003801579999987  0.4968801652796415   
  0.6167858680087690  0.5003801579999987  0.5156711545965962   
  0.5597484473532077  0.5003801579999987  0.4969618456512563   
  0.5599043914846860  0.5003801579999987  0.5156520763747210   
  0.5295334792681317  0.5003801579999987  0.5063112306226927   
  0.4443772729511295  0.5007614790109898  0.1730188225656235   
  0.4442007292912820  0.5009025399270755  0.3729884404111132   
  0.4451570437193126  0.5010648378452771  0.5730756799497172   
  0.4444286225502339  0.5010943269267969  0.7730574433030384   
  0.4444001589133890  0.5009733475673954  0.9730467718491980   
  0.4443756068348819  0.5008012093311578  0.1063589982821256   
  0.4443238052008454  0.5008301159678084  0.3063409802353334   
  0.4651880268167972  0.5003801579999987  0.5063052851174277   
  0.4443932055653121  0.5011483790940829  0.7063872298825871   
  0.4444205556372367  0.5010206122429253  0.9063849201723713   
  0.4443725755822996  0.5009027037882987  0.0397026184302405   
  0.4443832288744076  0.5007654382668250  0.2396791618808862   
  0.4444469953536370  0.5006928928245316  0.4395999209904957   
  0.4444093061594216  0.5012215554512807  0.6397205240069681   
  0.4444210030154352  0.5010536728551429  0.8397206822984771   
  0.4362916065343754  0.5702813770120443  0.0452736304418053   
  0.4363089395081374  0.5701538643353459  0.2452492332063940   
  0.4362356662367191  0.5700151958406749  0.4451726717754170   
  0.4363539723826406  0.5706243608775310  0.6452887556430937   
  0.4363420883674678  0.5704357641970006  0.8452915467975046   
  0.4363090578270530  0.5701855384535932  0.1119302624369993   
  0.4362465812034415  0.5702338813859242  0.3119090174837140   
  0.4411651269191879  0.5701083691384241  0.5119757022305720   
  0.4363091142479192  0.5705268358253477  0.7119591521381494   
  0.4363481486478307  0.5704080810633343  0.9119558055164418   
  0.4363062907382727  0.5701484741151361  0.1785890003064239   
  0.4360750460907639  0.5702845871004811  0.3785585628504791   
  0.4367955883179206  0.5705092630885176  0.5786342043733512   
  0.4363334542397794  0.5704758801003109  0.7786284414957265   
  0.4363367155330380  0.5703578934820257  0.9786173889308785   
  0.4443702266970107  0.5008146285007129  0.0952662261437141   
  0.4443406369206286  0.5008024004715139  0.2952475527088652   
  0.4474333469325060  0.4987746092262029  0.4949609596458657   
  0.4443806540822592  0.5011654895156994  0.6952925963777830   
  0.4444169989924305  0.5010306392718036  0.8952908609581556   
  0.4443755874324822  0.5007603593439001  0.1619256261945736   
  0.4442171143473672  0.5009021329411070  0.3618975316500368   
  0.4455318578601819  0.5009801072243931  0.5620061605867974   
  0.4444229870513965  0.5011012961878407  0.7619628175508950   
  0.4443909068479641  0.5009790772105234  0.9619532370066821   
  0.4443743765892236  0.5009190088275943  0.0286100597248335   
  0.4443874630472280  0.5007655233908110  0.2285850400910334   
  0.4443494762357219  0.5007837162152384  0.4285071273693859   
  0.4444401889903133  0.5012173007965401  0.6286291695037320   
  0.4444155322380894  0.5010553618869267  0.8286270386275589   
  0.4443845576241685  0.5007590071840937  0.1952556289216716   
  0.4442163622564976  0.5008989235665311  0.3952103771179836   
  0.4446907643954958  0.5011514874405023  0.5953095906836197   
  0.4444168850874917  0.5010752634944566  0.7952962224749029   
  0.4444005583830730  0.5009534745453834  0.9952824503696505   
  0.4443868387764809  0.5007809509549475  0.1285952741825866   
  0.4442778130537803  0.5008767072514573  0.3285755341946341   
  0.4471951791582853  0.5004948879407607  0.5287209004938305   
  0.4444084151539087  0.5011264578185930  0.7286279881349742   
  0.4443958580470877  0.5010070482480771  0.9286226851369506   
  0.4443759137602754  0.5008656728383514  0.0619382398037374   
  0.4443749986015035  0.5007648577865069  0.2619165251149909   
  0.4444404055587867  0.5003442038382957  0.4617651200471116   
  0.4443763272721668  0.5012105952141326  0.6619587931436328   
  0.4444129699782948  0.5010449290590273  0.8619591346888313   
  0.4443936859643216  0.5009412895716139  0.0063755276689648   
  0.4443884269719405  0.5007640469130337  0.2063489714446476   
  0.4442475247666593  0.5008910208482860  0.4062998154681239   
  0.4445702165626670  0.5011840792738624  0.6063947040284745   
  0.4444208372513074  0.5010672729705163  0.8063898274950532   
  0.4443685184971926  0.5008489376210008  0.0730310725958674   
  0.4443664040398829  0.5007723547556537  0.2730103430012178   
  0.4440756157420083  0.5001289189691391  0.4728701609784025   
  0.4443704629369236  0.5012013101764552  0.6730526286605212   
  0.4444134494407592  0.5010408504195780  0.8730530345366532   
  0.4443912119830600  0.5007740001778913  0.1396886555853101   
  0.4442549999395808  0.5008924318821144  0.3396680414419961   
  0.4463625868268437  0.5007640157742514  0.5397317099230889   
  0.4444169324401415  0.5011186415918658  0.7397225777172451   
  0.4443879408181672  0.5009923070963040  0.9397163038851915   
  0.4362941000238152  0.5702582622687515  0.0563686293226553   
  0.4363045545064068  0.5701523689598176  0.2563444884457056   
  0.4362404817579559  0.5698325764032930  0.4562512386885444   
  0.4363370397684392  0.5706077403444141  0.6563842065200518   
  0.4363356103032601  0.5704274131625695  0.8563872477969809   
  0.4363189595050798  0.5701771514443195  0.1230253552409977   
  0.4362294594388771  0.5702643379890091  0.3230036629182322   
  0.4387660952826948  0.5698590922883966  0.5229502653487543   
  0.4363088232785870  0.5705082335584208  0.7230557950429457   
  0.4363382391160471  0.5703974210616281  0.9230516991265247   
  0.4363118832661925  0.5701451547250898  0.1896841788742591   
  0.4360746391737251  0.5702979635874001  0.3896494255049703   
  0.4366341688578359  0.5705407601341719  0.5897207434597220   
  0.4363255335490095  0.5704586371239344  0.7897243479574811   
  0.4363331859080546  0.5703448936009750  0.9897124183143120   
  0.4363137310055620  0.5701529029138257  0.1563549233291113   
  0.4361349833303905  0.5702936132389311  0.3563297729590005   
  0.4373117077711655  0.5703426495418853  0.5563835747972163   
  0.4363243580063738  0.5704863999398739  0.7563906281798367   
  0.4363247159291888  0.5703695026477789  0.9563825460278608   
  0.4362937601318606  0.5702098435327869  0.0896966521066176   
  0.4362781645661684  0.5701848680449686  0.2896749840211044   
  0.4368995981272690  0.5681865621235005  0.4895477704824742   
  0.4363059131943601  0.5705571580807174  0.6897198052449127   
  0.4363443228622188  0.5704213317946127  0.8897195350454368   
  0.4363056144064785  0.5703132813647613  0.0230407969775683   
  0.4363229515062983  0.5701574573866139  0.2230138116100449   
  0.4361149699342377  0.5702085316736074  0.4229591699599595   
  0.4364135513244705  0.5706168686368187  0.6230509452497088   
  0.4363362287691146  0.5704404840709643  0.8230555462709788   
  0.4363138520901728  0.5703242290040720  0.0119461050745002   
  0.4363180700652975  0.5701536719179998  0.2119187220403660   
  0.4360999172625668  0.5702529033119532  0.4118719766396808   
  0.4364518225950462  0.5706071492840863  0.6119579507377395   
  0.4363343744538781  0.5704503131422669  0.8119602271321043   
  0.4362928194781830  0.5702293056049825  0.0786018412963045   
  0.4362976293275480  0.5701693248839774  0.2785797236746532   
  0.4358331659379431  0.5688644125820943  0.4784837226510135   
  0.4363145374143471  0.5705890474640540  0.6786232853900742   
  0.4363427064757630  0.5704262556295845  0.8786234909322417   
  0.4363211331177297  0.5701604752708107  0.1452597089699381   
  0.4361722642484267  0.5702956425488708  0.3452366058765435   
  0.4375242134015949  0.5702010598915948  0.5453162628898838   
  0.4363198986211714  0.5704952216810923  0.7452941732930469   
  0.4363239815860496  0.5703745366941462  0.9452871716607163   
  0.4380101085807837  0.4310664273229463  0.1119298194735165   
  0.4379367582026390  0.4311097779624120  0.3119130188893564   
  0.4433249990661707  0.4293941734949982  0.5119891625395638   
  0.4380436063670672  0.4314131143901037  0.7119603328438302   
  0.4380428432492636  0.4312863884339890  0.9119570183539807   
  0.4380156722679871  0.4310338503510280  0.1785907385612902   
  0.4378857666548654  0.4311611571024940  0.3785549292146229   
  0.4384598318240549  0.4313563322642011  0.5786550753799347   
  0.4380662504608779  0.4313611968686075  0.7786303494549713   
  0.4380180365052908  0.4312431741075429  0.9786170210640321   
  0.4380116803117318  0.4311654706316119  0.0452724435197993   
  0.4380063928977123  0.4310361648062582  0.2452518522554286   
  0.4386000911314554  0.4308529328829067  0.4451467894766665   
  0.4379875430329960  0.4314981100427744  0.6452943806656464   
  0.4380451091793276  0.4313286280610811  0.8452931783716693   
  0.4380111330643572  0.4311892053959951  0.0230389124282695   
  0.4380058579014161  0.4310360572808349  0.2230152923355746   
  0.4381749237915784  0.4310858098317141  0.4229484896823479   
  0.4380256264603730  0.4314871509018374  0.6230634137932043   
  0.4380461964053382  0.4313267915735537  0.8230568985727160   
  0.4380029112865813  0.4310858920313834  0.0896954875147458   
  0.4379683773149807  0.4310621413186979  0.2896779480513061   
  0.4411022549332415  0.4312895089523821  0.4895605137372527   
  0.4380041870154585  0.4314427167400012  0.6897216248202653   
  0.4380414029925959  0.4313035635526106  0.8897202217881102   
  0.4380127329311989  0.4310326671690845  0.1563546854011548   
  0.4378837574296242  0.4311626209530743  0.3563301559772540   
  0.4389943940285903  0.4312656756745312  0.5564500358534232   
  0.4380682504691862  0.4313747506431440  0.7563912219998628   
  0.4380034395263550  0.4312534853831878  0.9563819501818998   
  0.4380046089531859  0.4310575908863328  0.1230243096499422   
  0.4379157179380471  0.4311350921199804  0.3230065908027129   
  0.4401434498239283  0.4311208093441365  0.5231057627001192   
  0.4380526546137773  0.4314006411912032  0.7230563925947138   
  0.4380289753706350  0.4312784053548739  0.9230518126579241   
  0.4380112021975293  0.4311419143717785  0.0563664277221463   
  0.4379973063089864  0.4310324465034370  0.2563465443034616   
  0.4389171038210193  0.4307327994691406  0.4562376838232325   
  0.4379782312589811  0.4314851159455557  0.6563891189013731   
  0.4380398431068429  0.4313213144367012  0.8563880219410365   
  0.4380154845055202  0.4310311784859024  0.1896854214918378   
  0.4379168733366043  0.4311630629627317  0.3896465068675070   
  0.4382880133601361  0.4314141077486440  0.5897477647059901   
  0.4380604005965978  0.4313485062373417  0.7897254468418708   
  0.4380205900369916  0.4312271921899224  0.9897110075450186   
  0.4380185276332469  0.4312061144519674  0.0119453304750294   
  0.4380143776255210  0.4310376024156994  0.2119209523085814   
  0.4380453569838920  0.4311222475103591  0.4118594045791397   
  0.4380838959841853  0.4314651676660475  0.6119694644891283   
  0.4380595519888999  0.4313352048674162  0.8119622722689215   
  0.4380036323861134  0.4311100212610057  0.0786010920931375   
  0.4379796511314424  0.4310494677052077  0.2785830777692055   
  0.4390039203970701  0.4308571924967097  0.4784509250534796   
  0.4379892280263817  0.4314685861271386  0.6786257690914255   
  0.4380398450742291  0.4313159547045871  0.8786255052222600   
  0.4380149609405848  0.4310437393552320  0.1452601284171919   
  0.4378830995215353  0.4311577222148202  0.3452375166762067   
  0.4392318867984528  0.4311921931838043  0.5453590343043047   
  0.4380701292298426  0.4313840811444578  0.7452956314319792   
  0.4380068600894376  0.4312640898734159  0.9452875715190743   
  0.4145141869763904  0.6337266875804488  0.0619396749455632   
  0.4145314163955547  0.6336323625376110  0.2619129567998684   
  0.4141995876755189  0.6329737853405604  0.4618584608135521   
  0.4145557837544303  0.6340798140118054  0.6619538939735321   
  0.4145411654220368  0.6338860694121422  0.8619584717117661   
  0.4145453497758709  0.6336486899341338  0.1285959346238883   
  0.4144522948848319  0.6337637150901756  0.3285709671622925   
  0.4143030930971179  0.6315245476039948  0.5285584621847690   
  0.4145037420251825  0.6339578916583974  0.7286280324150809   
  0.4145644297972737  0.6338681339310455  0.9286231245492687   
  0.4145431709290932  0.6336255846270333  0.1952537950638344   
  0.4142419774390333  0.6337359296747209  0.3952217676883905   
  0.4146389244049544  0.6339314326363379  0.5952771962027796   
  0.4145167751447971  0.6339081829880726  0.7952952611877322   
  0.4145340283078127  0.6338050919892453  0.9952831378963651   
  0.4145106783116006  0.6337643662576369  0.0397055227550140   
  0.4145464352410002  0.6336371311592259  0.2396780382084600   
  0.4142401345395683  0.6334976505900798  0.4396333487312276   
  0.4145874060647259  0.6340929854470403  0.6397130161869669   
  0.4145377324848951  0.6338919419062208  0.8397219539400211   
  0.4145276924799148  0.6336673416098790  0.1063617799217127   
  0.4144792870086320  0.6337031214945696  0.3063370931078282   
  0.4148841532515135  0.6292409739540403  0.5064133842535199   
  0.4145085251975331  0.6339880813363692  0.7063881342564997   
  0.4145707069456535  0.6338890160804951  0.9063863972796398   
  0.4145403186783483  0.6336313109418299  0.1730193718426349   
  0.4142706978507462  0.6337424047029145  0.3729926764669571   
  0.4147248344076573  0.6336584529821181  0.5730348946438113   
  0.4145241957089354  0.6339370834420848  0.7730584319917639   
  0.4145477135836302  0.6338293764792411  0.9730490364860245   
  0.4145238161341425  0.6337954514836355  0.0063773381544863   
  0.4145460038986215  0.6336280990216352  0.2063481883530116   
  0.4142296447210470  0.6337184786703460  0.4063151467432604   
  0.4146167237000995  0.6339990441171750  0.6063756612640603   
  0.4145248998137774  0.6339067475534961  0.8063903257734495   
  0.4145139031855649  0.6337139560138283  0.0730339960202997   
  0.4145294664174486  0.6336446632094166  0.2730076332912930   
  0.4139976256085163  0.6324649534957913  0.4729533524621772   
  0.4145459497045607  0.6340655764671439  0.6730505003704081   
  0.4145504436690644  0.6338906319115551  0.8730536403529214   
  0.4145460334382278  0.6336444179642129  0.1396905687217824   
  0.4144200233184279  0.6337826828602644  0.3396658840542415   
  0.4145235828314213  0.6323654070184546  0.5396776085367208   
  0.4145093838513958  0.6339522544646883  0.7397239311192720   
  0.4145564260923820  0.6338549839679004  0.9397182141190896   
  0.4145180732045191  0.6337783608683694  0.0286113365224807   
  0.4145579906975030  0.6336419125494359  0.2285831439115071   
  0.4142254769970393  0.6335786662239187  0.4285397846543688   
  0.4145960315706603  0.6340868230756271  0.6286158627274077   
  0.4145375103989366  0.6338979000422142  0.8286269608720858   
  0.4145209809704511  0.6336791941496216  0.0952673907187744   
  0.4144968036716321  0.6336745780341673  0.2952423717330177   
  0.4146458188064912  0.6307232042298594  0.4952179319105454   
  0.4145116264106647  0.6340091202090363  0.6952918707327527   
  0.4145678441262604  0.6338924033098507  0.8952911026294004   
  0.4145429018323412  0.6336336745096247  0.1619250009306015   
  0.4143181196600523  0.6337478552660372  0.3618986119582814   
  0.4147611549787058  0.6334382651053616  0.5619315756411538   
  0.4145183882222980  0.6339392180677450  0.7619627071569468   
  0.4145457332527869  0.6338361865579358  0.9619543804856434   
  0.4176499816791761  0.3668109273735993  0.0286083818266150   
  0.4176174325982487  0.3666815231425034  0.2285871037873619   
  0.4181031018978061  0.3665028844754161  0.4285282291767061   
  0.4176308381848202  0.3671299727092290  0.6286313688010310   
  0.4176891769394899  0.3669510450137494  0.8286284870096807   
  0.4176361128376485  0.3667112176959719  0.0952663609807018   
  0.4175696507883444  0.3667148502219320  0.2952496076665412   
  0.4322814713382357  0.3564429341596167  0.4951363169193002   
  0.4176708099630773  0.3670520305901164  0.6952940964257834   
  0.4176839794364824  0.3669236894738859  0.8952918185489835   
  0.4176393377504652  0.3666717546601390  0.1619264279563879   
  0.4175365941074247  0.3667747767246112  0.3619010294958755   
  0.4182038714877692  0.3671258192482512  0.5619927803294118   
  0.4177184013952555  0.3669960629702516  0.7619642373520392   
  0.4176385415298896  0.3668878081008131  0.9619531196098663   
  0.4176576105449641  0.3668371982473033  0.0063742568087122   
  0.4176312130425970  0.3666796478627390  0.2063512389274749   
  0.4177335921673944  0.3666951272424583  0.4063020028007145   
  0.4177190144822731  0.3671159558087282  0.6064014314980639   
  0.4177126573981269  0.3669538243400225  0.8063916869806036   
  0.4176323008227456  0.3666870218968725  0.1396898301769127   
  0.4175200539286763  0.3667803695922913  0.3396694406475262   
  0.4183585505745100  0.3676275253185466  0.5397977780295165   
  0.4177170021910044  0.3670094239565032  0.7397243685049446   
  0.4176515895452937  0.3668933627965316  0.9397163726467497   
  0.4176358688288460  0.3667472059551287  0.0730301353312797   
  0.4175874333638063  0.3666928967250271  0.2730121320011705   
  0.4203614100744488  0.3654358256369932  0.4728904741888087   
  0.4176303825161440  0.3670929474722584  0.6730552776076664   
  0.4176798180027745  0.3669487665963516  0.8730542288564251   
  0.4176361184383666  0.3667015076904079  0.1063598371128904   
  0.4175600707860880  0.3667348142212674  0.3063434991349254   
  0.4226200695540712  0.3670152225860974  0.5066501219674890   
  0.4176886429968931  0.3670356442666787  0.7063894869030491   
  0.4176827525965763  0.3669144828756004  0.9063861796132002   
  0.4176480897485675  0.3667998958311003  0.0397012186364805   
  0.4176122952992642  0.3666826435193187  0.2396813891565941   
  0.4184326227450441  0.3663399905918894  0.4395963425138802   
  0.4176171468876788  0.3671321797570144  0.6397256007557885   
  0.4176835329262829  0.3669555159527462  0.8397228038859836   
  0.4176419918562857  0.3666714063523102  0.1730205003871035   
  0.4175486965640189  0.3667653952088799  0.3729904393811054   
  0.4180284411065003  0.3671094169469029  0.5730895502097511   
  0.4177163003326001  0.3669872096521658  0.7730591384319254   
  0.4176390606165299  0.3668850717463528  0.9730462918383225   
  0.4176376805871982  0.3667728455832204  0.0619369092334381   
  0.4175940495947188  0.3666872130847736  0.2619181137485000   
  0.4195640436135619  0.3657136870838684  0.4618700282427710   
  0.4176196959411271  0.3671067498933098  0.6619601876398349   
  0.4176796643308904  0.3669507793953173  0.8619599877012121   
  0.4176248475087334  0.3666995694924751  0.1285958445136330   
  0.4175272187498749  0.3667724110037724  0.3285771128536155   
  0.4184107740083078  0.3681837883377810  0.5286799874179735   
  0.4177098674398891  0.3670128629227918  0.7286289042830063   
  0.4176606898406874  0.3669001473092166  0.9286227183939886   
  0.4176339572691958  0.3666767557018957  0.1952573549191143   
  0.4176402812466620  0.3667292593618043  0.3952192779240775   
  0.4177961641693173  0.3671022983430703  0.5953077417718475   
  0.4177169144969568  0.3669604562116859  0.7952972479601996   
  0.4176546475139702  0.3668530710376530  0.9952811441343670   
  0.3808649357784972  0.6863044462196370  0.0563710007314526   
  0.3809107144606259  0.6862210059325804  0.2563411708148706   
  0.3804897196333883  0.6855189405624600  0.4563311925444182   
  0.3808909858633811  0.6866050123490481  0.6563776187071113   
  0.3808604750034519  0.6864110307224820  0.8563875641757832   
  0.3809065809046857  0.6862352562546334  0.1230269440939793   
  0.3808360503583970  0.6863527604161206  0.3229993065235774   
  0.3800419683213647  0.6826643734125213  0.5229904724478942   
  0.3808236417299113  0.6864827342721753  0.7230554575647474   
  0.3809074125060263  0.6864229613331574  0.9230528732152621   
  0.3809172117612221  0.6862195761428893  0.1896838476619465   
  0.3805941062325005  0.6863067651793457  0.3896591014962496   
  0.3808668080935078  0.6862361163977226  0.5896864378289592   
  0.3808257427060440  0.6864249314275952  0.7897241704628186   
  0.3808633146706484  0.6863462779081999  0.9897134448301443   
  0.3808560752655268  0.6863345291859702  0.0119471321963331   
  0.3809213790198882  0.6862222113327547  0.2119170230815826   
  0.3805626760367815  0.6862170702994277  0.4118914775982887   
  0.3808821787234180  0.6864847170427737  0.6119368372387655   
  0.3808370302943729  0.6864156781564361  0.8119602959581158   
  0.3808765320993288  0.6862884979705797  0.0786042483549707   
  0.3808987926129603  0.6862465192933200  0.2785746537978468   
  0.3802938391437536  0.6839963974900627  0.4785898240830733   
  0.3808579765613587  0.6865759231170045  0.6786205187477279   
  0.3808871832336607  0.6864340973999958  0.8786239109620837   
  0.3809148449110822  0.6862295352699874  0.1452610326988548   
  0.3807722535399165  0.6863719293803072  0.3452335755521929   
  0.3805350652645743  0.6845830668714399  0.5452235941193706   
  0.3808261925636174  0.6864714224449529  0.7452942428194120   
  0.3808929344092391  0.6863965317912957  0.9452889185354039   
  0.3808601338939965  0.6863208687667353  0.0452761990460786   
  0.3809157646409034  0.6862287932984117  0.2452462797977120   
  0.3805268331618521  0.6858141035762984  0.4452250156086492   
  0.3808945570438809  0.6866082352480305  0.6452801014531317   
  0.3808515768531535  0.6864083374549779  0.8452919153939078   
  0.3808934191841615  0.6862449206359571  0.1119322033530779   
  0.3808526563843273  0.6863189649409946  0.3119040745655965   
  0.3799247182732444  0.6810427182782135  0.5119185940565956   
  0.3808271790359541  0.6865032729861866  0.7119585585720714   
  0.3809072906428312  0.6864328519987879  0.9119570517031832   
  0.3809131231647029  0.6862223911560434  0.1785891384762692   
  0.3806227660204158  0.6863051881789914  0.3785631276807635   
  0.3808344597843174  0.6860071856546099  0.5785857018136653   
  0.3808278801165699  0.6864388554499286  0.7786281172198741   
  0.3808675986315961  0.6863550941083716  0.9786183525237391   
  0.3808591993098602  0.6863342722666914  0.0230421412983972   
  0.3809295368904131  0.6862299591993377  0.2230118679060098   
  0.3805363450255470  0.6861345406908939  0.4229900864437539   
  0.3808960011068692  0.6865501790930253  0.6230354757669474   
  0.3808456254480177  0.6864123225771550  0.8230561862584338   
  0.3808840949946699  0.6862712689490493  0.0896989880915839   
  0.3808826271814567  0.6862638003029176  0.2896698420639154   
  0.3803512061177159  0.6824582411287139  0.4897267410703563   
  0.3808439839217783  0.6865416307505683  0.6897179140879572   
  0.3809017603282996  0.6864370128511652  0.8897198538826387   
  0.3809186415704673  0.6862314692204095  0.1563556398389778   
  0.3807173979905301  0.6863508254354826  0.3563288359660248   
  0.3807128068010712  0.6852481063733720  0.5563279900548892   
  0.3808271623085986  0.6864584732797780  0.7563907990983552   
  0.3808829313423985  0.6863808416854056  0.9563843064787534   
  0.3849160059102203  0.3131325987981342  0.0230376985632503   
  0.3848443771527812  0.3130459254521867  0.2230171454828564   
  0.3851040783059574  0.3129746296266447  0.4229737546170753   
  0.3849458033041770  0.3134021923638599  0.6230564473855935   
  0.3849949318795964  0.3132277608535006  0.8230571602793688   
  0.3848913168432730  0.3130457883174529  0.0896952487381739   
  0.3847929374389949  0.3130758591408238  0.2896780982346883   
  0.3872550898547900  0.3124134313625291  0.4895690568765829   
  0.3849731435544754  0.3133266420137346  0.6897223086930140   
  0.3849703406051432  0.3132258582997949  0.8897195894827306   
  0.3848789495066782  0.3130216398487278  0.1563567940576078   
  0.3847539674592184  0.3131248647975440  0.3563342037136579   
  0.3854093057258652  0.3136428173217141  0.5564013631927054   
  0.3850143545558069  0.3132950945051221  0.7563917950385246   
  0.3849232970344616  0.3131930373920611  0.9563815189113285   
  0.3849233652765705  0.3131453206750265  0.0119436685783043   
  0.3848559144911334  0.3130447778263559  0.2119224872436192   
  0.3849758909671621  0.3130374275643675  0.4118899506281792   
  0.3849729389163983  0.3134030232322473  0.6119627505373018   
  0.3850105151723966  0.3132275191908462  0.8119621825637395   
  0.3848926367634817  0.3130658426395954  0.0786003422617938   
  0.3848026429363216  0.3130655195563747  0.2785831205582880   
  0.3865351998768531  0.3127006270670663  0.4786131679749133   
  0.3849543378608900  0.3133420114947469  0.6786261919295669   
  0.3849696047633699  0.3132393276087768  0.8786244780676000   
  0.3848806552763122  0.3130270816374079  0.1452621201844337   
  0.3847472038541113  0.3131371104568998  0.3452417339569394   
  0.3854812018163400  0.3139321498360914  0.5453160241329016   
  0.3850129648355392  0.3132959632843892  0.7452962385367812   
  0.3849365501171604  0.3131880870247059  0.9452868188202146   
  0.3848929583233058  0.3131114732096094  0.0563658608273769   
  0.3848166756253946  0.3130555101171595  0.2563474515484572   
  0.3859098055223242  0.3126848697149711  0.4562927263738459   
  0.3849271549742426  0.3133749000964485  0.6563880450109707   
  0.3849683401001656  0.3132492096599719  0.8563883806715182   
  0.3848698097613621  0.3130321325309424  0.1896873959557723   
  0.3848213251460493  0.3130877120941591  0.3896570779080832   
  0.3850857893008381  0.3134392098720298  0.5897267986655166   
  0.3850236543759280  0.3132389834394544  0.7897250946371628   
  0.3849187430137846  0.3131748931507090  0.9897096599843849   
  0.3848803113589270  0.3130297603569119  0.1230257023528338   
  0.3847598171552562  0.3131136627468791  0.3230080690988970   
  0.3857175168573477  0.3152432485845864  0.5230721913337462   
  0.3850083721291426  0.3132952697067424  0.7230569251015879   
  0.3849553563528403  0.3131909620512374  0.9230507571023381   
  0.3849027578729007  0.3131255460105891  0.0452717273985286   
  0.3848283017779366  0.3130525420782675  0.2452525452294410   
  0.3855821587901573  0.3128017757044574  0.4452238821626793   
  0.3849206370369416  0.3133894678150426  0.6452932388847898   
  0.3849731384260764  0.3132483318777446  0.8452936698978846   
  0.3848857005985735  0.3130326605542280  0.1119305334476834   
  0.3847737126260640  0.3131016545380731  0.3119142636009755   
  0.3869152217550678  0.3155748697725684  0.5120100656526532   
  0.3849978624466601  0.3133025037654207  0.7119610323954930   
  0.3849635361718668  0.3132048796956823  0.9119558140263280   
  0.3848794457868934  0.3130272598508981  0.1785924592448751   
  0.3847874780551308  0.3131075248568962  0.3785666611710923   
  0.3851562710861529  0.3134700564427249  0.5786358875552366   
  0.3850178321285256  0.3132591686089299  0.7786297238782254   
  0.3849130790015920  0.3131935872664400  0.9786156506950974   
  0.3379718041166484  0.7237506463192176  0.0619410590225371   
  0.3380313520611722  0.7237051666203556  0.2619085203762879   
  0.3376259030581323  0.7227214377564621  0.4619417344401242   
  0.3379427668519099  0.7239393543189365  0.6619473692430446   
  0.3379552408601043  0.7238208490017399  0.8619579364919758   
  0.3380215822632024  0.7236871552674273  0.1285978600389726   
  0.3379578000961700  0.7238686121697455  0.3285672042660650   
  0.3372902522182812  0.7208509897985067  0.5285667739800317   
  0.3378988401544589  0.7238483029135239  0.7286252347525703   
  0.3379925465902858  0.7238172904992766  0.9286232755461015   
  0.3380371385103800  0.7236903380489252  0.1952536023169742   
  0.3377421964136857  0.7238395305820973  0.3952334004714402   
  0.3378938677324967  0.7235828355655585  0.5952533844743542   
  0.3379004424793806  0.7237945427349430  0.7952936781888909   
  0.3379506021335601  0.7237495197820536  0.9952826647533826   
  0.3379535999422743  0.7237524913231113  0.0063766343034999   
  0.3380378462922877  0.7236887165553298  0.2063469118067829   
  0.3377186462014521  0.7238014559236916  0.4063284276593322   
  0.3379183202395950  0.7237193063534022  0.6063519102415569   
  0.3379126066194118  0.7237915847208072  0.8063886873179769   
  0.3379817516015606  0.7237413296381732  0.0730346601972656   
  0.3380245031302209  0.7237154435010211  0.2730022950982658   
  0.3375426207380414  0.7219830402310663  0.4730420405540769   
  0.3379335934793701  0.7239310857318983  0.6730441991707252   
  0.3379708790405687  0.7238302631660076  0.8730526913154648   
  0.3380270087352102  0.7236884631206237  0.1396913904623602   
  0.3379248333293887  0.7238911821865344  0.3396617208828232   
  0.3374700878450554  0.7216085022860526  0.5396436676276934   
  0.3379042181822740  0.7238495389427513  0.7397208744698176   
  0.3379867240147121  0.7238057267344757  0.9397178724236710   
  0.3379624909176044  0.7237699388159271  0.0286120258132385   
  0.3380456171186097  0.7237044858147215  0.2285807521140697   
  0.3376912167705584  0.7236101478607964  0.4285760639339458   
  0.3379360788405066  0.7238715058474909  0.6286042689464821   
  0.3379231006473375  0.7237865399417416  0.8286259861543783   
  0.3379943447685605  0.7237143687214029  0.0952697675264105   
  0.3380051909392634  0.7237742664119082  0.2952373342394381   
  0.3372119706162451  0.7196281339245658  0.4952882634688081   
  0.3379066870430023  0.7238903366472513  0.6952874792138530   
  0.3379917390597953  0.7238377484169689  0.8952904340638881   
  0.3380357493123043  0.7236956328123156  0.1619258014240899   
  0.3378460704434687  0.7238708671144920  0.3618983612703417   
  0.3377332575516618  0.7226750196410663  0.5618964258444450   
  0.3379020242817958  0.7238300496343015  0.7619605233931495   
  0.3379706580322974  0.7237810871494332  0.9619541596003458   
  0.3379687653126808  0.7237724556207183  0.0397059716724968   
  0.3380416911562421  0.7237097967363511  0.2396749417604482   
  0.3376690453277362  0.7234436238274427  0.4396732497884273   
  0.3379495217639032  0.7239118711154191  0.6397014502723053   
  0.3379350091076532  0.7237968270995978  0.8397206525779950   
  0.3380027755862258  0.7237073490989303  0.1063632408397268   
  0.3379898243022694  0.7238134711677660  0.3063315963126669   
  0.3371257029296686  0.7187717260804831  0.5063604650704860   
  0.3379065527371452  0.7238756279320810  0.7063836736827014   
  0.3379973521445692  0.7238379966721809  0.9063854983866122   
  0.3380323594789800  0.7236916783760918  0.1730193955819459   
  0.3377963035266944  0.7238617553209252  0.3729930540753017   
  0.3378146642953155  0.7230727241797013  0.5729928767935988   
  0.3379045862224146  0.7238151968656084  0.7730559029558250   
  0.3379618400193110  0.7237650293767786  0.9730480297042163   
  0.3425348423062360  0.2745884691919329  0.0063737749003181   
  0.3424442676850319  0.2745390811340442  0.2063525195193421   
  0.3424171486901457  0.2747462979239401  0.4063341039831840   
  0.3426147473905203  0.2748367208655367  0.6063811965256818   
  0.3426530312787364  0.2746037759467583  0.8063910011778432   
  0.3425029219343969  0.2745152002325923  0.0730302308299926   
  0.3423897365238702  0.2745546961571321  0.2730129923138591   
  0.3427787779933382  0.2770761003362523  0.4730205779620178   
  0.3426099904284570  0.2746826028711595  0.6730538556061845   
  0.3426025444681429  0.2746378771115090  0.8730532019931374   
  0.3424841537525225  0.2744836674490614  0.1396923714405460   
  0.3423228623029928  0.2746424824667315  0.3396735165104730   
  0.3429064692000239  0.2761505198801473  0.5397005687287830   
  0.3426477252898223  0.2746910302966299  0.7397248923086011   
  0.3425734569103653  0.2745842113567463  0.9397157796987301   
  0.3425225785875838  0.2745774414523368  0.0286087266826698   
  0.3424287963993820  0.2745419378330780  0.2285885414918951   
  0.3425696816422530  0.2749480505632533  0.4285751892007141   
  0.3425812531929324  0.2747527211724474  0.6286225717572691   
  0.3426271045389839  0.2746182929583085  0.8286286455936249   
  0.3424763875929386  0.2745007201067153  0.1619291859162431   
  0.3423267523353246  0.2746581922902749  0.3619080969602635   
  0.3427958298808704  0.2752746365406793  0.5619428190359770   
  0.3426491319928999  0.2746827603248647  0.7619635657619099   
  0.3425473277235582  0.2746094345843062  0.9619524969075286   
  0.3425022024403219  0.2744800904744196  0.0952666286949224   
  0.3423686937421664  0.2745874170571980  0.2952497026171912   
  0.3434754040778785  0.2801130164457106  0.4951728671699627   
  0.3426371544886635  0.2746618047272378  0.6952946626215208   
  0.3426036980345657  0.2746193520363747  0.8952907939378392   
  0.3424920351612997  0.2744720083534702  0.1285982718462790   
  0.3423348115651095  0.2746229670006599  0.3285792497572757   
  0.3429223186952441  0.2770565693451630  0.5286031078614997   
  0.3426527788673468  0.2746672910914825  0.7286299201219109   
  0.3425885598356331  0.2745776306639982  0.9286219610821149   
  0.3425038985835940  0.2745475266132189  0.0619369417130073   
  0.3423988532150730  0.2745515038399517  0.2619188861848869   
  0.3428347878410136  0.2760890894025394  0.4619131525809479   
  0.3425952771775798  0.2746959578026349  0.6619584342765847   
  0.3426031552457474  0.2746442573138808  0.8619595217866021   
  0.3424563941284049  0.2745251102342081  0.1952588555428960   
  0.3423818494189490  0.2747053007932863  0.3952383592529500   
  0.3426364306285734  0.2749021323353347  0.5952847378928823   
  0.3426606064640438  0.2746106599716640  0.7952966793361398   
  0.3425347266241303  0.2746017139755850  0.9952808073978048   
  0.3424985228345250  0.2744738261372817  0.1063605403269392   
  0.3423585500362805  0.2745948062092864  0.3063438539635470   
  0.3436126828649577  0.2793055201183066  0.5063670753062723   
  0.3426458254715428  0.2746593425831847  0.7063898344180899   
  0.3426003114398952  0.2746025001819135  0.9063844348675332   
  0.3424734751257432  0.2745061543841132  0.1730227780471552   
  0.3423311192020932  0.2746569818730791  0.3730023491796430   
  0.3427389858007430  0.2751128098403797  0.5730411995077915   
  0.3426532914093841  0.2746552197125425  0.7730579479879438   
  0.3425382809872630  0.2746131305350872  0.9730454792426144   
  0.3425146209950256  0.2745751941365384  0.0397017169355891   
  0.3424147208770520  0.2745466504415077  0.2396822097959941   
  0.3426605713587918  0.2751249368247812  0.4396764386516949   
  0.3425804685418399  0.2747411133919400  0.6397183834793196   
  0.3426136523196917  0.2746327897498873  0.8397225078995447   
  0.2891997710458085  0.7429815463523042  0.0119458206024277   
  0.2892867394320646  0.7429286594077738  0.2119159542070648   
  0.2889935425814727  0.7431227201612387  0.4119066845043164   
  0.2891312184463217  0.7427896547819017  0.6119257928776847   
  0.2891505646125836  0.7429614947322705  0.8119581543312293   
  0.2892302224083565  0.7429691885420340  0.0786044734669744   
  0.2892789817727177  0.7430055254771801  0.2785700569392020   
  0.2887904979631131  0.7410409607035504  0.4786128326106365   
  0.2891455053144583  0.7430093713632928  0.6786134867510256   
  0.2892140495660840  0.7430261815574895  0.8786225794117897   
  0.2892772869926361  0.7429330838116783  0.1452621109964269   
  0.2891761291589177  0.7432082566469873  0.3452302392106148   
  0.2888098948346922  0.7412947199504671  0.5452276237237896   
  0.2891335603271230  0.7429929123440431  0.7452896908323225   
  0.2892213237475261  0.7429900506664424  0.9452873044754426   
  0.2892189265670240  0.7429948546915028  0.0563703501870236   
  0.2892874774905962  0.7429700980863245  0.2563371041630234   
  0.2889097020349993  0.7423278862685336  0.4563703071454057   
  0.2891613427713295  0.7429861687364294  0.6563707874734348   
  0.2891914512806721  0.7430136615092238  0.8563861880703456   
  0.2892653085869910  0.7429304571660325  0.1230286092997233   
  0.2892256449021318  0.7431639141965718  0.3229948663330902   
  0.2886584463659148  0.7401322303057825  0.5230148070625589   
  0.2891334922163509  0.7429865528597404  0.7230497182608460   
  0.2892321500491875  0.7430041483023402  0.9230516415203098   
  0.2892826047440167  0.7429255504777146  0.1896837060592276   
  0.2890317318434725  0.7432142415478324  0.3896623004468083   
  0.2890940802281108  0.7425282707599763  0.5896748058578467   
  0.2891365767030152  0.7429703366602922  0.7897208587885771   
  0.2891950185532863  0.7429685639673380  0.9897115386717559   
  0.2892142891914702  0.7430016007699294  0.0452754176274865   
  0.2892895087787508  0.7429716430953874  0.2452428794972121   
  0.2889423101534661  0.7426681027384205  0.4452625084460777   
  0.2891589688618552  0.7429571523491774  0.6452722591255693   
  0.2891791311164340  0.7429927205975204  0.8452904720625583   
  0.2892560142338851  0.7429447691479254  0.1119337931640416   
  0.2892430535648671  0.7431440113704539  0.3118995316873736   
  0.2886765907645810  0.7394472758324184  0.5119203811505955   
  0.2891308217311490  0.7429920574699054  0.7119529060282588   
  0.2892331693234524  0.7430112737395334  0.9119558055584278   
  0.2892803884831423  0.7429288165323129  0.1785893212257221   
  0.2890659428607805  0.7432274897537496  0.3785645031778131   
  0.2890496729400596  0.7422936900567692  0.5785720573910211   
  0.2891350451711858  0.7429687659353021  0.7786246294718993   
  0.2892008635134218  0.7429668371101243  0.9786165457528426   
  0.2892052725204621  0.7429922602049928  0.0230410436767201   
  0.2892906119942538  0.7429364445713063  0.2230101207177952   
  0.2889676271839505  0.7430314667209359  0.4230077945482833   
  0.2891449246103832  0.7428561012045094  0.6230260729900294   
  0.2891589083954642  0.7429615144814790  0.8230537757262724   
  0.2892389371959965  0.7429575129584833  0.0896996456883130   
  0.2892698832971092  0.7430518884198349  0.2896647385712612   
  0.2888095543484042  0.7400876187707865  0.4897233122025852   
  0.2891403127088168  0.7430061334289277  0.6897111485639726   
  0.2892249598412917  0.7430210715144909  0.8897187348980609   
  0.2892811205360815  0.7429383712158852  0.1563565888573279   
  0.2891342311147298  0.7432225807808095  0.3563259886848584   
  0.2889170193531214  0.7416533716440270  0.5563274174671449   
  0.2891360745161791  0.7429958662413796  0.7563863545287788   
  0.2892134229766725  0.7429848428021515  0.9563826545894187   
  0.2939906642559578  0.2543272793867786  0.0230385488526963   
  0.2938918254790863  0.2543134915738960  0.2230180107963520   
  0.2939320953397910  0.2550040627945123  0.4230222320293748   
  0.2940873574288574  0.2543972887837924  0.6230442011489288   
  0.2941029718366508  0.2543209048019790  0.8230568937659299   
  0.2939742876913769  0.2542066081766734  0.0896963512491809   
  0.2938367774133397  0.2543341348972916  0.2896789169996552   
  0.2945314166733937  0.2600248583126543  0.4896691165756550   
  0.2941291008694265  0.2542790989658386  0.6897224089254905   
  0.2940792956461777  0.2543300879864105  0.8897191727381966   
  0.2939444653667778  0.2542497342974457  0.1563587178899937   
  0.2937820254319092  0.2544364481761221  0.3563409996711684   
  0.2942763577794736  0.2554587593568769  0.5563454789932010   
  0.2941244015809943  0.2543880912602248  0.7563920557800188   
  0.2940264838632203  0.2543168912189699  0.9563814005058333   
  0.2939756617847280  0.2542902511824678  0.0563667301590840   
  0.2938641436263936  0.2543035629361796  0.2563481062259783   
  0.2941381855126721  0.2562815198975130  0.4563720453182967   
  0.2940933272158546  0.2543073132692015  0.6563848298092481   
  0.2940787278669958  0.2543568861234959  0.8563887453745735   
  0.2939670278228093  0.2541908670131576  0.1230277852458173   
  0.2938039140992572  0.2543595750836829  0.3230092886082545   
  0.2945892039162317  0.2580258548653092  0.5229917858837254   
  0.2941369225196269  0.2543135890070900  0.7230585925800384   
  0.2940682429978736  0.2542699586468871  0.9230506271419969   
  0.2939199519632467  0.2542973880980099  0.1896882145079530   
  0.2938105698651583  0.2545555207665871  0.3896770251329826   
  0.2941379149872958  0.2547398125732201  0.5896970472295564   
  0.2941287292427148  0.2543244870908055  0.7897246048411120   
  0.2940043638554215  0.2543462670810825  0.9897107450943139   
  0.2939997706003865  0.2543296398221742  0.0119446874274729   
  0.2939022095312183  0.2543160645771394  0.2119234966087475   
  0.2938788697347405  0.2547906088175580  0.4119234358563446   
  0.2940932056225734  0.2544623281641805  0.6119449232664778   
  0.2941154683775409  0.2543186804886943  0.8119618555579819   
  0.2939493837350966  0.2542328709290942  0.1452642453211723   
  0.2937854197315772  0.2544145908589641  0.3452460853650692   
  0.2943253301495190  0.2559608627677648  0.5452360142277612   
  0.2941257903599421  0.2543799760034418  0.7452970436019655   
  0.2940419809985002  0.2542988426550252  0.9452867842532768   
  0.2939762824682290  0.2542267129362088  0.0786021305389326   
  0.2938498680682713  0.2543115082103569  0.2785839985391902   
  0.2942694932333438  0.2583184418819258  0.4785991604266044   
  0.2941142562273242  0.2542817183892083  0.6786261639106712   
  0.2940774859044453  0.2543417630094211  0.8786243620311680   
  0.2939820015254995  0.2543130443624051  0.0452728246592713   
  0.2938733986959079  0.2543102314347365  0.2452532740480677   
  0.2940713776929869  0.2556586617291643  0.4452725171117748   
  0.2940809973255156  0.2543251989947350  0.6452877621559026   
  0.2940853144851516  0.2543471284927108  0.8452941923372990   
  0.2939728092694338  0.2541893617068496  0.1119329094688482   
  0.2938173544091072  0.2543478618849875  0.3119143656064907   
  0.2950330879783962  0.2596390454736763  0.5118625445976477   
  0.2941369319638056  0.2542914546733854  0.7119626548066620   
  0.2940769286195462  0.2542825474737143  0.9119556551279189   
  0.2939318988454929  0.2542824669063464  0.1785938158266163   
  0.2937973917226842  0.2544890550618959  0.3785803614978178   
  0.2941672807482760  0.2549061142912947  0.5785942083707170   
  0.2941286232091969  0.2543385127021622  0.7786293134049629   
  0.2940100664262388  0.2543392958645185  0.9786166827354990   
  0.2385366711238603  0.7424902271960931  0.0619402278970966   
  0.2386039768217074  0.7424807519389418  0.2619055268093931   
  0.2382409696423409  0.7419301191353043  0.4619351107338261   
  0.2384829522005134  0.7422985753253855  0.6619419937681812   
  0.2385127966032030  0.7424956824865205  0.8619571621367541   
  0.2385870428394483  0.7424235354545203  0.1285996726615011   
  0.2385354914133515  0.7427567673889754  0.3285635146756576   
  0.2380218179386731  0.7409342072938401  0.5285872377677236   
  0.2384542662417743  0.7423789077779333  0.7286191979375047   
  0.2385489326158208  0.7424586679004435  0.9286219285620518   
  0.2385983727860364  0.7424016512579996  0.1952530064608595   
  0.2383577202628686  0.7428387869655708  0.3952349522317391   
  0.2384353776336923  0.7419876853749514  0.5952558073556133   
  0.2384566114881324  0.7424308316504593  0.7952913628907723   
  0.2385110725250854  0.7424795775668329  0.9952812925036199   
  0.2385217343128261  0.7424884917580385  0.0286110108880777   
  0.2386065410586369  0.7424331403567592  0.2285790432953192   
  0.2383047731949830  0.7426166319827061  0.4285827558884350   
  0.2384765120102585  0.7421734493285683  0.6286007919823504   
  0.2384811820776136  0.7424310663840785  0.8286245391676843   
  0.2385586229733931  0.7424549666666920  0.0952704060844098   
  0.2385832980383995  0.7426347615468956  0.2952332131501407   
  0.2381113388074851  0.7405887926171317  0.4952733267808043   
  0.2384583918840448  0.7423682741176805  0.6952813061452190   
  0.2385454161974465  0.7424764578614429  0.8952900868418183   
  0.2385974637700130  0.7424207869198085  0.1619263532035475   
  0.2384474238853116  0.7428470655420298  0.3618956424944102   
  0.2382791502730441  0.7414969921336407  0.5619123119889693   
  0.2384528054141768  0.7424239904954533  0.7619556493303890   
  0.2385271675104406  0.7424703102867980  0.9619519284951892   
  0.2385146371576923  0.7424851807421646  0.0063754189638274   
  0.2386023110677087  0.7424070614029006  0.2063464117023202   
  0.2383364817638949  0.7427902204340597  0.4063338979547311   
  0.2384527260020164  0.7420816581970229  0.6063544134306511   
  0.2384671281700719  0.7424306311502846  0.8063868907005372   
  0.2385433876265139  0.7424803200310706  0.0730344467206692   
  0.2386012441919334  0.7425111995443530  0.2729991368602782   
  0.2382151371950698  0.7415095048925053  0.4730424178998689   
  0.2384736041355708  0.7423363606201150  0.6730384676715460   
  0.2385263748773525  0.7424987365326245  0.8730519701430453   
  0.2385908946500521  0.7424243349184252  0.1396934684324407   
  0.2385097931015352  0.7427890816931395  0.3396582033502966   
  0.2381120030130504  0.7411873436962466  0.5396779695158713   
  0.2384574224558236  0.7423975056584240  0.7397152315083204   
  0.2385399924288052  0.7424637169477393  0.9397166989270431   
  0.2385282352303761  0.7424913075011901  0.0397052112787648   
  0.2386041812739492  0.7424568941093668  0.2396727111797787   
  0.2382906799629865  0.7424703240692949  0.4396875441333634   
  0.2384841627889784  0.7422167699010558  0.6396982192185945   
  0.2384928260615027  0.7424512726973376  0.8397198067844087   
  0.2385693003458869  0.7424479636561898  0.1063645951400005   
  0.2385663548775909  0.7427007400011902  0.3063274197083032   
  0.2380761280547858  0.7404432751679906  0.5063606215790060   
  0.2384568374417455  0.7423742972048615  0.7063779810609319   
  0.2385491781854086  0.7424717103093812  0.9063850279824379   
  0.2385954445800138  0.7424181645667645  0.1730201259022408   
  0.2384096089289542  0.7428608465829711  0.3729916611018496   
  0.2383513239279225  0.7416696940049761  0.5730094355890714   
  0.2384553785802410  0.7424245908007521  0.7730516700057279   
  0.2385190491216562  0.7424717182313074  0.9730460056492021   
  0.2433206283842608  0.2539184253804834  0.0063758217195016   
  0.2432278815531674  0.2538729787367515  0.2063525385578515   
  0.2431732195991287  0.2544067832575649  0.4063558440303012   
  0.2434331327350776  0.2539660623540954  0.6063634739400641   
  0.2434364843026628  0.2539041472079688  0.8063914330984829   
  0.2432969917737182  0.2538155266916320  0.0730330390252263   
  0.2431702790285399  0.2538689112611934  0.2730134940263653   
  0.2434429039306707  0.2567773815374750  0.4730265788737142   
  0.2434349526437103  0.2537363136564537  0.6730541157252787   
  0.2433989264803316  0.2539065547961812  0.8730545506255751   
  0.2432732012555334  0.2537866259414443  0.1396939812064062   
  0.2431053394643001  0.2539526159905705  0.3396755334544750   
  0.2437110113788847  0.2557671241205597  0.5396414233996225   
  0.2434513493102841  0.2538743827083536  0.7397262969526039   
  0.2433670932885406  0.2538478740952002  0.9397163783927951   
  0.2433044327890173  0.2538888247507174  0.0397036505385628   
  0.2431979493064418  0.2538697213580789  0.2396825706392818   
  0.2433244208333605  0.2551885096642721  0.4397047347753684   
  0.2434055725999045  0.2537591170726827  0.6397128865274766   
  0.2434083838986751  0.2539092927405520  0.8397237340208932   
  0.2432971744215138  0.2537668283032275  0.1063629419019350   
  0.2431398495025476  0.2539122330216728  0.3063433440639400   
  0.2441184192106363  0.2587985586478752  0.5063129907083521   
  0.2434568610716283  0.2537769685413522  0.7063920145633205   
  0.2433994502931611  0.2538545911796106  0.9063854025076878   
  0.2432557938719100  0.2538446770515179  0.1730230077990100   
  0.2431071912599663  0.2540541018315992  0.3730116669007018   
  0.2435249687831913  0.2545287069249582  0.5730057290022970   
  0.2434461553959508  0.2539003423291746  0.7730591116897756   
  0.2433346736516597  0.2538998385619777  0.9730470562589133   
  0.2433140968928100  0.2539045906198396  0.0286101485021746   
  0.2432087932642943  0.2538777637425582  0.2285883810702956   
  0.2432742547576154  0.2548773344969604  0.4286107894210005   
  0.2434050616780468  0.2537978839890158  0.6286150640290487   
  0.2434199590956467  0.2539021336986877  0.8286289657852208   
  0.2432994827355088  0.2537760556337432  0.0952690581147380   
  0.2431514374830215  0.2539027898876611  0.2952493655436115   
  0.2439700818405015  0.2589327145023148  0.4952422214732763   
  0.2434524459452803  0.2537522624479465  0.6952959473393818   
  0.2434025452896904  0.2538760861672174  0.8952909759171632   
  0.2432616758348018  0.2538190125646906  0.1619288119221380   
  0.2431049374989982  0.2540126695602751  0.3619161982320236   
  0.2435656287210577  0.2548223505364717  0.5619057592830501   
  0.2434491078708803  0.2539083954848991  0.7619643232201838   
  0.2433454951112708  0.2538780006106833  0.9619528896858185   
  0.2432872917052507  0.2537774319217547  0.1285998259407535   
  0.2431165308163656  0.2539219147146383  0.3285805883483022   
  0.2438452952637462  0.2566309827207434  0.5285454357874784   
  0.2434588948936067  0.2538458640237806  0.7286315088844972   
  0.2433841800995538  0.2538398345632373  0.9286220336548467   
  0.2432396148766287  0.2538704369544220  0.1952585589409850   
  0.2431468842368503  0.2542439130327665  0.3952593553278874   
  0.2434509716655029  0.2541249168052460  0.5952644221812307   
  0.2434452436904735  0.2539006201688565  0.7952966136622237   
  0.2433265557199675  0.2539184409235986  0.9952823608303092   
  0.2433012473727914  0.2538438983011417  0.0619392762659032   
  0.2431790176453887  0.2538620512668430  0.2619189284420642   
  0.2434184690774401  0.2560822869586730  0.4619503011158699   
  0.2434204776559810  0.2537322803817972  0.6619575559755972   
  0.2434003587705291  0.2539176995637433  0.8619601979625031   
  0.1899865656077395  0.7221883060819039  0.0119462555996463   
  0.1900759155807066  0.7220827542827379  0.2119159021249644   
  0.1897697310121842  0.7226186403539288  0.4119050040720609   
  0.1899525359803604  0.7217059646453450  0.6119353303733277   
  0.1899419638276356  0.7221310566751242  0.8119586186991938   
  0.1900158797364000  0.7221761486865645  0.0786055976192870   
  0.1900599211487730  0.7222655275750753  0.2785688578570813   
  0.1894729191679758  0.7217349421085189  0.4785999818244662   
  0.1899683879888343  0.7219352373559289  0.6786099000766583   
  0.1900061946578901  0.7221819952827317  0.8786243515540164   
  0.1900634022962322  0.7221239283303191  0.1452643999885836   
  0.1899540079395621  0.7225718498793725  0.3452282834698508   
  0.1894692235637123  0.7215305264664664  0.5452674309838770   
  0.1899382459275998  0.7220703108071049  0.7452859071331375   
  0.1900070149604005  0.7221701498590889  0.9452871144930270   
  0.1900020409813692  0.7221944901136652  0.0563702291001320   
  0.1900720106342177  0.7221762368006992  0.2563352097396034   
  0.1896298930817011  0.7222043920455476  0.4563509873722609   
  0.1899970425882742  0.7218238501333616  0.6563689389132961   
  0.1899791041913517  0.7221827550179114  0.8563876611730521   
  0.1900503033262311  0.7221402578172373  0.1230306013431957   
  0.1900010320364345  0.7224996984164704  0.3229916429689723   
  0.1892967381987916  0.7214605167661219  0.5230251214792787   
  0.1899432511017665  0.7220291276031716  0.7230448871963304   
  0.1900233201712425  0.7221584553117069  0.9230511276062359   
  0.1900687439637494  0.7220726991632844  0.1896837447237161   
  0.1898210889185421  0.7226710740239355  0.3896589060693998   
  0.1898796596087067  0.7216338931468371  0.5896928576219764   
  0.1899289838678229  0.7221282701038589  0.7897188852418680   
  0.1899755696418666  0.7221905231332784  0.9897108175377696   
  0.1900005980531319  0.7221905818615966  0.0452761014032035   
  0.1900687495004689  0.7221550185597678  0.2452416993854172   
  0.1896769312052484  0.7223753204982373  0.4452539052488760   
  0.1899947412483982  0.7217758791361533  0.6452725243080764   
  0.1899669718309696  0.7221631190446729  0.8452920253382956   
  0.1900443470104634  0.7221498696964304  0.1119363819387473   
  0.1900167172257881  0.7224688821106895  0.3118976674722802   
  0.1892728273329496  0.7214121795596284  0.5119356827754302   
  0.1899441254754493  0.7220129845365051  0.7119485998275294   
  0.1900229927682204  0.7221608843257954  0.9119563589728301   
  0.1900686503539717  0.7220866138850965  0.1785902076680159   
  0.1898480666217353  0.7226695376884678  0.3785626344063431   
  0.1898090847376395  0.7215713050096753  0.5785979649548736   
  0.1899276634269924  0.7221185982105922  0.7786229631679973   
  0.1899831181382581  0.7221867186405007  0.9786165521144099   
  0.1899871004223499  0.7221949263707330  0.0230403356859981   
  0.1900771604085207  0.7221056979653326  0.2230094688207558   
  0.1897508314963900  0.7225601446251417  0.4230022876541852   
  0.1899720569518664  0.7217239082311622  0.6230313805376042   
  0.1899482678249029  0.7221328544627639  0.8230538728111014   
  0.1900199956788597  0.7221723668929698  0.0897003043352669   
  0.1900520310223683  0.7223254820405671  0.2896627564324774   
  0.1893894005942940  0.7215248495669968  0.4896903399284369   
  0.1899562172608213  0.7219721913043031  0.6897066402918455   
  0.1900173397414306  0.7221744763088509  0.8897195680487613   
  0.1900659765199535  0.7221101870054412  0.1563578965758623   
  0.1899162675714692  0.7226164898239205  0.3563228183813720   
  0.1896081137488963  0.7215313820254678  0.5563575222719876   
  0.1899345317815673  0.7220941549945081  0.7563821339721954   
  0.1899990951021451  0.7221751792829494  0.9563814048732411   
  0.1945778713357242  0.2732046875738803  0.0230419463282985   
  0.1944750197910707  0.2731599693812399  0.2230174981828981   
  0.1945247341692422  0.2740853865298405  0.4230313035653239   
  0.1946525076657650  0.2729928950577332  0.6230385469176127   
  0.1946879348958603  0.2732060249991406  0.8230586113258198   
  0.1945242485686265  0.2730971936929905  0.1563586369498537   
  0.1943773099823147  0.2733331444003255  0.3563442392063507   
  0.1948154331388849  0.2741152099201045  0.5563279037352657   
  0.1947074296761926  0.2731594541653379  0.7563932420955410   
  0.1946127796443449  0.2731613732657010  0.9563828716618517   
  0.1945740040791080  0.2731332514766223  0.0897006513004257   
  0.1944265107659078  0.2732245657547239  0.2896787766377926   
  0.1948790585388807  0.2763143515347224  0.4896818699402417   
  0.1947045151157738  0.2729851606643479  0.6897246690622225   
  0.1946663973841467  0.2731759605780866  0.8897212610816041   
  0.1945679489669914  0.2731667439662928  0.0563713066332809   
  0.1944496839366749  0.2731762166067710  0.2563486086311073   
  0.1945664275569925  0.2748424052390277  0.4563681428082802   
  0.1946609755251671  0.2729177063502135  0.6563845646691533   
  0.1946616662714789  0.2731998392825403  0.8563909595527335   
  0.1945645748028326  0.2731139192031975  0.1230293685981110   
  0.1943889546499733  0.2732467029617425  0.3230089641210085   
  0.1950367838779812  0.2757502910060410  0.5229911452747160   
  0.1947206319862360  0.2730930106550034  0.7230603600940526   
  0.1946548486363184  0.2731519748442892  0.9230520374118569   
  0.1945067913995260  0.2731533038823102  0.1896876708684729   
  0.1944145622336606  0.2735465689038818  0.3896857310036808   
  0.1947163763787785  0.2733817484882266  0.5896854443965722   
  0.1947064278060466  0.2731919835758703  0.7897264328162024   
  0.1945889124178990  0.2732078632872259  0.9897136582251775   
  0.1945865817165426  0.2732124264999882  0.0119467381053227   
  0.1944841473595034  0.2731499195593798  0.2119217985262978   
  0.1944824313354090  0.2738722838258383  0.4119309813002729   
  0.1946657199484605  0.2730808498051971  0.6119373772854004   
  0.1946973408179886  0.2732055441590617  0.8119624068119151   
  0.1945710485627785  0.2731365912116459  0.0786056614661064   
  0.1944357200532707  0.2732081277341791  0.2785836263111463   
  0.1947088723247248  0.2757291238237869  0.4785838476431152   
  0.1946928666951777  0.2729649825702651  0.6786272285339692   
  0.1946616750798853  0.2731832985097213  0.8786258653059846   
  0.1945341745557911  0.2730972677470973  0.1452634402805657   
  0.1943779124361029  0.2732984325257277  0.3452471694117776   
  0.1948526354399149  0.2745020314316235  0.5452216047283542   
  0.1947089909896604  0.2731396876322734  0.7452969924663080   
  0.1946284283755730  0.2731528413274660  0.9452873308544625   
  0.1945736501359931  0.2731145414370957  0.1119341598961228   
  0.1944078524501265  0.2732475490938526  0.3119130608220360   
  0.1951992182388054  0.2763801080379054  0.5118834374523971   
  0.1947192738374213  0.2730591785282357  0.7119638368362686   
  0.1946641808765577  0.2731491965367425  0.9119566184440089   
  0.1945721389111981  0.2731794104556684  0.0452759531256319   
  0.1944604776976533  0.2731674647330280  0.2452530660495000   
  0.1945776975967775  0.2745573996490833  0.4452698558356616   
  0.1946444731113246  0.2729163638707988  0.6452854597293154   
  0.1946684353931047  0.2732011299158827  0.8452951307632119   
  0.1945145488526663  0.2731397375070941  0.1785923559516434   
  0.1943975212540465  0.2734413330258008  0.3785866726894795   
  0.1947438800396313  0.2735856192792738  0.5785814146416968   
  0.1947065093557470  0.2731800626858814  0.7786302837342802   
  0.1945979240069278  0.2731977851664951  0.9786181872514987   
  0.1476175268164539  0.6836579142295349  0.0619416039046499   
  0.1476699584611154  0.6836780917568035  0.2619065732042785   
  0.1470576310968781  0.6838695410368274  0.4619102507297939   
  0.1476434817646677  0.6832461545531956  0.6619425435305217   
  0.1475956281214579  0.6836475303687948  0.8619597368592835   
  0.1476555122310970  0.6836221095649719  0.1286017310858441   
  0.1476219723234848  0.6839407888041507  0.3285634672894631   
  0.1467003572586307  0.6834788513163232  0.5286074533560594   
  0.1475612613031387  0.6835023892007470  0.7286168638053780   
  0.1476265720936496  0.6836406855953641  0.9286220940175696   
  0.1476843686686564  0.6835270622665419  0.1952537777564984   
  0.1474147639623524  0.6841378045941440  0.3952286903070998   
  0.1474898310197048  0.6831723118242508  0.5952770288835723   
  0.1475454397042810  0.6835968714623419  0.7952912567299606   
  0.1475952632381521  0.6836397733569086  0.9952825645027801   
  0.1476088501209176  0.6836439515823471  0.0286118702602707   
  0.1476884114553485  0.6835706877837779  0.2285796677545591   
  0.1472908596462545  0.6841007005446826  0.4285686204368346   
  0.1476211116449946  0.6831470661233041  0.6286085942982496   
  0.1475627002029256  0.6836161086588746  0.8286266750317282   
  0.1476280732632418  0.6836558909525152  0.0952722649214692   
  0.1476574515099074  0.6838227440565134  0.2952350898581457   
  0.1466697913875805  0.6836169370022134  0.4952572247113451   
  0.1475873919670434  0.6834162469971545  0.6952792348157431   
  0.1476309529332767  0.6836428215650088  0.8952912200364622   
  0.1476804415461714  0.6835609660086561  0.1619280121257134   
  0.1475265302423026  0.6840647987943171  0.3618940311666421   
  0.1471392357131052  0.6832718683007428  0.5619458957040564   
  0.1475537078645885  0.6835606346006102  0.7619546224839340   
  0.1476120592660521  0.6836363331554693  0.9619525603671235   
  0.1476002724526424  0.6836402208673107  0.0063758689953417   
  0.1476941606646562  0.6835272616876864  0.2063464273662277   
  0.1473776496110872  0.6841428748353309  0.4063252528999826   
  0.1475496617846730  0.6831561476403323  0.6063719915515335   
  0.1475513770536736  0.6835993544353300  0.8063865832628849   
  0.1476192971641197  0.6836597128212887  0.0730351961034117   
  0.1476666451327588  0.6837260532235234  0.2729997470097629   
  0.1469326563136235  0.6837598023212053  0.4730126466754214   
  0.1476285789791447  0.6833095959825428  0.6730373507734058   
  0.1476127061555914  0.6836487726296170  0.8730535950943192   
  0.1476638950298437  0.6836073404357990  0.1396946195672228   
  0.1475986820706581  0.6839756306209921  0.3396572506813982   
  0.1468479266741554  0.6834209138814487  0.5397078730747182   
  0.1475622388850724  0.6835199196784814  0.7397123476031737   
  0.1476210831508737  0.6836407244255867  0.9397156512905482   
  0.1476137320673985  0.6836466213760488  0.0397053141101722   
  0.1476807033077279  0.6836046550615507  0.2396725138829154   
  0.1472332296726009  0.6840523044982305  0.4396672536102813   
  0.1476394826287191  0.6831646046110080  0.6397032562443030   
  0.1475743337888744  0.6836226952101754  0.8397210792524774   
  0.1476399490747582  0.6836456355295724  0.1063658125673754   
  0.1476448486418107  0.6838808593487613  0.3063283991773531   
  0.1466126466632502  0.6835806410518046  0.5063597480302562   
  0.1475752756533097  0.6834531006117146  0.7063747660702759   
  0.1476327149145291  0.6836402121286866  0.9063848409916133   
  0.1476800710131485  0.6835470874973169  0.1730204457963680   
  0.1474865721589893  0.6841015694301973  0.3729886468471335   
  0.1472872144842086  0.6832196547523850  0.5730415968998557   
  0.1475427518447177  0.6835784271358492  0.7730499511290816   
  0.1475987077797711  0.6836413042954490  0.9730457593459647   
  0.1516593605999503  0.3105575156688403  0.0730382085299297   
  0.1515357515329612  0.3106318013480021  0.2730133047941976   
  0.1513423671653200  0.3119875605666920  0.4730108313106172   
  0.1517404641707287  0.3102660280068505  0.6730561057786772   
  0.1517328240220266  0.3105624268601659  0.8730579975791173   
  0.1516532942532507  0.3105782740563612  0.0063791303523715   
  0.1515487115312126  0.3104989661002264  0.2063515059641148   
  0.1515449224362655  0.3111432297841361  0.4063520654830484   
  0.1517036435049732  0.3103664632405554  0.6063653631090062   
  0.1517724417672142  0.3105786374615889  0.8063934510434052   
  0.1516266067023864  0.3105065186486726  0.1396930992069798   
  0.1514866122169494  0.3107234398051446  0.3396743577130579   
  0.1517480535349520  0.3115494281488012  0.5396703500485884   
  0.1517814711789498  0.3104877578320995  0.7397263879153115   
  0.1517187097182742  0.3105505185396567  0.9397183276090217   
  0.1516543393944616  0.3105614060448545  0.0619435890084929   
  0.1515401523793116  0.3106020078751399  0.2619187744294322   
  0.1514110648721356  0.3117895397755106  0.4619184410656914   
  0.1517190816296221  0.3102287671545270  0.6619589578058438   
  0.1517313532322717  0.3105645491164069  0.8619629958878932   
  0.1516534977453432  0.3105338851920791  0.1285988969221634   
  0.1514900474296610  0.3106916974845646  0.3285792707189259   
  0.1517394309763560  0.3118854981389774  0.5285652469119313   
  0.1517910564079159  0.3104640701645565  0.7286310246172789   
  0.1517414603114133  0.3105568003156947  0.9286235794670930   
  0.1515632837154470  0.3105012792204107  0.1952567004688746   
  0.1515293054273315  0.3110168518874943  0.3952552764507544   
  0.1517156642402284  0.3104870917538491  0.5952640354490484   
  0.1517789343231470  0.3105707760343179  0.7952979373121636   
  0.1516543521923097  0.3105702896913485  0.9952844010122135   
  0.1516477775907745  0.3105665332390402  0.0397083972137864   
  0.1515438707035344  0.3105548486258698  0.2396829160488991   
  0.1515364786673032  0.3115545427496471  0.4396875737047239   
  0.1516740236268035  0.3101878709131185  0.6397130408759111   
  0.1517418963356363  0.3105731392093602  0.8397263718952459   
  0.1516775699467985  0.3105589594177189  0.1063656833065707   
  0.1515215465519972  0.3106946983380681  0.3063420817192863   
  0.1516263971414418  0.3124059151550398  0.5063345342656760   
  0.1517898903648529  0.3104018484638047  0.7063932308030303   
  0.1517524238202697  0.3105597370737385  0.9063883091082658   
  0.1515838938417673  0.3104938755722841  0.1730214208004810   
  0.1515034684725975  0.3108516728258266  0.3730116527465555   
  0.1517489821020277  0.3108172679722898  0.5730141217307363   
  0.1517740240963334  0.3105354935692759  0.7730603778018263   
  0.1516706845420401  0.3105594125447411  0.9730489822553636   
  0.1516479268142845  0.3105714689942900  0.0286135117895796   
  0.1515453838717207  0.3105339720623732  0.2285878263886048   
  0.1515629770388358  0.3114240897517035  0.4285922234917052   
  0.1516724997342891  0.3102138306771565  0.6286137754473557   
  0.1517564928046582  0.3105792306981385  0.8286304971871559   
  0.1516763237465995  0.3105695418747700  0.0952718713516560   
  0.1515307425463348  0.3106784324551981  0.2952480015183596   
  0.1514736750936692  0.3123737384676346  0.4952444397966360   
  0.1517809633855833  0.3103543612898463  0.6952973499753625   
  0.1517533373269018  0.3105689461945005  0.8952936812877752   
  0.1515970554898942  0.3104901956080610  0.1619269282906046   
  0.1514940960549467  0.3107957237440857  0.3619153450894146   
  0.1517501926752658  0.3110145530249753  0.5619099102969471   
  0.1517730641697028  0.3105193564932165  0.7619641978860514   
  0.1516888000813807  0.3105544536154525  0.9619536257906702   
  0.1148702943310269  0.6299681418402372  0.0119475021689937   
  0.1149431294818939  0.6298832727536805  0.2119165958897469   
  0.1145949357056679  0.6305195400427337  0.4118918379792547   
  0.1148041741669417  0.6295270408277318  0.6119488689696411   
  0.1148175590089764  0.6299400419671741  0.8119601820752109   
  0.1148700228389927  0.6300082292288991  0.0786074439285116   
  0.1149038420889497  0.6301076339580121  0.2785726244829547   
  0.1138468828854684  0.6304223632732118  0.4785736233205427   
  0.1149004388612980  0.6296520299078168  0.6786120240373350   
  0.1148883690493463  0.6299752967632628  0.8786265832242535   
  0.1149186614089643  0.6299445998048370  0.1452649579469067   
  0.1148746607903917  0.6302960601648451  0.3452290066748702   
  0.1139660617124960  0.6299921265613051  0.5452877205959581   
  0.1148269390140086  0.6298640802939701  0.7452863525644062   
  0.1148852318500744  0.6299730966414927  0.9452873838170959   
  0.1148748194568086  0.6299688161185912  0.0230419854783932   
  0.1149419835442202  0.6299078712927439  0.2230101382450513   
  0.1145259200885818  0.6305457132024799  0.4229891732826232   
  0.1148527368792358  0.6295026461341564  0.6230430373617537   
  0.1148212627805307  0.6299488366473156  0.8230560959765612   
  0.1148697704026702  0.6300148000186212  0.0897018176536761   
  0.1149112563438734  0.6301489540540075  0.2896668222110748   
  0.1136852033798590  0.6303853752143809  0.4896767455883477   
  0.1148802469873473  0.6297124689521283  0.6897076908569133   
  0.1148929686566760  0.6299796081829427  0.8897210749469622   
  0.1149257072023531  0.6299173609149520  0.1563582294069263   
  0.1148423256195485  0.6303359212422066  0.3563237701762247   
  0.1141529059210669  0.6298871391268790  0.5563857630400477   
  0.1148295992058479  0.6298789678504662  0.7563827839782746   
  0.1148840668386342  0.6299672711033821  0.9563817825376262   
  0.1148842604637963  0.6299752429485324  0.0452775226247510   
  0.1149118805084868  0.6299857437918988  0.2452439637185932   
  0.1143439366985390  0.6305188901872114  0.4452272036835438   
  0.1149132805616517  0.6295093151633679  0.6452783817236565   
  0.1148445788796622  0.6299597017363254  0.8452947773550790   
  0.1148888602081399  0.6299997518269649  0.1119374444322858   
  0.1149130545197963  0.6302168773068502  0.3119009208416870   
  0.1135737996394681  0.6302919736405173  0.5119341666403727   
  0.1148354955462736  0.6298005506920177  0.7119485841703934   
  0.1148920040647283  0.6299843675361174  0.9119569685411690   
  0.1149266223491168  0.6298917246647164  0.1785901418890248   
  0.1147568250295166  0.6304193041696777  0.3785582193599666   
  0.1144892205215911  0.6296939989302359  0.5786224101945976   
  0.1148120286241152  0.6299135500275241  0.7786236605148247   
  0.1148635297426068  0.6299685934658186  0.9786175458482589   
  0.1148818805272569  0.6299849792794987  0.0563717249596678   
  0.1149008752709832  0.6300282725853776  0.2563381241395675   
  0.1142045453686507  0.6304932555631098  0.4563279733193824   
  0.1149243188889031  0.6295470256893054  0.6563734754426349   
  0.1148550433655799  0.6299708078813069  0.8563900729178187   
  0.1148986636720721  0.6299850156291100  0.1230311277961533   
  0.1149130388165744  0.6302347776807551  0.3229949029739316   
  0.1136588026422416  0.6302135246909302  0.5230375966363852   
  0.1148256457916972  0.6298325041813442  0.7230446670727275   
  0.1148890042817428  0.6299809769333180  0.9230512988131068   
  0.1149258635184296  0.6298825772144596  0.1896835369559042   
  0.1147151264822881  0.6304533544265354  0.3896542387027395   
  0.1146239811313805  0.6296255581696570  0.5897163802424714   
  0.1148075185055646  0.6299274930823273  0.7897198348161396   
  0.1148641096885896  0.6299653047801286  0.9897122778387839   
  0.1179483533690799  0.3630575491523800  0.0563745099376973   
  0.1178394966127740  0.3630981697457614  0.2563477237835556   
  0.1173747521248032  0.3638587439274730  0.4563319534281618   
  0.1179499394124761  0.3626424484531370  0.6563859667848320   
  0.1179991230845516  0.3630311089026890  0.8563928280825550   
  0.1179721936999982  0.3630563428771296  0.1230288816036591   
  0.1178330074606890  0.3632415743511856  0.3230062844604333   
  0.1173841054547395  0.3637969199533941  0.5230113432098378   
  0.1180658183605345  0.3629154624332145  0.7230578113418744   
  0.1180433605570244  0.3630509785162062  0.9230527097021692   
  0.1178351972327505  0.3629662328350989  0.1896851364112990   
  0.1178223507286731  0.3634823894766654  0.3896746292481765   
  0.1178608448883622  0.3628429026962436  0.5896969186344307   
  0.1180362731540399  0.3630144261066306  0.7897258186474190   
  0.1179183000015058  0.3630278907754558  0.9897134038017086   
  0.1179174455132994  0.3630415117006436  0.0230439191889076   
  0.1178181723732266  0.3629987085894939  0.2230163419156383   
  0.1177256693164352  0.3637161517008138  0.4230066331812097   
  0.1178819090238861  0.3626246046966628  0.6230422448512698   
  0.1180215227916506  0.3630378806534367  0.8230595577752737   
  0.1179769613248993  0.3630799289046251  0.0897028875561503   
  0.1178539112308243  0.3631992599602256  0.2896767577671113   
  0.1170501059036724  0.3639785820830639  0.4896672957229455   
  0.1180460134425587  0.3627931105389735  0.6897239659171035   
  0.1180400967989854  0.3630582599243155  0.8897239596585962   
  0.1178902422475190  0.3629864510781573  0.1563558479986042   
  0.1178265035034727  0.3633253268321042  0.3563393116002231   
  0.1177206998255116  0.3632316595906460  0.5563530421156742   
  0.1180398844425525  0.3629688840806011  0.7563911553796032   
  0.1179800778288964  0.3630380582115365  0.9563820466398951   
  0.1179166853572369  0.3630431820952182  0.0119487040746264   
  0.1178146443937820  0.3629731319724741  0.2119209997312907   
  0.1177745342189098  0.3636305972458089  0.4119130091396954   
  0.1178866964807241  0.3626829108854963  0.6119437666185732   
  0.1180264358879981  0.3630311471547429  0.8119633009536500   
  0.1179611407573375  0.3630642523949277  0.0786085167146311   
  0.1178495542288118  0.3631686809482417  0.2785819958073787   
  0.1171188792019962  0.3639222663473731  0.4785748474013403   
  0.1180193712710036  0.3627389744920180  0.6786274779358479   
  0.1180193401170229  0.3630438671740350  0.8786290299523287   
  0.1179128851025837  0.3630059613871595  0.1452613627769850   
  0.1178264878483333  0.3632896960879108  0.3452432837525308   
  0.1176340666961124  0.3634124797015517  0.5452578735320088   
  0.1180486740288416  0.3629561383932725  0.7452951034202826   
  0.1179971692128845  0.3630379676349520  0.9452869288186889   
  0.1179352697247751  0.3630473873131024  0.0452793232663211   
  0.1178368219138619  0.3630598564868706  0.2452523900307213   
  0.1175379570881034  0.3638109027804077  0.4452427731632156   
  0.1179114722066785  0.3626058801941525  0.6452876824824898   
  0.1180013073898465  0.3630305960742461  0.8452969967292745   
  0.1178481067755186  0.3629673737670558  0.1785902089335423   
  0.1178299932307709  0.3634195111983800  0.3785789778717330   
  0.1178381160437851  0.3629614904345360  0.5785993632764672   
  0.1180340132315081  0.3629953645359620  0.7786299035643225   
  0.1179331473190359  0.3630273719487320  0.9786180618943021   
  0.1179828110808785  0.3630743695104925  0.1119345679700032   
  0.1178462733996284  0.3632362703345251  0.3119111745916712   
  0.1172361131606223  0.3639228971528397  0.5119198230593724   
  0.1180719111604844  0.3628867722790545  0.7119619079496857   
  0.1180488352921643  0.3630534650015207  0.9119580889546341   
  0.0944902161438463  0.5655990975481444  0.0063772026941606   
  0.0945098383387020  0.5655443751117204  0.2063468875965313   
  0.0942530555967878  0.5661411060659702  0.4063189521662736   
  0.0943451075603576  0.5652023805742274  0.6063814111893748   
  0.0944635582216620  0.5655571051571968  0.8063885248299130   
  0.0944993173658091  0.5656327361474709  0.0730375033106156   
  0.0944952766721272  0.5657398827581801  0.2730051139580070   
  0.0933487170465597  0.5662142983944918  0.4729888514349341   
  0.0945489574505629  0.5652554074903122  0.6730430454406928   
  0.0945331763822352  0.5655932444903371  0.8730564576594162   
  0.0945247935565376  0.5655930144766970  0.1396938242203944   
  0.0945284668756656  0.5659015267922882  0.3396612672652140   
  0.0933891180995801  0.5657687562697191  0.5397122947788446   
  0.0944805463902014  0.5654778531210667  0.7397148957410664   
  0.0945298638018883  0.5655973155982963  0.9397162999775830   
  0.0945039270990478  0.5656021183708901  0.0286136887534241   
  0.0945145478772957  0.5655871640801564  0.2285827098475863   
  0.0940454075537218  0.5662177856390969  0.4285566871562310   
  0.0944567864900705  0.5651492480764588  0.6286166500915229   
  0.0944732393993846  0.5655715400724688  0.8286293632199460   
  0.0944985990595271  0.5656434051323487  0.0952730668963468   
  0.0945205251649028  0.5658101686032353  0.2952405177278408   
  0.0930218511486487  0.5661556671125751  0.4952531789615051   
  0.0945301820116740  0.5653557291321576  0.6952833570328352   
  0.0945417953114358  0.5656052725194343  0.8952926916469579   
  0.0945247486991860  0.5655565595846141  0.1619271142577858   
  0.0944746132970451  0.5659678533760655  0.3618963249610303   
  0.0937827346088014  0.5655106552904883  0.5619618323028632   
  0.0944863443096295  0.5655046097848739  0.7619567295848597   
  0.0945175809303294  0.5655934538971366  0.9619526688526818   
  0.0945097388058684  0.5656181785480001  0.0619437861180643   
  0.0944856555864533  0.5656993272366009  0.2619118752705205   
  0.0935586163668489  0.5662224337779378  0.4618946015341123   
  0.0945439891053610  0.5652063415719013  0.6619482528031924   
  0.0945138781234505  0.5655897930082574  0.8619625944092064   
  0.0945262837417857  0.5656109219292702  0.1286012503223191   
  0.0945430828780047  0.5658745050401137  0.3285680204088166   
  0.0932092531328834  0.5658889149393076  0.5286170298713202   
  0.0944838334705267  0.5654620930077812  0.7286195181439155   
  0.0945353565380458  0.5656032373546367  0.9286225277308802   
  0.0945067751623796  0.5655406814948876  0.1952537918665413   
  0.0943282447482048  0.5660904850271677  0.3952257726777049   
  0.0942479589394196  0.5652534309030841  0.5952891698368319   
  0.0944632858064978  0.5655470268037419  0.7952930858233032   
  0.0944917677767876  0.5655954226622413  0.9952829977107314   
  0.0945118036282508  0.5656039044295156  0.0397075549043464   
  0.0945036299770337  0.5656216134339473  0.2396757723836132   
  0.0939269091593076  0.5662379675277975  0.4396485191054396   
  0.0944985294027774  0.5651479762511329  0.6397107695792528   
  0.0944892801994044  0.5655757232094842  0.8397239647639694   
  0.0945078397315626  0.5656404225421667  0.1063660741912571   
  0.0945324628648123  0.5658376585848899  0.3063339336063819   
  0.0929913175355566  0.5661004319101366  0.5063521401590592   
  0.0945086445134748  0.5653953270132206  0.7063781157803533   
  0.0945424047373464  0.5656051290029680  0.9063863431362833   
  0.0945199525878877  0.5655431478634441  0.1730196510735595   
  0.0944322175558341  0.5660104235762802  0.3729895874608928   
  0.0939542174600660  0.5654192941063272  0.5730535842777371   
  0.0944789966438648  0.5655191179004788  0.7730519435535825   
  0.0945043775635455  0.5655932575829326  0.9730465556961576   
  0.0961044750302804  0.4264795384782190  0.0063771631352481   
  0.0960310550064918  0.4264273890826757  0.2063491651158600   
  0.0959586880664105  0.4270283204747258  0.4063310431061993   
  0.0959984474004045  0.4261039026758269  0.6063750267745718   
  0.0961895664274550  0.4264495426557033  0.8063907143591607   
  0.0961410791192776  0.4264729712794377  0.1396911933168781   
  0.0960920768972358  0.4267702243145095  0.3396685126831827   
  0.0954148531473678  0.4267195132086314  0.5397012001668671   
  0.0962318977844134  0.4263769831637916  0.7397206314319646   
  0.0962092552531146  0.4264855257926428  0.9397157594437147   
  0.0961600603340500  0.4265140857754091  0.0730387363694049   
  0.0960743441901215  0.4266184317655188  0.2730102292088574   
  0.0950740847001157  0.4271728477595360  0.4729942396104576   
  0.0961991111441023  0.4261527557116480  0.6730524120738508   
  0.0962084424299334  0.4264801041242308  0.8730576637378320   
  0.0961305533825225  0.4264875611287948  0.0397084858264591   
  0.0960546826399593  0.4265081897968628  0.2396803614422893   
  0.0956501263721705  0.4271603639619954  0.4396583141054720   
  0.0960667243258868  0.4260306009354267  0.6397140545167446   
  0.0961850480484401  0.4264616092205316  0.8397252619321662   
  0.0961839918555043  0.4265239715777298  0.1063650373431670   
  0.0961001246555071  0.4267119013846141  0.3063392557180507   
  0.0948931975500429  0.4270655739086138  0.5063494566659799   
  0.0962576171588410  0.4262967027533477  0.7063866300931636   
  0.0962515045297607  0.4264970982312235  0.9063877165168748   
  0.0960650145578867  0.4264245373203508  0.1730186888156879   
  0.0960746282728877  0.4268782767736710  0.3730010908549630   
  0.0958157930740882  0.4263387740925140  0.5730388685369263   
  0.0962002495455963  0.4264101542823653  0.7730558006208952   
  0.0961411781409254  0.4264747224087770  0.9730462220422922   
  0.0961778702256595  0.4265297795767964  0.0952722971397790   
  0.0960943280571200  0.4266866364339847  0.2952452869087026   
  0.0948484684209987  0.4271165609827392  0.4952440916524594   
  0.0962543679345131  0.4262548528658527  0.6952916725024494   
  0.0962462508991209  0.4265010684542148  0.8952942228614376   
  0.0961115624873727  0.4264855135233674  0.0286145145844401   
  0.0960440306865209  0.4264747959569988  0.2285861490922585   
  0.0957805760217880  0.4271225729788384  0.4285637996614966   
  0.0960376672713110  0.4260316406742248  0.6286174798427382   
  0.0961830941282926  0.4264624964173080  0.8286303289747750   
  0.0960885630566395  0.4264389868105525  0.1619252450070263   
  0.0960852302739923  0.4268353894235801  0.3619059688468909   
  0.0957028701242351  0.4264518538901712  0.5619416381232938   
  0.0962086496745869  0.4264004527415111  0.7619603215106068   
  0.0961678650364775  0.4264794137663870  0.9619521216417368   
  0.0961566126533739  0.4265053777995860  0.0619452398833289   
  0.0960652401900504  0.4265768524788172  0.2619165054685624   
  0.0952723229554095  0.4271540580398465  0.4618937023907677   
  0.0961609144078395  0.4261074203225235  0.6619567376593309   
  0.0961950445531272  0.4264749897112097  0.8619635323954213   
  0.0961619616190177  0.4264950295290362  0.1285982197671061   
  0.0960953610762019  0.4267430667616239  0.3285742923013899   
  0.0952278612081017  0.4268650844471011  0.5285988648878472   
  0.0962407124697862  0.4263567989325168  0.7286254187959642   
  0.0962306584797616  0.4264903067234371  0.9286222171762191   
  0.0960425688273290  0.4264223930933824  0.1952551070173811   
  0.0960160724435610  0.4269711972405119  0.3952362262093843   
  0.0959543015923359  0.4261631003956268  0.5952788525705941   
  0.0961948284714254  0.4264402736693569  0.7952955410959390   
  0.0961070671235618  0.4264753406980901  0.9952830209007004   
  0.0880552451271797  0.4958832368906769  0.0230435655178880   
  0.0880255621211035  0.4958707282846646  0.2230135607475106   
  0.0877058885384372  0.4964734428793562  0.4229873471562442   
  0.0879719457455863  0.4954377109439392  0.6230473006479968   
  0.0880771923717276  0.4958439786086757  0.8230579418094379   
  0.0880921467467815  0.4959211310161820  0.0897023850905256   
  0.0880649277259593  0.4960795742832147  0.2896727225603968   
  0.0866524302830953  0.4964690363764248  0.4896698481920225   
  0.0881566413779069  0.4956111087075641  0.6897157624066210   
  0.0881459693683269  0.4958824348027875  0.8897225816026264   
  0.0880698997437861  0.4958495148476558  0.1563556891555749   
  0.0880651883133297  0.4962241907241491  0.3563303336794021   
  0.0873853474698052  0.4958347628405591  0.5563838925813300   
  0.0881040848999959  0.4957747267293868  0.7563861617143957   
  0.0881096198642410  0.4958735829010052  0.9563810584453094   
  0.0880474225983932  0.4958798460662308  0.0119483720079856   
  0.0880204107567479  0.4958450210258434  0.2119188831006866   
  0.0878143809901673  0.4964265300836956  0.4118925270962777   
  0.0879336657883840  0.4954648448415142  0.6119510479066648   
  0.0880757286691818  0.4958346068482271  0.8119617729790960   
  0.0880879502983873  0.4959149580541293  0.0786082192764539   
  0.0880509413032939  0.4960412406221266  0.2785783766415832   
  0.0868109021596126  0.4964865450433180  0.4785654390127405   
  0.0881431445352661  0.4955637753544622  0.6786199382712468   
  0.0881361176000794  0.4958742629851400  0.8786279326664470   
  0.0880857892940838  0.4958661529104944  0.1452618352651029   
  0.0880801283154042  0.4961941453309038  0.3452349998171940   
  0.0871967393983013  0.4959571350027403  0.5452822253261616   
  0.0881112505585904  0.4957624740219941  0.7452898172272171   
  0.0881222154724028  0.4958737207146839  0.9452864916158035   
  0.0880864362836391  0.4958875850467592  0.0452789380551408   
  0.0880323736370201  0.4959286401251575  0.2452492754421485   
  0.0874343850353441  0.4965089298369350  0.4452211887371220   
  0.0880521261755050  0.4954414748136742  0.6452847214244315   
  0.0881008459103469  0.4958549048463894  0.8452961858253403   
  0.0881073264447849  0.4959125676750631  0.1119353249684991   
  0.0880888971004978  0.4961316949199031  0.3119068740365094   
  0.0866613325155612  0.4963280630942748  0.5119292331017817   
  0.0881391669855702  0.4956888345496893  0.7119539294617567   
  0.0881552550369662  0.4958825473998303  0.9119574701290389   
  0.0880427088534006  0.4958290177234232  0.1785892188287832   
  0.0880091104626430  0.4962996233574160  0.3785647275839565   
  0.0876736311852184  0.4956370404057395  0.5786196711522322   
  0.0880909857960219  0.4958012390063615  0.7786256799962246   
  0.0880736702305427  0.4958712927545790  0.9786170816465329   
  0.0880925126483447  0.4958950715249983  0.0563738223258454   
  0.0880282358516098  0.4959678342786589  0.2563440221524331   
  0.0872289011176903  0.4965145003352873  0.4563188821616251   
  0.0880919953503394  0.4954759830316462  0.6563807822044154   
  0.0881074330328531  0.4958609892318506  0.8563918480912136   
  0.0881064524637978  0.4958977164547917  0.1230293889721565   
  0.0880920283397444  0.4961464057466216  0.3230012744451116   
  0.0868101953911520  0.4962221536451423  0.5230340159750355   
  0.0881241844430178  0.4957198320869907  0.7230500414216152   
  0.0881489382323579  0.4958798678111620  0.9230515307597287   
  0.0880317333628966  0.4958278951012289  0.1896835568503832   
  0.0879639497028819  0.4963390949783104  0.3896595594361116   
  0.0877879345353350  0.4955628112926362  0.5897161545337823   
  0.0880835789830456  0.4958153725535155  0.7897221346005949   
  0.0880601788025288  0.4958743132689207  0.9897118606987760   
  0.7224158335035540  0.5141629983731733  0.4995922518551126   
  0.7225477171469805  0.5148360775664642  0.5128601416080016   
  0.6382718100178408  0.5003876815413904  0.4893839450393074   
  0.6385711448382594  0.5001203026257244  0.5231421069926228   
  0.5390383084919605  0.5007149655438994  0.4894168320115426   
  0.5392827631198855  0.5007580557319429  0.5232008237797601   
  0.4705895611239939  0.3225822716831104  0.4944168621463803   
  0.7033774037352671  0.4969989913498694  0.5062508443649847

emission_p(++)                             
   1.00000000000000     
    24.4489955901999991    0.0000000000000000    0.0000000000000000
     0.0000000000000000   17.6311492919999999    0.0000000000000000
     0.0000000000000000    0.0000000000000000  127.8000030518000045
   C    H    N 
  1326     7     1
Direct
  0.6464926339845007  0.5003801579999987  0.5060187869708628   
  0.6163176677084152  0.5003801579999987  0.4966773414048262   
  0.6170020432646055  0.5003801579999987  0.5154736086373362   
  0.5593435310960686  0.5003801579999987  0.4968279079468445   
  0.5601103358434472  0.5003801579999987  0.5155237956215544   
  0.5294297917365611  0.5003801579999987  0.5062187981738830   
  0.4444838312355444  0.4995075631555963  0.1730286940806565   
  0.4442735309565293  0.4994460407771086  0.3730066132524286   
  0.4449628487205430  0.4991863251339197  0.5730828183110717   
  0.4444867422823151  0.4994754751280226  0.7730407166935009   
  0.4444745809884338  0.4994916870463939  0.9730368698379266   
  0.4446687823233688  0.4995471937241689  0.1063613200738587   
  0.4446190978463207  0.4995674489836119  0.3063497869420857   
  0.4650898667747398  0.5003801579999987  0.5062969983337666   
  0.4446456739668179  0.4994831924599339  0.7063702171687254   
  0.4446671708636458  0.4995412506053185  0.9063672719344993   
  0.4444657147506490  0.4995047084703685  0.0396943708042201   
  0.4444738048799195  0.4995283653605043  0.2396841952489979   
  0.4443204375955929  0.4995840910355227  0.4396161367299314   
  0.4443897041941014  0.4993196924082497  0.6397070487292069   
  0.4444705266752038  0.4994993922402742  0.8396985804616364   
  0.4366946384359451  0.5689607605023568  0.0452635169962434   
  0.4366990543542286  0.5689842170361459  0.2452539485960088   
  0.4370401487630602  0.5691789937989071  0.4451580892331393   
  0.4365799077576682  0.5687822006276306  0.6452755832712498   
  0.4367000328061295  0.5689555629529224  0.8452679146802353   
  0.4368866706196783  0.5690065821908661  0.1119328055208371   
  0.4368197774720386  0.5690233553610113  0.3119222895215970   
  0.4422713822385873  0.5707905123805048  0.5119971186664998   
  0.4368741514416001  0.5689486144515001  0.7119416894685031   
  0.4368898816697850  0.5690020809415515  0.9119389167993717   
  0.4366588484065375  0.5689503998921808  0.1785985981518294   
  0.4364315855852610  0.5688843307181415  0.3785737355789109   
  0.4368365151179390  0.5686216122276306  0.5786568711912494   
  0.4366586935308234  0.5689144839812457  0.7786112080025305   
  0.4366482138930650  0.5689319763655050  0.9786072911393049   
  0.4446499050282497  0.4995462250417759  0.0952659738913937   
  0.4446207322950784  0.4995679078728372  0.2952549244997797   
  0.4471260276104942  0.5015717738520280  0.4949663009738288   
  0.4446182684064439  0.4994690429366599  0.6952749243560490   
  0.4446484273105824  0.4995407133555503  0.8952717769674265   
  0.4445237119894827  0.4995116534631165  0.1619349090991662   
  0.4443330105787524  0.4994727613989767  0.3619153074483634   
  0.4453653680968515  0.4992331504147032  0.5620157773537571   
  0.4445242127314870  0.4994755238881439  0.7619466862372946   
  0.4445141068587120  0.4994974144326392  0.9619427521985244   
  0.4444379804635830  0.4994909158239622  0.0286011222866094   
  0.4444488562759332  0.4995212465792207  0.2285912778720558   
  0.4442271492561858  0.4995023575229425  0.4285240252326616   
  0.4443696091553093  0.4992743982384056  0.6286176879937173   
  0.4444427304748189  0.4994855776196374  0.8286051013219122   
  0.4444305529624657  0.4995014949854379  0.1952639327203158   
  0.4441860791345817  0.4994143350630438  0.3952282074453919   
  0.4445078400841638  0.4991800595323568  0.5953081713748816   
  0.4444323911621595  0.4994687533176716  0.7952768233335803   
  0.4444232942857980  0.4994774489142628  0.9952728848799310   
  0.4446263477500523  0.4995366610778262  0.1286018518989707   
  0.4445304026411279  0.4995416975184099  0.3285886434012326   
  0.4472350849969615  0.4997616061398347  0.5287304081574504   
  0.4446174266064986  0.4994883629176883  0.7286122152785737   
  0.4446243676646304  0.4995289961722378  0.9286084681796325   
  0.4445581547056818  0.4995273149274695  0.0619312632246860   
  0.4445531628517045  0.4995525311700035  0.2619211024555739   
  0.4442955943575626  0.4999338953327097  0.4617774647300266   
  0.4444976767285453  0.4993934380136977  0.6619416097540949   
  0.4445616506232426  0.4995203844026719  0.8619360880063311   
  0.4444145506122297  0.4994805650265022  0.0063660224491571   
  0.4444232177950909  0.4995060510131140  0.2063567911878650   
  0.4441717880964191  0.4994134302696835  0.4063175311775780   
  0.4444136782458159  0.4992076041197535  0.6063907100537307   
  0.4444211189472895  0.4994736613933526  0.8063699927263741   
  0.4445902163511590  0.4995370518714708  0.0730256472170652   
  0.4445799048336596  0.4995607928969505  0.2730151426521132   
  0.4438832584950916  0.5001231856325745  0.4728813374562151   
  0.4445484566542106  0.4994292154802054  0.6730348607239023   
  0.4445947893412807  0.4995293111294501  0.8730308351194296   
  0.4446046252432438  0.4995293634205922  0.1396966284736862   
  0.4444792370241117  0.4995219688619983  0.3396826328902876   
  0.4463462732265810  0.4994477814410985  0.5397417554563262   
  0.4445983107595382  0.4994882851416165  0.7397073444295756   
  0.4446001354253468  0.4995189389485759  0.9397036416160773   
  0.4367517646776307  0.5689741306913874  0.0563588773804042   
  0.4367491236447592  0.5689990688126869  0.2563493767212321   
  0.4374040834952027  0.5693251070972067  0.4562489650795385   
  0.4366518916023594  0.5688238163917703  0.6563701161922992   
  0.4367549789544469  0.5689670003331742  0.8563633237528734   
  0.4368594186066019  0.5689951996638314  0.1230293653653902   
  0.4367700272997368  0.5690052776133427  0.3230189213772903   
  0.4390038664757725  0.5689029655192428  0.5231146681561327   
  0.4368559547543711  0.5689484494936110  0.7230393710345737   
  0.4368622622408296  0.5689875178796697  0.9230359848908734   
  0.4366290950587413  0.5689461086212049  0.1896932433433278   
  0.4363954668839298  0.5688590582598252  0.3896653003497974   
  0.4366481019079416  0.5686078401969965  0.5897468226715574   
  0.4366301898104936  0.5689123854621911  0.7897059000489648   
  0.4366200329450507  0.5689247279254701  0.9897022459122837   
  0.4367531983346282  0.5689681502436130  0.1563635771598513   
  0.4365595019701587  0.5689333523439402  0.3563488871171074   
  0.4374851515055482  0.5686651103557452  0.5564623183059112   
  0.4367528162302676  0.5689330505966836  0.7563750461416774   
  0.4367444472466744  0.5689543441974010  0.9563714562083589   
  0.4368641245744485  0.5690007853748966  0.0896930741042610   
  0.4368302377715310  0.5690205791717702  0.2896832321991525   
  0.4396584323317967  0.5688244745511852  0.4895687713932730   
  0.4368283332440015  0.5689182728644795  0.6897016966402276   
  0.4368679970398119  0.5689973168388249  0.8896986252600314   
  0.4366240409976712  0.5689338478700776  0.0230296653250122   
  0.4366363488100760  0.5689624105596849  0.2230202393992116   
  0.4365592938966785  0.5689169358259818  0.4229643537448737   
  0.4365004891683881  0.5686969815332290  0.6230503760607178   
  0.4366292388505784  0.5689269326243576  0.8230335184274011   
  0.4366042965538739  0.5689284201349167  0.0119350545804480   
  0.4366170296955474  0.5689553488848134  0.2119258665580972   
  0.4364369907274082  0.5688810231459058  0.4118751029418917   
  0.4364999636209248  0.5686634044037078  0.6119585957197557   
  0.4366093828767532  0.5689194195430645  0.8119391629354240   
  0.4368303597267413  0.5689962499890910  0.0785965742496089   
  0.4368108430370938  0.5690171743315275  0.2785865742694043   
  0.4375425084089031  0.5692069737822507  0.4784586992281419   
  0.4367817691296523  0.5688979458954648  0.6786050124076084   
  0.4368355711147771  0.5689907764464124  0.8786018014350105   
  0.4368035657151026  0.5689822752513791  0.1452676999295548   
  0.4366441955515086  0.5689641402489940  0.3452539868755480   
  0.4378200483119912  0.5687254092544052  0.5453723296091439   
  0.4368022394998761  0.5689420087424182  0.7452788287849472   
  0.4367970743412641  0.5689700557909703  0.9452751975135243   
  0.4379267975588164  0.4298849217167202  0.1119335251226659   
  0.4378749846289196  0.4298949789367370  0.3119203327507307   
  0.4421378937062883  0.4300390690925440  0.5119819698967873   
  0.4379016361758659  0.4298247263099313  0.7119436106573218   
  0.4379232801287003  0.4298769270232796  0.9119396160813338   
  0.4378056220410684  0.4298348948126716  0.1785990235965542   
  0.4376139166393855  0.4297488431916534  0.3785729363876058   
  0.4380304455369881  0.4294615672860118  0.5786406183190138   
  0.4378026192462769  0.4298047991972282  0.7786112166211367   
  0.4377965851356436  0.4298191492514079  0.9786072861532134   
  0.4378011541812299  0.4298453076822852  0.0452672172459359   
  0.4378062829090936  0.4298678258449868  0.2452564175374263   
  0.4375823357818049  0.4299438882613060  0.4451884494955110   
  0.4377401896194897  0.4296558605086673  0.6452793164989430   
  0.4378045007675126  0.4298392352093572  0.8452716881421836   
  0.4377686894055088  0.4298144836867763  0.0230321859545626   
  0.4377765353819854  0.4298452388504970  0.2230220523123023   
  0.4375240360433850  0.4297649247409083  0.4229751660443100   
  0.4377227680588263  0.4295714315882506  0.6230464957574782   
  0.4377704084132361  0.4298086550072924  0.8230362161009808   
  0.4378973621053461  0.4298889633823819  0.0896948578944006   
  0.4378810408588976  0.4299045293970778  0.2896826397836989   
  0.4378954517057139  0.4318079472290250  0.4895547142490031   
  0.4378596174752118  0.4298024752735401  0.6897045782595157   
  0.4378936682134267  0.4298806588808759  0.8897006013986726   
  0.4378551869621319  0.4298452406724707  0.1563630996579519   
  0.4377038019427246  0.4298029929561551  0.3563432583976223   
  0.4385513093644064  0.4295777245839858  0.5563922414653817   
  0.4378455714676122  0.4298075995690240  0.7563740726515604   
  0.4378469165629610  0.4298340170425661  0.9563703370104548   
  0.4379134499384634  0.4298797497003122  0.1230294789138568   
  0.4378401637000735  0.4298819711158686  0.3230150157351019   
  0.4399234838894870  0.4301550824452534  0.5229582766408427   
  0.4378924312560812  0.4298243455184902  0.7230395612198848   
  0.4379103921491208  0.4298691014343703  0.9230358901077551   
  0.4378315178046250  0.4298569072879488  0.0563620196293115   
  0.4378333936852883  0.4298805750200358  0.2563511655614121   
  0.4375275280978599  0.4301302223767323  0.4562667630773731   
  0.4377746117097558  0.4297050443097916  0.6563726846542650   
  0.4378342564897224  0.4298502038915544  0.8563670689434701   
  0.4377852790586303  0.4298280077065755  0.1896935436447365   
  0.4375769965056975  0.4297213261821682  0.3896634780383152   
  0.4378805714104530  0.4294807815959771  0.5897243951917233   
  0.4377837087320984  0.4297951991217346  0.7897062157692005   
  0.4377782939163524  0.4298048649635646  0.9897021034014770   
  0.4377648287511064  0.4298093035456958  0.0119374675943646   
  0.4377699362041838  0.4298357937217716  0.2119276430228325   
  0.4375345352962157  0.4297359751236982  0.4118879852818154   
  0.4377386228611400  0.4295215882618066  0.6119565899749801   
  0.4377671421741027  0.4298026927785870  0.8119414422864963   
  0.4378785825778309  0.4298824893120141  0.0785991473151597   
  0.4378693892503165  0.4299012733891132  0.2785875117909100   
  0.4369179362554760  0.4310962905090179  0.4784926954972875   
  0.4378402862485800  0.4297766649033434  0.6786092239205175   
  0.4378792326997853  0.4298739715646178  0.8786046185620791   
  0.4378842172348527  0.4298594471755877  0.1452675780137085   
  0.4377590372714550  0.4298362757876575  0.3452501981741349   
  0.4387908954418194  0.4297136698614565  0.5453243939834564   
  0.4378698244297041  0.4298210595635297  0.7452783740944895   
  0.4378776170667678  0.4298487152217660  0.9452746289208562   
  0.4151949506006929  0.6325828549154338  0.0619301505937102   
  0.4151845548962001  0.6326029483018516  0.2619204996978510   
  0.4169095068327380  0.6336672037007958  0.4618784275452725   
  0.4151031059996129  0.6324437581438644  0.6619396708114849   
  0.4151992201480752  0.6325762131400836  0.8619346684278497   
  0.4152509221839296  0.6325798398125997  0.1285998307294847   
  0.4151531391038361  0.6325921367730629  0.3285902120329425   
  0.4159058903719668  0.6309356786596965  0.5286899795689024   
  0.4152574586743611  0.6325370890415272  0.7286103043036007   
  0.4152549955091587  0.6325696171208079  0.9286072452608920   
  0.4150535081184685  0.6325530215926349  0.1952616063213810   
  0.4148794755711762  0.6325203780586079  0.3952340733571873   
  0.4149640966169983  0.6321741061275432  0.5953022713075313   
  0.4150513926538864  0.6325216083610243  0.7952746580102570   
  0.4150418396248909  0.6325304399577902  0.9952711766622500   
  0.4151026984794797  0.6325582899548934  0.0396932036935596   
  0.4151093790225673  0.6325838585020307  0.2396838047206273   
  0.4156731193318421  0.6329468447567947  0.4396073298518317   
  0.4149748186305544  0.6323574625294697  0.6397073894275067   
  0.4151093777980179  0.6325525473154059  0.8396972967185619   
  0.4152906519311443  0.6325902219265984  0.1063602282263858   
  0.4152306001051684  0.6326116412694063  0.3063504872932725   
  0.4202253747014950  0.6323866317810882  0.5066656214463165   
  0.4152769396615454  0.6325318564543068  0.7063692575791478   
  0.4152951176420387  0.6325859348560385  0.9063663846254855   
  0.4151052653595073  0.6325555216373644  0.1730269026360105   
  0.4149031467634501  0.6325214164795199  0.3730082529808172   
  0.4152402056262119  0.6321015812039477  0.5730933631836876   
  0.4151014864546596  0.6325185766352845  0.7730390293205716   
  0.4150897473283521  0.6325350393007625  0.9730356004864049   
  0.4150357057423619  0.6325336778336847  0.0063649305932003   
  0.4150487777634311  0.6325589495919530  0.2063554329918631   
  0.4149451061514569  0.6325589971658587  0.4063171585192507   
  0.4149108883646875  0.6322193627137835  0.6063929341999454   
  0.4150442373511609  0.6325268039905154  0.8063685702684538   
  0.4152309535391936  0.6325826538427037  0.0730248921051597   
  0.4152124292842387  0.6326087221308470  0.2730155248065671   
  0.4177552256749877  0.6339812436418981  0.4729000305279243   
  0.4151703155128246  0.6324796350845006  0.6730339411171542   
  0.4152362387793502  0.6325761143985176  0.8730298161631183   
  0.4152284929568779  0.6325739829257060  0.1396946547854370   
  0.4150958664332620  0.6325789759554468  0.3396838769107333   
  0.4157426543832585  0.6314708534353883  0.5398084709441235   
  0.4152372503007271  0.6325403449567517  0.7397058632586351   
  0.4152271236145637  0.6325653846793244  0.9397021281395226   
  0.4150700294183807  0.6325502307183513  0.0285992312946419   
  0.4150808118425573  0.6325754721090462  0.2285893937210091   
  0.4153143292092807  0.6327715879736928  0.4285392011776707   
  0.4149296358407994  0.6323126750990440  0.6286150204462757   
  0.4150778681653833  0.6325453003809116  0.8286031669673477   
  0.4152825137139189  0.6325959312881722  0.0952648031198962   
  0.4152368617715894  0.6326112257803587  0.2952553666584521   
  0.4296063816662397  0.6433371764676536  0.4951484044085390   
  0.4152559194105123  0.6325223255943655  0.6952734761069053   
  0.4152880640660968  0.6325911538678781  0.8952707502242703   
  0.4151455303606966  0.6325588185180706  0.1619327300640450   
  0.4149550982819434  0.6325341749760298  0.3619180260889578   
  0.4154599789026250  0.6320401022048259  0.5619995939277942   
  0.4151428432506847  0.6325219530486947  0.7619445502824149   
  0.4151326425467445  0.6325398728008338  0.9619412881382701   
  0.4171770824143266  0.3655994252049979  0.0286060616907875   
  0.4171843226287280  0.3656298402173519  0.2285944734494620   
  0.4169117721962863  0.3655640321834710  0.4285535216795182   
  0.4171053894802270  0.3653759333769031  0.6286164973126276   
  0.4171760470160280  0.3655974934170487  0.8286102086353822   
  0.4172372665379669  0.3657185676363639  0.0952683174161066   
  0.4172119298594694  0.3657318989166498  0.2952536349995114   
  0.4168780921319524  0.3684831896199583  0.4952274501746956   
  0.4171930541803448  0.3656394166669443  0.6952796721984384   
  0.4172314390141878  0.3657124866511481  0.8952745029831490   
  0.4172246156973642  0.3656362998342573  0.1619339303837180   
  0.4170760740176860  0.3655682220044909  0.3619089777018232   
  0.4172350666867928  0.3656719578159198  0.5619405154811332   
  0.4172050233483660  0.3656065120872967  0.7619456414322343   
  0.4172137265877822  0.3656263736770384  0.9619416549952717   
  0.4171776355740846  0.3655814892116354  0.0063680316231327   
  0.4171845228142459  0.3656066019753368  0.2063582599905303   
  0.4169600039066381  0.3654699774751364  0.4063251486566912   
  0.4171123753076600  0.3653326912706731  0.6063800552278309   
  0.4171750051051006  0.3655781883620008  0.8063720119564408   
  0.4172482234286505  0.3656765253632415  0.1396950479668817   
  0.4171387329010230  0.3656523191125203  0.3396756853925140   
  0.4169810926225779  0.3667210568862842  0.5396844503762921   
  0.4172226075100554  0.3656405949998032  0.7397065409389469   
  0.4172427505537897  0.3656665290230663  0.9397022144328702   
  0.4172166268989201  0.3656935789399469  0.0730303796746057   
  0.4172133533696396  0.3657133350711703  0.2730173191784360   
  0.4163858356965235  0.3666870234453157  0.4729647664510850   
  0.4171704390368660  0.3655786599859212  0.6730415331531461   
  0.4172171956528885  0.3656851080109220  0.8730358443130157   
  0.4172483175788102  0.3657170755857493  0.1063620797250735   
  0.4172057758425964  0.3657285270105319  0.3063473159157084   
  0.4170526531925489  0.3699611971673704  0.5064228558529535   
  0.4172101022887631  0.3656570838475020  0.7063733809776878   
  0.4172434363358875  0.3657119003059393  0.9063684760329380   
  0.4171823942813830  0.3656258240602313  0.0396995276007743   
  0.4171912653113878  0.3656517096662668  0.2396878106610032   
  0.4168882131777565  0.3656415373979698  0.4396456342474693   
  0.4171124035263389  0.3654306867513313  0.6397106678833993   
  0.4171832584972037  0.3656222382772611  0.8397036951955386   
  0.4172120730707789  0.3656206507053881  0.1730277021862889   
  0.4170445169598977  0.3655200128156935  0.3730013491071844   
  0.4172109788527649  0.3654914856433251  0.5730428833091139   
  0.4171964806137538  0.3655962567552891  0.7730396944646003   
  0.4172000328225636  0.3656104943687097  0.9730355249650486   
  0.4172027194500885  0.3656710640744265  0.0619367275662555   
  0.4172047439911566  0.3656913152415271  0.2619239243388733   
  0.4166921529392198  0.3661854520383656  0.4618714948121649   
  0.4171461300995318  0.3655294626274141  0.6619477606369486   
  0.4172047697110912  0.3656636398079343  0.8619420695933542   
  0.4172523372468007  0.3656966684869971  0.1286009291777788   
  0.4171661704205505  0.3656905992225248  0.3285827542039144   
  0.4166864373144676  0.3675912947970517  0.5285654556432746   
  0.4172203691977572  0.3656500933936186  0.7286125884940944   
  0.4172468808741101  0.3656859338978151  0.9286079509712479   
  0.4171899877422334  0.3656039051479070  0.1952648312120431   
  0.4169912794626640  0.3654761991531359  0.3952331315513433   
  0.4171246554777355  0.3653285112916294  0.5952841801760584   
  0.4171791385522354  0.3655784296279023  0.7952784084367934   
  0.4171827653340827  0.3655815919161967  0.9952742941053785   
  0.3815830182430417  0.6852080722526637  0.0563602734277922   
  0.3815742787992065  0.6852260403257233  0.2563507938410723   
  0.3824518990659698  0.6857064505248331  0.4563019663982146   
  0.3814954258247312  0.6850825212839382  0.6563714826193916   
  0.3815874510571149  0.6852020272512505  0.8563647307627349   
  0.3816401523678934  0.6851745722822145  0.1230260947873987   
  0.3815599636646496  0.6852126954434326  0.3230166267803796   
  0.3823040091207304  0.6827804309124303  0.5230868229267358   
  0.3816430005346731  0.6851236044729703  0.7230365536084591   
  0.3816411588009032  0.6851623228199344  0.9230332191149984   
  0.3815053463564624  0.6852301152573972  0.1896898560644971   
  0.3813290912912990  0.6852481869200702  0.3896691291854424   
  0.3814611565444466  0.6848531660234087  0.5897249936699893   
  0.3815028546390238  0.6851942182071156  0.7897024299654731   
  0.3814910805634000  0.6852032377753545  0.9896988956773072   
  0.3814850602286484  0.6852164033778578  0.0119346130945175   
  0.3814969459507935  0.6852416934213323  0.2119248972118797   
  0.3814405662997160  0.6853215966222308  0.4118994594845660   
  0.3813724320225305  0.6849631857187148  0.6119534089729441   
  0.3814963184490026  0.6852115885198700  0.8119378800501309   
  0.3816337448372025  0.6851935932356241  0.0785972046892027   
  0.3816079671128634  0.6852195050886394  0.2785877440057689   
  0.3831356747905588  0.6857141592325817  0.4786239718846304   
  0.3815870053196306  0.6851132837124325  0.6786067057516902   
  0.3816401624092052  0.6851863813360097  0.8786026272190952   
  0.3816026273974984  0.6851778431733493  0.1452636885208989   
  0.3814691237508114  0.6852106538517333  0.3452529233428265   
  0.3819640148161483  0.6841093408457866  0.5453225113268445   
  0.3816142327901559  0.6851482790069809  0.7452749363052931   
  0.3815996108345630  0.6851708825747735  0.9452713438607532   
  0.3815455582018004  0.6852136394152026  0.0452651158052149   
  0.3815468334644763  0.6852388275965495  0.2452557119982401   
  0.3820832939302576  0.6855671605434921  0.4452319609722863   
  0.3814464824319330  0.6850680664053428  0.6452776164044707   
  0.3815514068705212  0.6852095936517912  0.8452692465186331   
  0.3816552010038592  0.6851704109107501  0.1119305412461316   
  0.3815914092472852  0.6852021708301450  0.3119210116598623   
  0.3835534099758107  0.6825484837321554  0.5120235913894504   
  0.3816509858483741  0.6851197362696340  0.7119408294056129   
  0.3816577821332885  0.6851630300058744  0.9119373423502637   
  0.3815230193243124  0.6852178111473251  0.1785950775168459   
  0.3813414604605043  0.6852296357972918  0.3785788807610615   
  0.3815616900740935  0.6847747650818548  0.5786357307773997   
  0.3815214870439405  0.6851816723345507  0.7786068873161014   
  0.3815094329532513  0.6851962739849142  0.9786038377844903   
  0.3814995456115398  0.6852147296837288  0.0230293696133046   
  0.3815121009186129  0.6852433820748658  0.2230195355530853   
  0.3815711128369585  0.6853838006140336  0.4229832860031237   
  0.3813794979323006  0.6849982048931835  0.6230451529069256   
  0.3815101977130695  0.6852123737132274  0.8230330338877678   
  0.3816514421466195  0.6851891581402825  0.0896927283351161   
  0.3816129678218942  0.6852092498432540  0.2896834247179783   
  0.3838634063868582  0.6859960028133898  0.4895838221650735   
  0.3816201595762436  0.6851086811399298  0.6897021128494814   
  0.3816570396817340  0.6851799472699156  0.8896983507701606   
  0.3815733307030840  0.6851933501195049  0.1563590102712311   
  0.3814106812968632  0.6852214910866010  0.3563466073886801   
  0.3818577417025963  0.6844840041612343  0.5564078409569149   
  0.3815765310039723  0.6851566312630126  0.7563704263702746   
  0.3815641650670329  0.6851771625804872  0.9563669644837915   
  0.3842790612215339  0.3121276254287153  0.0230349959290237   
  0.3842912244984902  0.3121529013721371  0.2230235569544234   
  0.3840526517296823  0.3120457170336977  0.4229970609119533   
  0.3842080175550251  0.3119133454789278  0.6230416965673555   
  0.3842766957549131  0.3121259326430064  0.8230393840169015   
  0.3842878251842023  0.3123047825326353  0.0896976181145916   
  0.3842675315454045  0.3123215947778135  0.2896825698124488   
  0.3835682982278001  0.3155396700519688  0.4897355899024589   
  0.3842394364324733  0.3122243147683932  0.6897096366131521   
  0.3842835248816456  0.3122974410952324  0.8897036034164643   
  0.3843130960555214  0.3122071550094887  0.1563592532506206   
  0.3841843638957840  0.3121335818342175  0.3563351990751826   
  0.3840577779972634  0.3127827126929930  0.5563354614994935   
  0.3842876472566346  0.3121804479346721  0.7563719980480599   
  0.3843015437278936  0.3121962972831511  0.9563669932908354   
  0.3842827639697717  0.3121144943231613  0.0119398250438678   
  0.3842958021475980  0.3121350551868218  0.2119290943856385   
  0.3840858067730579  0.3120077722593635  0.4118996030152289   
  0.3842005826567600  0.3118962850454849  0.6119453703030970   
  0.3842800346206090  0.3121128413383047  0.8119440594033307   
  0.3842831864023353  0.3122829056612915  0.0786033257543579   
  0.3842742471788370  0.3123021429738557  0.2785887351328427   
  0.3835844292092858  0.3140270823527018  0.4785996952804723   
  0.3842314477047850  0.3121851080959388  0.6786148762586137   
  0.3842817300706756  0.3122745501337789  0.8786090433892539   
  0.3843141572788866  0.3122426250965660  0.1452645965095982   
  0.3842037555582394  0.3121996465504893  0.3452416517746215   
  0.3838727051098161  0.3134174143818100  0.5452311457813508   
  0.3842856098554179  0.3122138238786150  0.7452768941958610   
  0.3843063777351148  0.3122336785990356  0.9452719645048120   
  0.3842751199345145  0.3122266771145661  0.0563671997217341   
  0.3842809433613539  0.3122453087009234  0.2563540207095301   
  0.3838977178442988  0.3125883468610127  0.4563388745032384   
  0.3842164379564181  0.3120808030360323  0.6563779759378505   
  0.3842746160532897  0.3122201972939607  0.8563722376921845   
  0.3843052244100207  0.3121354190775634  0.1896916799357911   
  0.3841321893524636  0.3119906396893199  0.3896644608040134   
  0.3841923815380994  0.3119927537648834  0.5896962406713087   
  0.3842844289864971  0.3121180030089619  0.7897055623159162   
  0.3842916288883558  0.3121164537064942  0.9897012604614162   
  0.3843074578064218  0.3122951761150361  0.1230277176986192   
  0.3842322334859958  0.3122885202730004  0.3230091812312494   
  0.3832847178763856  0.3153220009570106  0.5229992721240961   
  0.3842674393674272  0.3122544477082201  0.7230402293666316   
  0.3842980696700735  0.3122850479400512  0.9230346220602783   
  0.3842755372579347  0.3121871956095887  0.0452727140746561   
  0.3842848845931002  0.3122092622323223  0.2452600832229876   
  0.3839876813409404  0.3123166437566240  0.4452341516013689   
  0.3842076008911661  0.3120099979491044  0.6452829559543858   
  0.3842755362738615  0.3121836826178708  0.8452772788638612   
  0.3843020510849371  0.3123110671909188  0.1119332724889617   
  0.3842469523038758  0.3123209882956459  0.3119156109040944   
  0.3830692065651107  0.3169609377453639  0.5119295655610685   
  0.3842571558511594  0.3122668326119467  0.7119452234166346   
  0.3842937519839680  0.3123065008554988  0.9119401545723633   
  0.3843081167501126  0.3121526520393019  0.1785968598532364   
  0.3841542408836531  0.3120306879751809  0.3785694773394539   
  0.3841747032337253  0.3121404110909651  0.5785966188338136   
  0.3842858059489984  0.3121379220488194  0.7786101163469894   
  0.3842942159895202  0.3121425933431254  0.9786057074123775   
  0.3386698755573221  0.7225789177117576  0.0619333328864613   
  0.3386560301050778  0.7225963711446681  0.2619236356805672   
  0.3389643505585127  0.7213227333007737  0.4619216267915718   
  0.3386137151315367  0.7225175162309370  0.6619444212411878   
  0.3386757689092619  0.7225739061838965  0.8619375737594908   
  0.3386942069961165  0.7225119192613434  0.1285955181471863   
  0.3386101477841521  0.7225687656292905  0.3285848465228938   
  0.3390289772826023  0.7199560873440660  0.5286137089647553   
  0.3386938722887507  0.7224621594497052  0.7286062999441043   
  0.3386937242605654  0.7224976239675840  0.9286024844256886   
  0.3386095850516071  0.7226858316246094  0.1952594058128270   
  0.3384633863881703  0.7227208467745783  0.3952453963441016   
  0.3385658283351489  0.7224092304379610  0.5952816524152524   
  0.3386143077789541  0.7226566999497734  0.7952712294802353   
  0.3386023787705881  0.7226643877194050  0.9952680123112856   
  0.3386007737603407  0.7226799666734891  0.0063627199742839   
  0.3386087055707705  0.7226971603841008  0.2063533663428743   
  0.3384874298584108  0.7227074585115858  0.4063407637683625   
  0.3385428256492560  0.7224910120754373  0.6063764626682655   
  0.3386133948694479  0.7226743187198537  0.8063656634819480   
  0.3386888903823007  0.7225467609189380  0.0730275094101458   
  0.3386654838396694  0.7225687353763703  0.2730174666398568   
  0.3389391196215996  0.7203097934995810  0.4730305353464814   
  0.3386482177669166  0.7224940087087433  0.6730384642039624   
  0.3386943094219461  0.7225411785321185  0.8730322494897749   
  0.3386810981258748  0.7225286240545827  0.1396895218407366   
  0.3385726251950913  0.7225993844781584  0.3396789962702798   
  0.3389547253746983  0.7208851643870275  0.5397101632686159   
  0.3386860546673347  0.7224927914065518  0.7397005593106059   
  0.3386825335790249  0.7225207457105540  0.9396970513552318   
  0.3386153815513069  0.7226557652079038  0.0286010977576510   
  0.3386210593741126  0.7226803061434026  0.2285915963185090   
  0.3386352067685792  0.7225011516082986  0.4285817000495555   
  0.3385370882569063  0.7225498783771442  0.6286135310079715   
  0.3386263045297611  0.7226522691341231  0.8286046810835401   
  0.3387033767951593  0.7224988490212496  0.0952641871391293   
  0.3386628954620576  0.7225263103634987  0.2952544298421387   
  0.3396868843647312  0.7172335412867099  0.4951871492520965   
  0.3386824749318009  0.7224347797650026  0.6952748148211256   
  0.3387076067845527  0.7224861332720494  0.8952698715252225   
  0.3386490342266484  0.7225986675442684  0.1619273998050659   
  0.3385057734829360  0.7226747757287058  0.3619154346042635   
  0.3387955810821239  0.7218937275299524  0.5619467497416437   
  0.3386530560245475  0.7225707212761634  0.7619381311892113   
  0.3386442761590374  0.7225889774140342  0.9619349985750318   
  0.3386318932614643  0.7226403480243064  0.0396956328916005   
  0.3386333625709383  0.7226619841955824  0.2396858254791141   
  0.3387471535068372  0.7223048822095492  0.4396832064050287   
  0.3385637890848159  0.7225578470284972  0.6397079621255202   
  0.3386409727415227  0.7226353061209210  0.8396993651088280   
  0.3387057118009480  0.7224866217638564  0.1063582312497999   
  0.3386522189735643  0.7225243081646795  0.3063485100872114   
  0.3398139240892206  0.7178696279690442  0.5063826457920584   
  0.3386974880439482  0.7224329995107084  0.7063688640012771   
  0.3387096124421660  0.7224765530262403  0.9063644985075356   
  0.3386316172073052  0.7226377952196472  0.1730213717584306   
  0.3384736198099603  0.7227046708004465  0.3730096382004007   
  0.3387043328698596  0.7221237834871843  0.5730435866865591   
  0.3386364040263103  0.7226116148865529  0.7730324475045052   
  0.3386253074105667  0.7226263899050380  0.9730296596535410   
  0.3418212681446562  0.2737378227958374  0.0063677452549911   
  0.3418382333101704  0.2737502334844208  0.2063570756067037   
  0.3416463137159269  0.2735802202475028  0.4063317546778222   
  0.3417173934896240  0.2735812293882631  0.6063634593873957   
  0.3418159515373063  0.2737374720185670  0.8063722909819830   
  0.3417981152246625  0.2739338766446977  0.0730340730420949   
  0.3417907108694820  0.2739504718024861  0.2730184890882157   
  0.3413822366267780  0.2749104411872878  0.4730452163437988   
  0.3417375973056593  0.2738454818615637  0.6730454506054642   
  0.3417963915666391  0.2739305358379553  0.8730391175630885   
  0.3418291660652812  0.2739260153939966  0.1396922344208207   
  0.3417275981369485  0.2738790369542414  0.3396688792468794   
  0.3413236585439847  0.2751759675132703  0.5396532784315369   
  0.3417926529857525  0.2739028811392785  0.7397050256873996   
  0.3418220318372605  0.2739192353852573  0.9396993545765042   
  0.3418088016937233  0.2737723940636982  0.0286073753523723   
  0.3418242258515036  0.2737865249256046  0.2285950742710412   
  0.3416137778652768  0.2736515109551831  0.4285794837973000   
  0.3417221285498186  0.2735943505650198  0.6286140362241284   
  0.3418057683448481  0.2737729414494510  0.8286119959099167   
  0.3418392445128191  0.2738367854490775  0.1619291756636230   
  0.3417071165752645  0.2737441553468329  0.3619035824310757   
  0.3415828165435570  0.2742493199434080  0.5619067080485252   
  0.3418096780210362  0.2738223780299336  0.7619424328725160   
  0.3418287904736417  0.2738308359187585  0.9619370863376986   
  0.3418028069906143  0.2739826123990738  0.0952691851220919   
  0.3417719708458264  0.2739988357291949  0.2952517409116666   
  0.3409657437825260  0.2771585976620869  0.4952967394949326   
  0.3417467265752308  0.2739282000935503  0.6952816679033376   
  0.3417954548686382  0.2739825123337951  0.8952753729083867   
  0.3418224610885900  0.2739554273486462  0.1285982608449885   
  0.3417372008591073  0.2739354762510686  0.3285761002026391   
  0.3411105760085036  0.2759068003302687  0.5285761686325969   
  0.3417790588917953  0.2739282191181971  0.7286111382887270   
  0.3418133595894943  0.2739497168424592  0.9286052120158317   
  0.3417958849478566  0.2738971377978032  0.0619396970232415   
  0.3417998369794617  0.2739140860718408  0.2619248917355534   
  0.3415014249702750  0.2742823880392322  0.4619449806264413   
  0.3417305862515292  0.2737850226173464  0.6619510028904827   
  0.3417940373867836  0.2738964789523308  0.8619447690134692   
  0.3418412743206147  0.2737483803361087  0.1952624072167879   
  0.3416701626820853  0.2735878858728711  0.3952370620819323   
  0.3416990543666500  0.2736334593278329  0.5952661841457356   
  0.3418163521811479  0.2737434524136830  0.7952769433743825   
  0.3418252978930028  0.2737406386208434  0.9952723502084737   
  0.3418113081518470  0.2739900314729695  0.1063629222904652   
  0.3417607388675989  0.2739987499406098  0.3063444368421600   
  0.3408437202758492  0.2780213973571009  0.5063691295842503   
  0.3417588926798629  0.2739538186307016  0.7063754685516628   
  0.3418028051392028  0.2739898301444654  0.9063694839578176   
  0.3418413383180123  0.2738006687799341  0.1730236165425723   
  0.3416920978410545  0.2736771583342588  0.3729973804692648   
  0.3416507829960835  0.2739492553643856  0.5730040550256348   
  0.3418129950154309  0.2737896758450802  0.7730372466272755   
  0.3418278441124372  0.2737953320017397  0.9730321526661214   
  0.3418053141232633  0.2738052726958387  0.0397024321528434   
  0.3418171040232068  0.2738249190320658  0.2396894744709073   
  0.3415774342635700  0.2737560743722582  0.4396762797148881   
  0.3417301689985521  0.2736456674439083  0.6397100221598819   
  0.3418056377543195  0.2738045755491001  0.8397070859465572   
  0.2898396738346918  0.7418657125824168  0.0119331318051294   
  0.2898460953666415  0.7418724959487619  0.2119242625258053   
  0.2897580012201431  0.7418142278401660  0.4119261449782670   
  0.2898027869023778  0.7418186487587661  0.6119414718135872   
  0.2898507724945034  0.7418614382517603  0.8119365206767171   
  0.2899090946284844  0.7416213459952132  0.0785985880525431   
  0.2898852020233846  0.7416499760425523  0.2785883860076055   
  0.2902695443699912  0.7381978480858535  0.4786099121387224   
  0.2898811439170359  0.7416031509813621  0.6786102443535569   
  0.2899142427302266  0.7416152744343449  0.8786035787855369   
  0.2898968614001234  0.7416564244300830  0.1452580169740116   
  0.2897853381842594  0.7417538671744950  0.3452474861358326   
  0.2902049912049733  0.7403068768395329  0.5452457429943323   
  0.2899013351161486  0.7416254507319948  0.7452682464158897   
  0.2898959623987452  0.7416479621145911  0.9452647583530691   
  0.2898875453889076  0.7417187245202683  0.0563634802664836   
  0.2898778589036581  0.7417379301685045  0.2563533921254901   
  0.2900909620965777  0.7402960025377467  0.4563800895253607   
  0.2898446660647167  0.7417216065039796  0.6563748024111291   
  0.2898950790278150  0.7417156318261320  0.8563674637407956   
  0.2899164961568417  0.7415910328448945  0.1230228855322437   
  0.2898399386276864  0.7416512175679131  0.3230121004264532   
  0.2905609258501372  0.7382212696356873  0.5230045811895891   
  0.2899172325765065  0.7415439303362490  0.7230339224525224   
  0.2899188569558433  0.7415773616823884  0.9230290696975274   
  0.2898480833115968  0.7418441128892255  0.1896863610696897   
  0.2897026721495806  0.7419314957555372  0.3896790613000078   
  0.2898674085728032  0.7416251861822261  0.5896980565443144   
  0.2898547296972467  0.7418311639297528  0.7896974262971028   
  0.2898435274430966  0.7418356761092966  0.9896944015040816   
  0.2898677878756004  0.7417749175292201  0.0452676714096256   
  0.2898671956019570  0.7417887262311993  0.2452575187004129   
  0.2899923951420078  0.7409413937961986  0.4452788888380113   
  0.2898194456108953  0.7417804678167101  0.6452787554698602   
  0.2898768962252731  0.7417695733789742  0.8452718085563404   
  0.2899195791444100  0.7415695892428857  0.1119277658556541   
  0.2898605267890204  0.7416215055933719  0.3119172021406911   
  0.2910618971685750  0.7367086311666853  0.5118755741029943   
  0.2899176287990741  0.7415240538499503  0.7119388100238879   
  0.2899243004001377  0.7415546130760688  0.9119337819992168   
  0.2898565522383123  0.7418102187033213  0.1785903551104369   
  0.2897125650126426  0.7419156382628671  0.3785822607853575   
  0.2899276596796625  0.7414445781210190  0.5785966977155681   
  0.2898628137041896  0.7417946555201951  0.7786014883394685   
  0.2898519575155305  0.7418060496413545  0.9785982332501675   
  0.2898494241799767  0.7418424128418408  0.0230294005008034   
  0.2898521987578064  0.7418538979308096  0.2230205366508287   
  0.2898206838695288  0.7416271188186414  0.4230260698101560   
  0.2898016400921364  0.7418343869535562  0.6230395152142378   
  0.2898592560950348  0.7418405755402446  0.8230327493796423   
  0.2899197895001180  0.7415867289380813  0.0896937362918706   
  0.2898830332319946  0.7416182761008088  0.2896833091891153   
  0.2905619042814251  0.7364929464447130  0.4896817223261465   
  0.2899001734792961  0.7415518724316641  0.6897053616010780   
  0.2899254475345501  0.7415754570309687  0.8896989086607050   
  0.2898832162914289  0.7417145574908588  0.1563536764715323   
  0.2897524824049214  0.7418242777833868  0.3563428299999529   
  0.2901070875365548  0.7408387669440799  0.5563532815568593   
  0.2898883361517690  0.7416898968518666  0.7563638800258445   
  0.2898797830604209  0.7417085367685772  0.9563605419608336   
  0.2932756011235895  0.2535263822064380  0.0230354227299827   
  0.2932940244270412  0.2535324068118001  0.2230232165057942   
  0.2930890499273602  0.2533680829361415  0.4230084962438241   
  0.2931821811875466  0.2534130342627705  0.6230374709254960   
  0.2932713167147583  0.2535293188530616  0.8230399825366774   
  0.2932629502173114  0.2537413667896757  0.0896996949204407   
  0.2932378990941231  0.2537538071847862  0.2896814464855026   
  0.2928291448182705  0.2556321953339804  0.4897255432557159   
  0.2932047073488064  0.2537012807924910  0.6897116783533690   
  0.2932588687257436  0.2537421911732025  0.8897054759797811   
  0.2932981543594551  0.2536326936394317  0.1563575413330867   
  0.2931717427938807  0.2535456403146199  0.3563323999922190   
  0.2930066193658760  0.2541109531588859  0.5563376803915858   
  0.2932649372116671  0.2536284421068800  0.7563708273853607   
  0.2932879548538594  0.2536300048021118  0.9563654445084993   
  0.2932624817262663  0.2536324413455517  0.0563693548752937   
  0.2932714291742755  0.2536452504445066  0.2563543060535309   
  0.2930055882616358  0.2537545216285153  0.4563699013901257   
  0.2931910118441152  0.2535506620782968  0.6563789455762716   
  0.2932614899287529  0.2536336474559064  0.8563743248477209   
  0.2932815218858309  0.2537415654143587  0.1230279686342044   
  0.2932030582042984  0.2537177795836101  0.3230054905597584   
  0.2926948752951759  0.2555398819889163  0.5230230014672870   
  0.2932335787032727  0.2537253190258895  0.7230408531933747   
  0.2932727901682028  0.2537394820888608  0.9230351840183317   
  0.2933058089617049  0.2535226405986677  0.1896897943400333   
  0.2931375696259551  0.2533659079312045  0.3896658386839036   
  0.2931515707403491  0.2535252671203949  0.5896864441599305   
  0.2932782173188286  0.2535253489838354  0.7897044769099395   
  0.2932897727077162  0.2535224739849724  0.9896993929040789   
  0.2932814736545097  0.2535100989052879  0.0119386383761650   
  0.2932987980006843  0.2535148112974710  0.2119273270438882   
  0.2931120674819212  0.2533417590790421  0.4119076801330621   
  0.2931749377559854  0.2534137021643375  0.6119372935011285   
  0.2932758527138972  0.2535123053296928  0.8119433240105352   
  0.2932919176821116  0.2536774207540873  0.1452620125584119   
  0.2931854392185684  0.2536106879451481  0.3452366712876724   
  0.2928967542447225  0.2544063481316101  0.5452370600038989   
  0.2932556630919478  0.2536705103137322  0.7452750294564581   
  0.2932838507015134  0.2536769518830724  0.9452695235104969   
  0.2932610907459150  0.2537127023552515  0.0786045880963897   
  0.2932487766726553  0.2537258180316968  0.2785871314112853   
  0.2928434821571102  0.2547669719508860  0.4786138878701038   
  0.2931964565555631  0.2536640271624790  0.6786160294286248   
  0.2932578579188956  0.2537116912090411  0.8786099627773751   
  0.2932657530409344  0.2535863787988859  0.0452732877644451   
  0.2932765445236853  0.2536015868297454  0.2452591540973117   
  0.2930476178264882  0.2535513688070452  0.4452620948759147   
  0.2931866609770992  0.2534853112176592  0.6452815188322489   
  0.2932650911903778  0.2535868155067931  0.8452782107390959   
  0.2932756318745220  0.2537582577197952  0.1119330618302428   
  0.2932163306742268  0.2537513030354361  0.3119115280333489   
  0.2926712066675350  0.2562325019757452  0.5119281909705364   
  0.2932222676342917  0.2537365756129688  0.7119458467088222   
  0.2932670475629422  0.2537573710723322  0.9119399570030922   
  0.2933057364117104  0.2535496069289565  0.1785936227906788   
  0.2931530937652624  0.2534184446819054  0.3785682456356554   
  0.2931199731145284  0.2536607263874586  0.5785832386500971   
  0.2932762547314525  0.2535496173541603  0.7786078322064185   
  0.2932888996124987  0.2535481460905871  0.9786026750939101   
  0.2392143227887331  0.7410406546852997  0.0619337812690972   
  0.2392009578302563  0.7410575619072404  0.2619234568415223   
  0.2393795988666980  0.7396806592798200  0.4619573138337714   
  0.2391724531958772  0.7410856533693035  0.6619458629017529   
  0.2392216458093870  0.7410413372207785  0.8619380855169751   
  0.2392346757573449  0.7409477731549856  0.1285920380022247   
  0.2391518621423714  0.7410110551962035  0.3285806113596337   
  0.2398061329726318  0.7389095364081015  0.5285591837422601   
  0.2392346538000609  0.7409206151219223  0.7286024111429299   
  0.2392352677845793  0.7409373122272598  0.9285976235959410   
  0.2391666426090140  0.7412187705626607  0.1952567082921632   
  0.2390287389420678  0.7413149782232864  0.3952581914363407   
  0.2391689508331893  0.7411999899481927  0.5952649545543665   
  0.2391741825257085  0.7412188742220422  0.7952680436467574   
  0.2391616827395353  0.7412164922023194  0.9952648174141032   
  0.2391740405493081  0.7411873432686562  0.0286009303019981   
  0.2391754081491300  0.7411931979417048  0.2285917011078027   
  0.2391627037365254  0.7408987768410071  0.4286124690829283   
  0.2391216399204197  0.7412863125826021  0.6286103985475933   
  0.2391843208382696  0.7411901209595655  0.8286043335520574   
  0.2392438627495679  0.7409196568009193  0.0952631073331176   
  0.2392007913707630  0.7409536357387410  0.2952519495651558   
  0.2399962643175968  0.7368613394959027  0.4952543921964931   
  0.2392254543347505  0.7409093299321299  0.6952751237071837   
  0.2392477273092695  0.7409082641858404  0.8952680983456531   
  0.2391975505495694  0.7411007451377571  0.1619226621267842   
  0.2390616757457664  0.7412200795395165  0.3619137758681319   
  0.2393792717632834  0.7406058994755114  0.5619125687924154   
  0.2392019274595185  0.7410899375973585  0.7619329988475698   
  0.2391930811467020  0.7411014165009675  0.9619297113514875   
  0.2391602865314084  0.7412318401535529  0.0063607060143127   
  0.2391660819225265  0.7412320751893589  0.2063525216666022   
  0.2390515762344947  0.7412504984882275  0.4063556538542130   
  0.2391376402425180  0.7412823871460219  0.6063629813836968   
  0.2391732250238405  0.7412317735369882  0.8063645452529116   
  0.2392280253497958  0.7409897510473868  0.0730283459406635   
  0.2392069190378336  0.7410109160558278  0.2730181099263760   
  0.2394299398083675  0.7389749989186996  0.4730348491680161   
  0.2391944922319666  0.7410115094834424  0.6730406691935968   
  0.2392325961567892  0.7409891284025463  0.8730329627071924   
  0.2392242393962221  0.7409868054440452  0.1396867598661089   
  0.2391178665295968  0.7410672850631812  0.3396752074155174   
  0.2396066371836341  0.7397416757933115  0.5396535102311688   
  0.2392281986129987  0.7409643646363122  0.7396968408751619   
  0.2392242032040812  0.7409776965411510  0.9396922956196789   
  0.2391863898918132  0.7411488282594902  0.0396964949359671   
  0.2391859859161585  0.7411548197884130  0.2396870480992774   
  0.2392403861709482  0.7405863277856781  0.4397083265146691   
  0.2391356633686073  0.7412379862121909  0.6397066993226090   
  0.2391957017338342  0.7411511664768184  0.8397003670233545   
  0.2392430732194484  0.7409138857442699  0.1063572999583258   
  0.2391883609514309  0.7409541238404600  0.3063459372309509   
  0.2401481217159187  0.7369394845787838  0.5063247613114044   
  0.2392378032470361  0.7408883489062887  0.7063690838585686   
  0.2392475834167058  0.7408999328847514  0.9063623827380027   
  0.2391837519697333  0.7411470857187084  0.1730181806847995   
  0.2390356525800641  0.7412723012290172  0.3730100681501582   
  0.2392892061329945  0.7408765626693281  0.5730110414374963   
  0.2391900293443356  0.7411400869916633  0.7730289037569875   
  0.2391800720498907  0.7411475086022463  0.9730252237550090   
  0.2425988746344245  0.2529583397030706  0.0063658428814364   
  0.2426169254921149  0.2529633775184266  0.2063545706785561   
  0.2424449583749038  0.2527538543480077  0.4063357176535050   
  0.2424975627155987  0.2529202940459641  0.6063630288744193   
  0.2425941654794599  0.2529608440048037  0.8063705829718941   
  0.2425776156058177  0.2530970880572241  0.0730342013515823   
  0.2425692721630384  0.2531069799496279  0.2730162718350115   
  0.2422720644846734  0.2534181278337329  0.4730415458135084   
  0.2425152285381529  0.2530734316445375  0.6730446664281757   
  0.2425754529257063  0.2531003250900454  0.8730393643764600   
  0.2426050299024354  0.2531192674188176  0.1396922892100960   
  0.2425047285930830  0.2530437578695697  0.3396671816312704   
  0.2421820004237176  0.2534936522521534  0.5396855268426179   
  0.2425674405582967  0.2531187106491828  0.7397055367482395   
  0.2425964705438162  0.2531233115906701  0.9396997468446884   
  0.2425838900525576  0.2529931708808490  0.0397010260247086   
  0.2425972769677003  0.2530059191408967  0.2396867286777891   
  0.2423967083749119  0.2528642316916603  0.4396862355103153   
  0.2425089782425474  0.2529349970551849  0.6397072818825933   
  0.2425829610246950  0.2529996693635610  0.8397060743705040   
  0.2425892289269953  0.2531681986827010  0.1063638084172922   
  0.2425353492485414  0.2531459583580471  0.3063417426925312   
  0.2420826026733778  0.2542479389510888  0.5063639589147257   
  0.2425347976167913  0.2531564856897930  0.7063761097525116   
  0.2425802889449926  0.2531694716485831  0.9063702299420342   
  0.2426207723844485  0.2530126905302552  0.1730222473053260   
  0.2424780964626976  0.2528747432564700  0.3729974021692044   
  0.2424189978717877  0.2531235635338689  0.5730174417154785   
  0.2425906266310420  0.2530131864978529  0.7730363781613008   
  0.2426033285816658  0.2530089412118031  0.9730310718704516   
  0.2425878598922324  0.2529744216527874  0.0286062318958713   
  0.2426057664172916  0.2529815698726665  0.2285923101007867   
  0.2424176457386693  0.2528006868801143  0.4285826706734568   
  0.2425041740349272  0.2529119291252115  0.6286107271778505   
  0.2425862775009620  0.2529795447868892  0.8286110236304225   
  0.2425801430337415  0.2531581378311358  0.0952703106929604   
  0.2425457391754975  0.2531507680063001  0.2952491176364589   
  0.2421257650616084  0.2541474439967217  0.4952758184322903   
  0.2425241363287682  0.2531412308496854  0.6952821908797588   
  0.2425748009812381  0.2531623978931279  0.8952764210686794   
  0.2426174195735626  0.2530517728707409  0.1619280844704605   
  0.2424886652380707  0.2529375588039429  0.3619027767595853   
  0.2423579079529503  0.2532457617613701  0.5619207365936916   
  0.2425818669101787  0.2530505121738997  0.7619422120128405   
  0.2426046380070304  0.2530480945348472  0.9619365635482069   
  0.2426016988566886  0.2531480921486349  0.1285983491145402   
  0.2425160083576259  0.2530923949797028  0.3285740056884734   
  0.2420666812667562  0.2537457335915576  0.5285949441714024   
  0.2425539861622923  0.2531464621629738  0.7286117666381386   
  0.2425895018613247  0.2531517082377306  0.9286061346245731   
  0.2426211215505845  0.2529692778564154  0.1952595169754190   
  0.2424585713744065  0.2527746994969249  0.3952375636297916   
  0.2424826690948052  0.2529576900160535  0.5952649997554005   
  0.2425931080379087  0.2529689679934606  0.7952758441363557   
  0.2426031064621839  0.2529688945465338  0.9952706873171024   
  0.2425771652269120  0.2530607100646591  0.0619400183666201   
  0.2425806921459568  0.2530701895450207  0.2619231266709505   
  0.2423222920658858  0.2531409440005916  0.4619338323638758   
  0.2425098449088097  0.2530312338915337  0.6619498526306558   
  0.2425767632893212  0.2530664901600943  0.8619451761634664   
  0.1906352401323019  0.7209482913817382  0.0119318884959867   
  0.1906389225479970  0.7209489755606384  0.2119233096621755   
  0.1905492809009388  0.7208969559668006  0.4119317345216160   
  0.1905940007951870  0.7210646708769914  0.6119361359154496   
  0.1906477372692095  0.7209503673433417  0.8119356548852110   
  0.1906925749937614  0.7207383247066090  0.0785974211326632   
  0.1906700201029636  0.7207515930596315  0.2785865771025868   
  0.1908937373536403  0.7191371382463743  0.4785941604319106   
  0.1906616298323982  0.7207564627889340  0.6786098873094346   
  0.1906980428162868  0.7207370312681718  0.8786018547320182   
  0.1906798237487166  0.7207901935440617  0.1452566293941828   
  0.1905736184596165  0.7208483083903445  0.3452453927964001   
  0.1909203784461297  0.7200866436658444  0.5452314031985424   
  0.1906828863933256  0.7207745097922142  0.7452668748397002   
  0.1906788084848898  0.7207797415247654  0.9452621405121064   
  0.1906734570209565  0.7208185796884194  0.0563621580203275   
  0.1906633491935921  0.7208270668855121  0.2563518903144910   
  0.1907047347569701  0.7200245446711335  0.4563743756271208   
  0.1906239093758799  0.7208898463551279  0.6563739994051900   
  0.1906821818442452  0.7208191851818384  0.8563661122670609   
  0.1906996795860607  0.7207141614603358  0.1230216917369660   
  0.1906238638318172  0.7207502710965983  0.3230097043761759   
  0.1912035895502342  0.7189587244064626  0.5230020427497095   
  0.1906954315876632  0.7206947089487059  0.7230325911486091   
  0.1907005863860931  0.7207084926924310  0.9230265322079489   
  0.1906417873799882  0.7209337001841902  0.1896847588684096   
  0.1905076373300645  0.7210059656313419  0.3896833540046956   
  0.1906471166954944  0.7209486679790515  0.5896872920819689   
  0.1906485340863568  0.7209372432371381  0.7896960358483369   
  0.1906367116500505  0.7209330392695676  0.9896922821129550   
  0.1906620167219941  0.7208599671098241  0.0452663551393471   
  0.1906576713861199  0.7208633507944882  0.2452565771085418   
  0.1906907019676254  0.7203097451440286  0.4452755064318552   
  0.1906073345269164  0.7209600740241697  0.6452775358233822   
  0.1906708916323296  0.7208638042270721  0.8452702804256873   
  0.1907032536305806  0.7206962023612249  0.1119267297120174   
  0.1906439788053333  0.7207265244045473  0.3119146604200793   
  0.1914023580856039  0.7184175580767160  0.5118950181833810   
  0.1906953001520151  0.7206807323218669  0.7119380380300484   
  0.1907058674212720  0.7206898896103198  0.9119314213110883   
  0.1906475051254404  0.7209060215637919  0.1785890499072451   
  0.1905112419166244  0.7209927290314226  0.3785840715349522   
  0.1906987605430217  0.7208195869668259  0.5785853980090749   
  0.1906543305174822  0.7209049207787785  0.7785999372923484   
  0.1906437927099915  0.7209046986950369  0.9785959730578355   
  0.1906427820769494  0.7209260851532449  0.0230285090480891   
  0.1906444521028874  0.7209327285347626  0.2230192110663012   
  0.1905927715978848  0.7207574908849494  0.4230329304573530   
  0.1905899110664322  0.7210543059916361  0.6230353691448585   
  0.1906534736143897  0.7209315016339559  0.8230319657798830   
  0.1907008115749349  0.7207093178719362  0.0896923195351675   
  0.1906654940991288  0.7207252999300735  0.2896812721643514   
  0.1910845699008661  0.7185602683352883  0.4896925642538079   
  0.1906781774373343  0.7207161158256454  0.6897048085978383   
  0.1907062804343340  0.7207039111699629  0.8896969553918623   
  0.1906670776094188  0.7208370447405343  0.1563518242109510   
  0.1905457309036649  0.7209103134944073  0.3563418648996688   
  0.1908391872038777  0.7203996699746966  0.5563353535002875   
  0.1906713799725992  0.7208251121725482  0.7563621561258884   
  0.1906645795497326  0.7208304588667005  0.9563577406776602   
  0.1938446934984910  0.2721982450362290  0.0230328894633587   
  0.1938650649577625  0.2722178304133251  0.2230198353814004   
  0.1936745646740121  0.2719655391333049  0.4230061853739571   
  0.1937685807844574  0.2721870791317542  0.6230368455766211   
  0.1938428715874991  0.2722021648769015  0.8230376450379779   
  0.1938676687305403  0.2722883096733355  0.1563583138708040   
  0.1937407568447469  0.2721659159802101  0.3563326313185797   
  0.1935000725946736  0.2722938439411990  0.5563616629264772   
  0.1938298869889010  0.2722814664037045  0.7563721172764488   
  0.1938569255346323  0.2722799834730978  0.9563658974454725   
  0.1938170116397089  0.2723126190630936  0.0896993846549776   
  0.1937880517601869  0.2723074325917452  0.2896784003411454   
  0.1932446214538999  0.2724176365411637  0.4896909452146971   
  0.1937659690370097  0.2723093719997252  0.6897095651043799   
  0.1938158860622679  0.2723179398654523  0.8897044016186726   
  0.1938241961263145  0.2722365023285889  0.0563670754293994   
  0.1938335109046392  0.2722629325155310  0.2563506245630478   
  0.1935488874418709  0.2720880812931270  0.4563512055104724   
  0.1937656910863126  0.2722366940790693  0.6563749764449796   
  0.1938251471684609  0.2722449414326604  0.8563716514524842   
  0.1938430958034090  0.2723419690840174  0.1230286422655809   
  0.1937586592260487  0.2722761443365869  0.3230046829706410   
  0.1931613213353032  0.2723730449564243  0.5230293510584545   
  0.1937947376705438  0.2723377069399362  0.7230413030205796   
  0.1938310538074077  0.2723385889611620  0.9230354899226612   
  0.1938789922099886  0.2722280632416840  0.1896885907606247   
  0.1937163656760603  0.2720193016075925  0.3896658712891536   
  0.1937151562978130  0.2722180706216051  0.5896969064420787   
  0.1938485741759877  0.2722132868657212  0.7897037918848184   
  0.1938598242729341  0.2722125463299250  0.9896984734935117   
  0.1938514798615145  0.2721992728949303  0.0119368472427510   
  0.1938708687607260  0.2722177494166118  0.2119245929346079   
  0.1936894340541571  0.2719628410548083  0.4119087738653420   
  0.1937651098917783  0.2721978486201522  0.6119400457149808   
  0.1938463417941350  0.2722018757369540  0.8119414517247492   
  0.1938188654535011  0.2722886193231844  0.0786042271506275   
  0.1938071406025017  0.2722981938220244  0.2785841749399438   
  0.1933414852467550  0.2723021333646258  0.4785993363307668   
  0.1937628008855015  0.2722870992216642  0.6786140800026672   
  0.1938174010269051  0.2722931905423849  0.8786087991647236   
  0.1938540183080022  0.2723071036093430  0.1452636752698098   
  0.1937451547099016  0.2722066659481399  0.3452383716140659   
  0.1933542617897146  0.2722956660336706  0.5452714026951710   
  0.1938176868525687  0.2723058848263591  0.7452769458237185   
  0.1938457374332359  0.2723044914390655  0.9452707975218431   
  0.1938303906559966  0.2723409850849308  0.1119343463251994   
  0.1937667820288880  0.2722959036453787  0.3119107225486317   
  0.1931139860778117  0.2724357907281956  0.5119384854557296   
  0.1937817603569911  0.2723407008144534  0.7119461160192984   
  0.1938240614151425  0.2723389461670465  0.9119402326027384   
  0.1938303379591133  0.2722201578061458  0.0452711667984858   
  0.1938436299041939  0.2722421289238000  0.2452555304191080   
  0.1936034170987853  0.2720250572498344  0.4452542768278107   
  0.1937692533622766  0.2722133847104331  0.6452785663712177   
  0.1938307563954851  0.2722285944973422  0.8452756303948306   
  0.1938749954780903  0.2722447605190013  0.1785935921205564   
  0.1937218533296061  0.2720613168079353  0.3785701168422761   
  0.1936654094146775  0.2722531787133065  0.5786017142444422   
  0.1938448050072168  0.2722335390828974  0.7786081734780126
[truncated: 170,244 more chars]
